# Supplementary material for: The rearing environment persistently modulates mouse phenotypes from the molecular to the behavioural level
Source: PLoS Biol. 2022 Oct 21;20(10):e3001837. doi: 10.1371/journal.pbio.3001837 (PMC9629646; doi:10.1371/journal.pbio.3001837)
Supplement: S2 Data — The ATAC-seq data are available from the NCBI Gene Expression Omnibus (GEO) database under accession number GSE191125. The analysis script is available at the GitHub repository https://github.com/MWSchmid/Jaric-et-al.-2022. The supporting data are available at the Figshare repository https://doi.org/10.6084/m9.figshare.21088489. (XLSX) [file pbio.3001837.s031.xlsx]

## Sheet: S2a Data
S2a Data: Significant peaks and the gene annotations for TP1
oto: one-to-one comparison of each pair of rearing facilities (RF1 vs RF2, RF1 vs RF3, etc); otm: one-to-many comparison of one rearing facility to all other rearing facilities (RF1 vs all other RFs, RF2 vs all other RFs, etc); LRT_RF: global test for the factor "Rearing facility".
Peak	Contrast	Direction	logFC	Homer_distance_to_TSS	Homer_Gene	Homer_Name	ChIPseeker_Annotation	ChipSeeker_distance_to_TSS	ChipSeeker_Gene	ChipSeeker_Name
X_5730620_5731040	oto_TP1_RF1_vs_RF2	any	0.844	61763	ENSMUSG00000095814	Btbd35f7	distalIntergenic	-28736	ENSMUSG00000081232	Gm14373
X_8921510_8922674	oto_TP1_RF1_vs_RF2	any	0.645	29739	ENSMUSG00000052364	B630019K06Rik	DSTSS2	1308	ENSMUSG00000082198	Gm14504
X_9374897_9375203	oto_TP1_RF1_vs_RF2	any	1.024	24451	ENSMUSG00000100448	H2al1k	distalIntergenic	24270	ENSMUSG00000100448	H2al1k
X_9518856_9520242	oto_TP1_RF1_vs_RF2	any	0.58	-50225	ENSMUSG00000015340	Cybb	distalIntergenic	12427	ENSMUSG00000077713	Gm25728
X_9843555_9844476	oto_TP1_RF1_vs_RF2	any	0.698	-2931	ENSMUSG00000040456	H2ap	distalIntergenic	-2452	ENSMUSG00000040456	H2ap
X_10215612_10217507	oto_TP1_RF1_vs_RF2	any	0.508	-107	ENSMUSG00000031174	Rpgr	USTSS1	0	ENSMUSG00000031174	Rpgr
X_10449058_10451236	oto_TP1_RF1_vs_RF2	any	0.535	-34969	ENSMUSG00000058254	Tspan7	distalIntergenic	-31820	ENSMUSG00000086996	4933416E14Rik
X_12696846_12698346	oto_TP1_RF1_vs_RF2	any	0.542	-23957	ENSMUSG00000044148	1810030O07Rik	intron	-23178	ENSMUSG00000044148	1810030O07Rik
X_13280013_13282176	oto_TP1_RF1_vs_RF2	any	0.544	73	ENSMUSG00000000787	Ddx3x	USTSS1	0	ENSMUSG00000000787	Ddx3x
X_14139841_14140071	oto_TP1_RF1_vs_RF2	any	1.212	-71192	ENSMUSG00000078346	H2al1n	distalIntergenic	-71077	ENSMUSG00000078346	H2al1n
X_14608206_14609414	oto_TP1_RF1_vs_RF2	any	0.67	397662	ENSMUSG00000078346	H2al1n	distalIntergenic	-187321	ENSMUSG00000084907	Gm14505
X_14884273_14885783	oto_TP1_RF1_vs_RF2	any	0.596	226461	ENSMUSG00000045217	Ppp1r2-ps9	distalIntergenic	70191	ENSMUSG00000081763	Gm9435
X_16617914_16620275	oto_TP1_RF1_vs_RF2	any	0.549	-603	ENSMUSG00000025037	Maoa	USTSS1	0	ENSMUSG00000025037	Maoa
X_16908758_16909062	oto_TP1_RF1_vs_RF2	any	0.51	2864	ENSMUSG00000040138	Ndp	firstIntron	2712	ENSMUSG00000040138	Ndp
X_16911165_16912280	oto_TP1_RF1_vs_RF2	any	0.538	51	ENSMUSG00000040138	Ndp	USTSS1	0	ENSMUSG00000040138	Ndp
X_16983880_16984941	oto_TP1_RF1_vs_RF2	any	0.514	-72637	ENSMUSG00000040138	Ndp	distalIntergenic	-72106	ENSMUSG00000040138	Ndp
X_17317925_17320775	oto_TP1_RF1_vs_RF2	any	0.553	591	ENSMUSG00000025038	Efhc2	USTSS1	0	ENSMUSG00000025038	Efhc2
X_17571139_17572767	oto_TP1_RF1_vs_RF2	any	0.587	54	ENSMUSG00000025040	Fundc1	USTSS1	0	ENSMUSG00000025040	Fundc1
X_17590353_17591511	oto_TP1_RF1_vs_RF2	any	0.558	-18607	ENSMUSG00000025040	Fundc1	distalIntergenic	-18028	ENSMUSG00000025040	Fundc1
X_17713851_17714037	oto_TP1_RF1_vs_RF2	any	0.746	-141619	ENSMUSG00000025040	Fundc1	distalIntergenic	-37567	ENSMUSG00000081614	Gm9436
X_17724804_17725888	oto_TP1_RF1_vs_RF2	any	0.691	-153021	ENSMUSG00000025040	Fundc1	distalIntergenic	-48520	ENSMUSG00000081614	Gm9436
X_18161598_18163602	oto_TP1_RF1_vs_RF2	any	0.577	25	ENSMUSG00000037369	Kdm6a	USTSS1	0	ENSMUSG00000037369	Kdm6a
X_18451286_18452322	oto_TP1_RF1_vs_RF2	any	0.511	9593	ENSMUSG00000037358	Dipk2b	firstIntron	9075	ENSMUSG00000037358	Dipk2b
X_18519952_18521982	oto_TP1_RF1_vs_RF2	any	0.519	-59570	ENSMUSG00000037358	Dipk2b	distalIntergenic	-58555	ENSMUSG00000037358	Dipk2b
X_18710811_18711176	oto_TP1_RF1_vs_RF2	any	0.816	-249597	ENSMUSG00000037358	Dipk2b	distalIntergenic	-209628	ENSMUSG00000082757	Gm6923
X_18838235_18839444	oto_TP1_RF1_vs_RF2	any	0.611	307548	ENSMUSG00000065422	Mir221	distalIntergenic	-81360	ENSMUSG00000082757	Gm6923
X_18875829_18876270	oto_TP1_RF1_vs_RF2	any	0.918	270338	ENSMUSG00000065422	Mir221	distalIntergenic	-44534	ENSMUSG00000082757	Gm6923
X_19151191_19154361	oto_TP1_RF1_vs_RF2	any	0.595	-5805	ENSMUSG00000065471	Mir222	distalIntergenic	-4220	ENSMUSG00000065471	Mir222
X_19160660_19161201	oto_TP1_RF1_vs_RF2	any	0.626	-13960	ENSMUSG00000065471	Mir222	intron	6040	ENSMUSG00000073274	Gm14636
X_19171434_19172641	oto_TP1_RF1_vs_RF2	any	0.6	-25067	ENSMUSG00000065471	Mir222	distalIntergenic	-4193	ENSMUSG00000073274	Gm14636
X_19198030_19200535	oto_TP1_RF1_vs_RF2	any	0.523	-52312	ENSMUSG00000065471	Mir222	distalIntergenic	-30789	ENSMUSG00000073274	Gm14636
X_19235025_19238565	oto_TP1_RF1_vs_RF2	any	0.583	-89824	ENSMUSG00000065471	Mir222	USTSS1	0	ENSMUSG00000097497	Gm26652
X_19340206_19340916	oto_TP1_RF1_vs_RF2	any	1.241	140758	ENSMUSG00000068149	Tex13c3	distalIntergenic	-14085	ENSMUSG00000077277	Gm22783
X_19366786_19367324	oto_TP1_RF1_vs_RF2	any	0.584	114264	ENSMUSG00000068149	Tex13c3	distalIntergenic	11785	ENSMUSG00000077277	Gm22783
X_19597314_19597578	oto_TP1_RF1_vs_RF2	any	1.039	-116127	ENSMUSG00000068149	Tex13c3	distalIntergenic	-115995	ENSMUSG00000068149	Tex13c3
X_20068159_20069333	oto_TP1_RF1_vs_RF2	any	0.691	9176	ENSMUSG00000037347	Chst7	firstIntron	8599	ENSMUSG00000037347	Chst7
X_20070749_20071690	oto_TP1_RF1_vs_RF2	any	0.582	11650	ENSMUSG00000037347	Chst7	firstIntron	11189	ENSMUSG00000037347	Chst7
X_21088530_21090313	oto_TP1_RF1_vs_RF2	any	0.524	-193	ENSMUSG00000031079	Zfp300	USTSS1	0	ENSMUSG00000031079	Zfp300
X_23027339_23028079	oto_TP1_RF1_vs_RF2	any	0.501	239093	ENSMUSG00000036782	Klhl13	distalIntergenic	165403	ENSMUSG00000064659	Gm26131
X_36311336_36311942	oto_TP1_RF1_vs_RF2	any	0.524	-16770	ENSMUSG00000016239	Lonrf3	distalIntergenic	-8728	ENSMUSG00000083755	Gm14559
X_36586548_36588679	oto_TP1_RF1_vs_RF2	any	0.517	-10579	ENSMUSG00000006373	Pgrmc1	distalIntergenic	-9527	ENSMUSG00000006373	Pgrmc1
X_36714967_36715147	oto_TP1_RF1_vs_RF2	any	1.138	-28575	ENSMUSG00000037636	Slc25a43	distalIntergenic	-28512	ENSMUSG00000037636	Slc25a43
X_38563759_38565949	oto_TP1_RF1_vs_RF2	any	0.542	11342	ENSMUSG00000031095	Cul4b	5pUTR	10247	ENSMUSG00000031095	Cul4b
X_38599537_38602180	oto_TP1_RF1_vs_RF2	any	0.531	388	ENSMUSG00000000355	Mcts1	USTSS1	0	ENSMUSG00000000355	Mcts1
X_38634411_38635703	oto_TP1_RF1_vs_RF2	any	0.603	86	ENSMUSG00000048970	C1galTP1c1	USTSS1	0	ENSMUSG00000048970	C1galTP1c1
X_38815613_38817787	oto_TP1_RF1_vs_RF2	any	0.534	43920	ENSMUSG00000051361	6030498E09Rik	firstIntron	42942	ENSMUSG00000051361	6030498E09Rik
X_38859725_38860003	oto_TP1_RF1_vs_RF2	any	0.686	87084	ENSMUSG00000051361	6030498E09Rik	firstIntron	46625	ENSMUSG00000081147	Gm6024
X_39016155_39017474	oto_TP1_RF1_vs_RF2	any	0.512	244035	ENSMUSG00000051361	6030498E09Rik	distalIntergenic	46338	ENSMUSG00000080896	Gm14567
X_39104110_39106110	oto_TP1_RF1_vs_RF2	any	0.716	-241156	ENSMUSG00000079619	CypTP15	distalIntergenic	7497	ENSMUSG00000084030	Gm16423
X_39229344_39230424	oto_TP1_RF1_vs_RF2	any	0.861	-116382	ENSMUSG00000079619	CypTP15	distalIntergenic	-2696	ENSMUSG00000084247	Gm14566
X_39433604_39434640	oto_TP1_RF1_vs_RF2	any	0.668	87856	ENSMUSG00000079619	CypTP15	distalIntergenic	30545	ENSMUSG00000081324	Gm14550
X_40130494_40130697	oto_TP1_RF1_vs_RF2	any	1.009	-266992	ENSMUSG00000095240	CypTP14	intron	6859	ENSMUSG00000080996	Gm4986
X_40350634_40351547	oto_TP1_RF1_vs_RF2	any	0.635	-487487	ENSMUSG00000095240	CypTP14	intron	-213078	ENSMUSG00000080996	Gm4986
X_41052634_41053734	oto_TP1_RF1_vs_RF2	any	0.626	-347670	ENSMUSG00000001986	Gria3	distalIntergenic	-124523	ENSMUSG00000084287	Gm14576
X_41386611_41387417	oto_TP1_RF1_vs_RF2	any	0.635	-13840	ENSMUSG00000001986	Gria3	distalIntergenic	-13437	ENSMUSG00000001986	Gria3
X_42148724_42151057	oto_TP1_RF1_vs_RF2	any	0.511	216	ENSMUSG00000025862	Stag2	USTSS1	0	ENSMUSG00000025862	Stag2
X_42490130_42490806	oto_TP1_RF1_vs_RF2	any	0.698	-12097	ENSMUSG00000005696	Sh2d1a	DSTSS1	439	ENSMUSG00000105993	Tex13c2
X_44359825_44360346	oto_TP1_RF1_vs_RF2	any	0.719	8251	ENSMUSG00000050926	Dcaf12l2	distalIntergenic	7996	ENSMUSG00000050926	Dcaf12l2
X_47760188_47760716	oto_TP1_RF1_vs_RF2	any	0.724	132161	ENSMUSG00000031099	Smarca1	distalIntergenic	35660	ENSMUSG00000082894	Gm6480
X_48174169_48175049	oto_TP1_RF1_vs_RF2	any	0.762	28173	ENSMUSG00000031101	Sash3	intron	27733	ENSMUSG00000031101	Sash3
X_49185993_49186840	oto_TP1_RF1_vs_RF2	any	0.543	101825	ENSMUSG00000031109	Enox2	intron	21085	ENSMUSG00000082347	Gm15036
X_49287591_49288781	oto_TP1_RF1_vs_RF2	any	0.537	56	ENSMUSG00000031109	Enox2	USTSS1	0	ENSMUSG00000031109	Enox2
X_49822908_49823888	oto_TP1_RF1_vs_RF2	any	0.894	-25653	ENSMUSG00000031111	Igsf1	distalIntergenic	-25159	ENSMUSG00000031111	Igsf1
X_50012154_50013421	oto_TP1_RF1_vs_RF2	any	0.793	-2553	ENSMUSG00000050504	Olfr1323	firstIntron	5938	ENSMUSG00000050504	Olfr1323
X_50425837_50426617	oto_TP1_RF1_vs_RF2	any	0.6	267	ENSMUSG00000048173	Olfr1324	DSTSS2	1881	ENSMUSG00000048173	Olfr1324
X_50427903_50428203	oto_TP1_RF1_vs_RF2	any	0.802	-1559	ENSMUSG00000048173	Olfr1324	DSTSS1	295	ENSMUSG00000048173	Olfr1324
X_50429183_50429876	oto_TP1_RF1_vs_RF2	any	0.881	-3036	ENSMUSG00000048173	Olfr1324	USTSS1	-685	ENSMUSG00000048173	Olfr1324
X_50753475_50754000	oto_TP1_RF1_vs_RF2	any	0.625	-87633	ENSMUSG00000031112	Stk26	distalIntergenic	-87047	ENSMUSG00000031112	Stk26
X_51017100_51019644	oto_TP1_RF1_vs_RF2	any	0.505	-354	ENSMUSG00000050029	Rap2c	USTSS1	0	ENSMUSG00000050029	Rap2c
X_51505354_51507560	oto_TP1_RF1_vs_RF2	any	0.516	174020	ENSMUSG00000062184	Hs6st2	intron	122127	ENSMUSG00000082968	Gm14581
X_51907366_51907920	oto_TP1_RF1_vs_RF2	any	0.82	65129	ENSMUSG00000031118	Magea14	distalIntergenic	62681	ENSMUSG00000088792	Gm22539
X_52183892_52185225	oto_TP1_RF1_vs_RF2	any	0.541	-19636	ENSMUSG00000031119	Gpc4	distalIntergenic	-18640	ENSMUSG00000031119	Gpc4
X_52278695_52280881	oto_TP1_RF1_vs_RF2	any	0.564	98393	ENSMUSG00000105738	Mir6384	intron	-15300	ENSMUSG00000086704	Gm14582
X_52301351_52302980	oto_TP1_RF1_vs_RF2	any	0.529	76015	ENSMUSG00000105738	Mir6384	intron	5170	ENSMUSG00000086704	Gm14582
X_52790700_52791923	oto_TP1_RF1_vs_RF2	any	0.633	112	ENSMUSG00000073207	Ccdc160	USTSS1	0	ENSMUSG00000073207	Ccdc160
X_52911423_52913468	oto_TP1_RF1_vs_RF2	any	0.524	232	ENSMUSG00000025626	Phf6	USTSS1	0	ENSMUSG00000025626	Phf6
X_53643580_53643986	oto_TP1_RF1_vs_RF2	any	0.611	-20	ENSMUSG00000067925	Rtl8a	USTSS1	0	ENSMUSG00000067925	Rtl8a
X_54238862_54239344	oto_TP1_RF1_vs_RF2	any	0.891	2951		NA	DSTSS2	1147	ENSMUSG00000096308	Gm14598
X_56970441_56971118	oto_TP1_RF1_vs_RF2	any	0.681	-72294	ENSMUSG00000031130	Brs3	intron	-71956	ENSMUSG00000031130	Brs3
X_57018205_57019244	oto_TP1_RF1_vs_RF2	any	0.674	-24349	ENSMUSG00000031130	Brs3	distalIntergenic	-23830	ENSMUSG00000031130	Brs3
X_57052400_57054347	oto_TP1_RF1_vs_RF2	any	0.514	-196	ENSMUSG00000067873	Htatsf1	USTSS1	0	ENSMUSG00000067873	Htatsf1
X_57222686_57223954	oto_TP1_RF1_vs_RF2	any	0.501	11177	ENSMUSG00000031132	Cd40lg	3pUTR	10543	ENSMUSG00000031132	Cd40lg
X_57271970_57272239	oto_TP1_RF1_vs_RF2	any	0.876	54496	ENSMUSG00000031133	Arhgef6	exon	59827	ENSMUSG00000031132	Cd40lg
X_57523801_57525397	oto_TP1_RF1_vs_RF2	any	0.567	-20842	ENSMUSG00000036357	Gpr101	distalIntergenic	-20044	ENSMUSG00000036357	Gpr101
X_57874530_57875697	oto_TP1_RF1_vs_RF2	any	0.505	-155514	ENSMUSG00000067860	Zic3	distalIntergenic	-113776	ENSMUSG00000093905	NA
X_58030130_58031785	oto_TP1_RF1_vs_RF2	any	1.182	330	ENSMUSG00000067860	Zic3	5pUTR	7430	ENSMUSG00000067860	Zic3
X_58502694_58504165	oto_TP1_RF1_vs_RF2	any	0.597	-408031	ENSMUSG00000046180	Magea13	distalIntergenic	-74619	ENSMUSG00000084305	Gm14645
X_58976200_58977574	oto_TP1_RF1_vs_RF2	any	0.686	65426	ENSMUSG00000046180	Magea13	distalIntergenic	66840	ENSMUSG00000046180	Magea13
X_59132926_59135739	oto_TP1_RF1_vs_RF2	any	0.63	103	ENSMUSG00000031137	Fgf13	5pUTR	-35190	ENSMUSG00000070110	Mir504
X_59291046_59291453	oto_TP1_RF1_vs_RF2	any	0.583	-125162	ENSMUSG00000031137	Fgf13	intron	94083	ENSMUSG00000081209	Gm14890
X_59566064_59568991	oto_TP1_RF1_vs_RF2	any	0.544	-180	ENSMUSG00000031137	Fgf13	USTSS1	0	ENSMUSG00000031137	Fgf13
X_60220520_60221407	oto_TP1_RF1_vs_RF2	any	0.552	-41875	ENSMUSG00000031139	Mcf2	DS2	-36145	ENSMUSG00000094896	NA
X_60892027_60893045	oto_TP1_RF1_vs_RF2	any	0.554	894	ENSMUSG00000045179	Sox3	DSTSS1	385	ENSMUSG00000045179	Sox3
X_61408267_61409022	oto_TP1_RF1_vs_RF2	any	0.571	217352		NA	distalIntergenic	19240	ENSMUSG00000082092	Gm14665
X_61424805_61426526	oto_TP1_RF1_vs_RF2	any	0.519	234373		NA	distalIntergenic	35778	ENSMUSG00000082092	Gm14665
X_61428742_61429219	oto_TP1_RF1_vs_RF2	any	0.566	237688		NA	distalIntergenic	39715	ENSMUSG00000082092	Gm14665
X_63137013_63137484	oto_TP1_RF1_vs_RF2	any	0.583	-610238	ENSMUSG00000085757	Tslrn1	distalIntergenic	49042	ENSMUSG00000081269	Gm14659
X_63294314_63294540	oto_TP1_RF1_vs_RF2	any	0.841	-767416	ENSMUSG00000085757	Tslrn1	distalIntergenic	61108	ENSMUSG00000084396	Gm14657
X_65241964_65242771	oto_TP1_RF1_vs_RF2	any	0.596	194724	ENSMUSG00000031181	Ctag2	distalIntergenic	155126	ENSMUSG00000083074	Gm14670
X_66192496_66193136	oto_TP1_RF1_vs_RF2	any	0.787	-456502	ENSMUSG00000036790	Slitrk2	distalIntergenic	111088	ENSMUSG00000031182	4930447F04Rik
X_66520338_66520948	oto_TP1_RF1_vs_RF2	any	0.778	-128675	ENSMUSG00000036790	Slitrk2	distalIntergenic	72172	ENSMUSG00000089398	NA
X_66652039_66654326	oto_TP1_RF1_vs_RF2	any	0.522	24	ENSMUSG00000036790	Slitrk2	5pUTR	2721	ENSMUSG00000036790	Slitrk2
X_67077717_67078330	oto_TP1_RF1_vs_RF2	any	0.708	-238899	ENSMUSG00000070071	Mir465	distalIntergenic	91900	ENSMUSG00000081598	Gm8312
X_67655889_67656966	oto_TP1_RF1_vs_RF2	any	0.639	37134	ENSMUSG00000079578	Gm1140	distalIntergenic	-3124	ENSMUSG00000083010	Gm14687
X_67820696_67821632	oto_TP1_RF1_vs_RF2	any	0.819	100286	ENSMUSG00000025288	4933436I01Rik	distalIntergenic	94452	ENSMUSG00000082621	Rpl7a-ps13
X_68086499_68087436	oto_TP1_RF1_vs_RF2	any	0.593	-76789	ENSMUSG00000106233	Mir509	distalIntergenic	-76320	ENSMUSG00000106233	Mir509
X_68626862_68627815	oto_TP1_RF1_vs_RF2	any	0.826	51060	ENSMUSG00000096946	NA	USTSS2	-1613	ENSMUSG00000081084	Gm5638
X_68678043_68679551	oto_TP1_RF1_vs_RF2	any	0.597	256	ENSMUSG00000000838	Fmr1	USTSS1	0	ENSMUSG00000000838	Fmr1
X_69007481_69009509	oto_TP1_RF1_vs_RF2	any	0.564	-115442	ENSMUSG00000056815	Gm6812	distalIntergenic	-57797	ENSMUSG00000065689	n-R5s7
X_69048584_69049055	oto_TP1_RF1_vs_RF2	any	0.835	-155767	ENSMUSG00000056815	Gm6812	distalIntergenic	-98900	ENSMUSG00000065689	n-R5s7
X_69234010_69235044	oto_TP1_RF1_vs_RF2	any	0.734	-125804	ENSMUSG00000031189	Aff2	distalIntergenic	-125250	ENSMUSG00000031189	Aff2
X_69359274_69361815	oto_TP1_RF1_vs_RF2	any	0.507	214	ENSMUSG00000031189	Aff2	USTSS1	0	ENSMUSG00000031189	Aff2
X_69441708_69442239	oto_TP1_RF1_vs_RF2	any	0.554	81643	ENSMUSG00000031189	Aff2	firstIntron	-80439	ENSMUSG00000086676	Gm14705
X_69540220_69541414	oto_TP1_RF1_vs_RF2	any	0.872	180486	ENSMUSG00000031189	Aff2	intron	64831	ENSMUSG00000082926	Gm8172
X_69811696_69812341	oto_TP1_RF1_vs_RF2	any	0.534	-133262	ENSMUSG00000059690	1700020N15Rik	intron	-132959	ENSMUSG00000059690	1700020N15Rik
X_70475631_70477806	oto_TP1_RF1_vs_RF2	any	0.59	461	ENSMUSG00000073139	Tmem185a	USTSS1	0	ENSMUSG00000073139	Tmem185a
X_70816599_70818176	oto_TP1_RF1_vs_RF2	any	0.52	-232868	ENSMUSG00000059401	Mamld1	distalIntergenic	45732	ENSMUSG00000083406	Gm8410
X_71815290_71817378	oto_TP1_RF1_vs_RF2	any	0.514	254	ENSMUSG00000073131	Vma21	USTSS1	0	ENSMUSG00000073131	Vma21
X_72788703_72789545	oto_TP1_RF1_vs_RF2	any	0.678	-36054	ENSMUSG00000031344	Gabrq	distalIntergenic	-35633	ENSMUSG00000031344	Gabrq
X_73096995_73097274	oto_TP1_RF1_vs_RF2	any	0.815	-40	ENSMUSG00000057836	Xlr3a	USTSS1	0	ENSMUSG00000057836	Xlr3a
X_75381483_75383248	oto_TP1_RF1_vs_RF2	any	0.659	-33	ENSMUSG00000031198	Fundc2	USTSS1	0	ENSMUSG00000031196	F8
X_75978452_75979328	oto_TP1_RF1_vs_RF2	any	0.661	-103708	ENSMUSG00000016382	Pls3	distalIntergenic	-5329	ENSMUSG00000081106	Gm7155
X_76082770_76082962	oto_TP1_RF1_vs_RF2	any	0.984	-181440	ENSMUSG00000071738	Cldn34b3	distalIntergenic	79643	ENSMUSG00000084831	Gm14710
X_76200751_76201872	oto_TP1_RF1_vs_RF2	any	0.554	-62994	ENSMUSG00000071738	Cldn34b3	distalIntergenic	4643	ENSMUSG00000082827	Gm5397
X_77050905_77051092	oto_TP1_RF1_vs_RF2	any	0.986	-448075	ENSMUSG00000079525	Cldn34d	distalIntergenic	70199	ENSMUSG00000081697	Gm14714
X_77432693_77434738	oto_TP1_RF1_vs_RF2	any	0.581	-77511	ENSMUSG00000025246	Tbl1x	distalIntergenic	-21848	ENSMUSG00000081622	Gm5937
X_77508870_77512330	oto_TP1_RF1_vs_RF2	any	0.517	-627	ENSMUSG00000025246	Tbl1x	USTSS1	0	ENSMUSG00000025246	Tbl1x
X_77577166_77577747	oto_TP1_RF1_vs_RF2	any	0.699	66230	ENSMUSG00000025246	Tbl1x	USTSS2	-1740	ENSMUSG00000088278	NA
X_79516856_79518004	oto_TP1_RF1_vs_RF2	any	0.753	-145	ENSMUSG00000073077	Cfap47	USTSS1	0	ENSMUSG00000073077	Cfap47
X_80663810_80665396	oto_TP1_RF1_vs_RF2	any	0.653	-406041	ENSMUSG00000025666	Tmem47	USTSS1	-917	ENSMUSG00000084300	Gm6954
X_80756383_80756744	oto_TP1_RF1_vs_RF2	any	0.903	-314080	ENSMUSG00000025666	Tmem47	distalIntergenic	90070	ENSMUSG00000084300	Gm6954
X_81070093_81072468	oto_TP1_RF1_vs_RF2	any	0.557	637	ENSMUSG00000025666	Tmem47	USTSS1	0	ENSMUSG00000025666	Tmem47
X_81704091_81704340	oto_TP1_RF1_vs_RF2	any	0.878	-246094	ENSMUSG00000060673	4930595M18Rik	distalIntergenic	118390	ENSMUSG00000082319	Actr3-ps
X_81715029_81716731	oto_TP1_RF1_vs_RF2	any	0.649	-257758	ENSMUSG00000060673	4930595M18Rik	distalIntergenic	105999	ENSMUSG00000082319	Actr3-ps
X_82119327_82119481	oto_TP1_RF1_vs_RF2	any	1.263	-661282	ENSMUSG00000060673	4930595M18Rik	distalIntergenic	-58973	ENSMUSG00000089040	Gm26174
X_84915881_84917228	oto_TP1_RF1_vs_RF2	any	0.569	-131740	ENSMUSG00000045103	Dmd	intron	35994	ENSMUSG00000084281	Gm14770
X_85084121_85085608	oto_TP1_RF1_vs_RF2	any	0.503	36570	ENSMUSG00000045103	Dmd	intron	150958	ENSMUSG00000081379	Gm14771
X_85573199_85574690	oto_TP1_RF1_vs_RF2	any	0.524	-77	ENSMUSG00000035476	Tab3	USTSS1	0	ENSMUSG00000035476	Tab3
X_85682002_85682542	oto_TP1_RF1_vs_RF2	any	0.633	94547	ENSMUSG00000025059	Gk	distalIntergenic	-33896	ENSMUSG00000081933	Gm14767
X_85775865_85777523	oto_TP1_RF1_vs_RF2	any	0.626	125	ENSMUSG00000025059	Gk	USTSS1	0	ENSMUSG00000025059	Gk
X_88056833_88057442	oto_TP1_RF1_vs_RF2	any	0.567	58485	ENSMUSG00000052372	Il1rapl1	firstIntron	-19927	ENSMUSG00000081424	Gm14774
X_88905837_88906455	oto_TP1_RF1_vs_RF2	any	0.642	-146593	ENSMUSG00000084535	Mir1906-1	distalIntergenic	-7331	ENSMUSG00000082847	Gm5759
X_89352532_89354082	oto_TP1_RF1_vs_RF2	any	0.813	56382	ENSMUSG00000035395	Dcaf8l	distalIntergenic	-15299	ENSMUSG00000118508	Gm18439
X_90614879_90615799	oto_TP1_RF1_vs_RF2	any	0.555	-276803	ENSMUSG00000091497	Mageb11	distalIntergenic	129263	ENSMUSG00000084289	Fth1-ps
X_92590516_92590770	oto_TP1_RF1_vs_RF2	any	1.11	8929	ENSMUSG00000067649	Mageb18	firstIntron	-3039	ENSMUSG00000080737	Gm6982
X_93006267_93007691	oto_TP1_RF1_vs_RF2	any	0.571	-149175	ENSMUSG00000096153	BC061195	distalIntergenic	-17072	ENSMUSG00000093329	NA
X_93040788_93042102	oto_TP1_RF1_vs_RF2	any	0.653	-114709	ENSMUSG00000096153	BC061195	distalIntergenic	-51593	ENSMUSG00000093329	NA
X_93042785_93043103	oto_TP1_RF1_vs_RF2	any	0.603	-113210	ENSMUSG00000096153	BC061195	distalIntergenic	-53590	ENSMUSG00000093329	NA
X_93288508_93289434	oto_TP1_RF1_vs_RF2	any	0.729	2464	ENSMUSG00000035277	Arx	exon	2063	ENSMUSG00000035277	Arx
X_93831281_93832962	oto_TP1_RF1_vs_RF2	any	0.55	-27	ENSMUSG00000035232	Pdk3	USTSS1	0	ENSMUSG00000035232	Pdk3
X_94121989_94123829	oto_TP1_RF1_vs_RF2	any	0.54	498	ENSMUSG00000079509	Zfx	USTSS1	0	ENSMUSG00000079509	Zfx
X_94233931_94236133	oto_TP1_RF1_vs_RF2	any	0.59	102	ENSMUSG00000043929	Klhl15	USTSS1	0	ENSMUSG00000043929	Klhl15
X_94540426_94543279	oto_TP1_RF1_vs_RF2	any	0.543	221	ENSMUSG00000025151	Maged1	USTSS1	0	ENSMUSG00000025151	Maged1
X_94646284_94647047	oto_TP1_RF1_vs_RF2	any	0.609	10597	ENSMUSG00000071723	Gspt2	distalIntergenic	10215	ENSMUSG00000071723	Gspt2
X_95163689_95167136	oto_TP1_RF1_vs_RF2	any	0.545	1126	ENSMUSG00000025656	Arhgef9	5pUTR	29720	ENSMUSG00000025656	Arhgef9
X_95291640_95293683	oto_TP1_RF1_vs_RF2	any	0.564	-126123	ENSMUSG00000025656	Arhgef9	distalIntergenic	28206	ENSMUSG00000082371	Gm3712
X_95314293_95315172	oto_TP1_RF1_vs_RF2	any	0.622	130107	ENSMUSG00000050332	Amer1	distalIntergenic	6717	ENSMUSG00000082371	Gm3712
X_95967554_95969326	oto_TP1_RF1_vs_RF2	any	0.607	-11466	ENSMUSG00000057421	Las1l	distalIntergenic	-10592	ENSMUSG00000057421	Las1l
X_96171171_96173225	oto_TP1_RF1_vs_RF2	any	0.598	-67728	ENSMUSG00000078122	F630028O10Rik	distalIntergenic	-20199	ENSMUSG00000088146	Gm24718
X_96649868_96650505	oto_TP1_RF1_vs_RF2	any	0.562	-63281	ENSMUSG00000031210	Gpr165	distalIntergenic	-62936	ENSMUSG00000031210	Gpr165
X_96983309_96984160	oto_TP1_RF1_vs_RF2	any	0.664	-88861	ENSMUSG00000031212	Pgr15l	distalIntergenic	-16661	ENSMUSG00000081606	Gm9059
X_97141527_97142442	oto_TP1_RF1_vs_RF2	any	0.649	69389	ENSMUSG00000031212	Pgr15l	distalIntergenic	20484	ENSMUSG00000081135	Gm14800
X_98251741_98253323	oto_TP1_RF1_vs_RF2	any	0.532	103775	ENSMUSG00000046532	Ar	exon	102972	ENSMUSG00000046532	Ar
X_98936687_98938430	oto_TP1_RF1_vs_RF2	any	0.616	-222	ENSMUSG00000047694	Yipf6	DSTSS1	371	ENSMUSG00000047694	Yipf6
X_99050186_99052231	oto_TP1_RF1_vs_RF2	any	0.572	8628	ENSMUSG00000031216	Stard8	intron	30171	ENSMUSG00000083310	Gm5760
X_99469365_99471476	oto_TP1_RF1_vs_RF2	any	0.567	314	ENSMUSG00000034403	Pja1	USTSS1	0	ENSMUSG00000034403	Pja1
X_103185176_103187394	oto_TP1_RF1_vs_RF2	any	0.589	379	ENSMUSG00000082229	Nap1l2	USTSS1	0	ENSMUSG00000082229	Nap1l2
X_103300175_103300449	oto_TP1_RF1_vs_RF2	any	0.871	-21086	ENSMUSG00000031326	Cdx4	DSTSS2	1065	ENSMUSG00000083805	Gm14848
X_104687921_104688358	oto_TP1_RF1_vs_RF2	any	0.66	-17076	ENSMUSG00000033906	Zdhhc15	distalIntergenic	-16857	ENSMUSG00000033906	Zdhhc15
X_104930385_104932739	oto_TP1_RF1_vs_RF2	any	0.561	-74295	ENSMUSG00000031224	Magee2	distalIntergenic	-15046	ENSMUSG00000081703	Gm6285
X_106830233_106831020	oto_TP1_RF1_vs_RF2	any	0.731	10016	ENSMUSG00000047686	Rtl3	distalIntergenic	8293	ENSMUSG00000080841	Gm14880
X_106957385_106958171	oto_TP1_RF1_vs_RF2	any	0.611	37153	ENSMUSG00000049929	Lpar4	distalIntergenic	36760	ENSMUSG00000049929	Lpar4
X_107012303_107012960	oto_TP1_RF1_vs_RF2	any	0.582	-75860	ENSMUSG00000050921	P2ry10	distalIntergenic	-75532	ENSMUSG00000050921	P2ry10
X_108842793_108843043	oto_TP1_RF1_vs_RF2	any	0.58	8440	ENSMUSG00000086629	2810403D21Rik	intron	-8421	ENSMUSG00000063663	Brwd3
X_109012073_109014374	oto_TP1_RF1_vs_RF2	any	0.612	156	ENSMUSG00000031245	Hmgn5	USTSS1	0	ENSMUSG00000031245	Hmgn5
X_109094853_109096615	oto_TP1_RF1_vs_RF2	any	0.514	327	ENSMUSG00000031246	Sh3bgrl	USTSS1	0	ENSMUSG00000031246	Sh3bgrl
X_110813724_110815485	oto_TP1_RF1_vs_RF2	any	0.64	226	ENSMUSG00000056854	Pou3f4	USTSS1	0	ENSMUSG00000056854	Pou3f4
X_111461874_111463981	oto_TP1_RF1_vs_RF2	any	0.555	75031	ENSMUSG00000025665	Rps6ka6	5pUTR	73978	ENSMUSG00000025665	Rps6ka6
X_111510371_111511248	oto_TP1_RF1_vs_RF2	any	0.542	27149	ENSMUSG00000025665	Rps6ka6	firstIntron	26711	ENSMUSG00000025665	Rps6ka6
X_111696057_111697483	oto_TP1_RF1_vs_RF2	any	0.577	309	ENSMUSG00000034551	Hdx	USTSS1	0	ENSMUSG00000034551	Hdx
X_112310965_112311887	oto_TP1_RF1_vs_RF2	any	0.627	74	ENSMUSG00000025525	Apool	USTSS1	0	ENSMUSG00000025525	Apool
X_112328941_112329872	oto_TP1_RF1_vs_RF2	any	0.678	18055	ENSMUSG00000025525	Apool	firstIntron	17607	ENSMUSG00000025525	Apool
X_114473651_114475153	oto_TP1_RF1_vs_RF2	any	0.712	69	ENSMUSG00000025597	Klhl4	USTSS1	0	ENSMUSG00000025597	Klhl4
X_117558696_117560040	oto_TP1_RF1_vs_RF2	any	0.69	544611	ENSMUSG00000067441	H2ab1	distalIntergenic	24150	ENSMUSG00000100780	Gm28579
X_119121474_119122546	oto_TP1_RF1_vs_RF2	any	0.533	-641273	ENSMUSG00000100194	Tgif2lx2	distalIntergenic	-290706	ENSMUSG00000081587	Gm14926
X_119926526_119928273	oto_TP1_RF1_vs_RF2	any	0.537	204	ENSMUSG00000034732	Pabpc5	USTSS1	0	ENSMUSG00000034732	Pabpc5
X_120465908_120466722	oto_TP1_RF1_vs_RF2	any	0.628	-153089	ENSMUSG00000083616	H2ab3	intron	-23222	ENSMUSG00000081728	Gm14930
X_120670082_120670690	oto_TP1_RF1_vs_RF2	any	0.621	-357160	ENSMUSG00000083616	H2ab3	intron	-227396	ENSMUSG00000081728	Gm14930
X_120673248_120673822	oto_TP1_RF1_vs_RF2	any	0.745	-360309	ENSMUSG00000083616	H2ab3	intron	-230562	ENSMUSG00000081728	Gm14930
X_121559537_121559751	oto_TP1_RF1_vs_RF2	any	0.796	837741	ENSMUSG00000055733	Nap1l3	distalIntergenic	143394	ENSMUSG00000083699	Gm14932
X_122396619_122398268	oto_TP1_RF1_vs_RF2	any	0.579	-59	ENSMUSG00000055733	Nap1l3	USTSS1	0	ENSMUSG00000055733	Nap1l3
X_122892730_122893020	oto_TP1_RF1_vs_RF2	any	0.765	-210648	ENSMUSG00000079450	Cldn34c1	distalIntergenic	123861	ENSMUSG00000083490	Gm14940
X_123102440_123104740	oto_TP1_RF1_vs_RF2	any	0.539	67	ENSMUSG00000079450	Cldn34c1	USTSS1	0	ENSMUSG00000079450	Cldn34c1
X_127747036_127747617	oto_TP1_RF1_vs_RF2	any	0.824	-10773	ENSMUSG00000043569	Cldn34c4	distalIntergenic	-10482	ENSMUSG00000043569	Cldn34c4
X_128780396_128780745	oto_TP1_RF1_vs_RF2	any	1.133	-270953	ENSMUSG00000086244	4930558G05Rik	distalIntergenic	79850	ENSMUSG00000065898	Gm24522
X_128853101_128854452	oto_TP1_RF1_vs_RF2	any	0.566	-197747	ENSMUSG00000086244	4930558G05Rik	distalIntergenic	152555	ENSMUSG00000065898	Gm24522
X_129656729_129657344	oto_TP1_RF1_vs_RF2	any	0.691	-92705	ENSMUSG00000034480	Diaph2	distalIntergenic	-50273	ENSMUSG00000081874	Gm14983
X_129764598_129766090	oto_TP1_RF1_vs_RF2	any	0.624	15602	ENSMUSG00000034480	Diaph2	firstIntron	14856	ENSMUSG00000034480	Diaph2
X_129849525_129850529	oto_TP1_RF1_vs_RF2	any	0.691	100285	ENSMUSG00000034480	Diaph2	intron	99783	ENSMUSG00000034480	Diaph2
X_130253424_130254779	oto_TP1_RF1_vs_RF2	any	0.579	504360	ENSMUSG00000034480	Diaph2	intron	147440	ENSMUSG00000084047	Gm14984
X_130265678_130266249	oto_TP1_RF1_vs_RF2	any	0.696	516222	ENSMUSG00000034480	Diaph2	intron	135970	ENSMUSG00000084047	Gm14984
X_131077047_131077404	oto_TP1_RF1_vs_RF2	any	0.888	1327484	ENSMUSG00000034480	Diaph2	distalIntergenic	-57969	ENSMUSG00000084256	Gm14976
X_132472611_132473647	oto_TP1_RF1_vs_RF2	any	0.592	-1214651	ENSMUSG00000096978	NA	distalIntergenic	-33484	ENSMUSG00000089128	Gm26406
X_132646774_132648170	oto_TP1_RF1_vs_RF2	any	0.716	-1040308	ENSMUSG00000096978	NA	distalIntergenic	-33717	ENSMUSG00000088026	NA
X_132676849_132677489	oto_TP1_RF1_vs_RF2	any	0.65	-1010611	ENSMUSG00000096978	NA	distalIntergenic	-4398	ENSMUSG00000088026	NA
X_133095776_133096233	oto_TP1_RF1_vs_RF2	any	0.895	-591775	ENSMUSG00000096978	NA	USTSS1	-214	ENSMUSG00000082905	Gm7823
X_133382693_133383786	oto_TP1_RF1_vs_RF2	any	0.523	-304540	ENSMUSG00000096978	NA	distalIntergenic	-6140	ENSMUSG00000088421	NA
X_133401546_133403486	oto_TP1_RF1_vs_RF2	any	0.531	-285264	ENSMUSG00000096978	NA	distalIntergenic	3624	ENSMUSG00000083062	Gm14980
X_133447208_133447864	oto_TP1_RF1_vs_RF2	any	0.785	-240244	ENSMUSG00000096978	NA	distalIntergenic	-40098	ENSMUSG00000083062	Gm14980
X_133609450_133610289	oto_TP1_RF1_vs_RF2	any	0.583	-77910	ENSMUSG00000096978	NA	intron	78698	ENSMUSG00000051323	Pcdh19
X_133751798_133752924	oto_TP1_RF1_vs_RF2	any	0.739	-63368	ENSMUSG00000051323	Pcdh19	distalIntergenic	-62811	ENSMUSG00000051323	Pcdh19
X_134057985_134060108	oto_TP1_RF1_vs_RF2	any	0.536	-129	ENSMUSG00000031256	Cstf2	USTSS1	0	ENSMUSG00000031256	Cstf2
X_134540544_134542309	oto_TP1_RF1_vs_RF2	any	0.505	243	ENSMUSG00000048007	Timm8a1	USTSS1	0	ENSMUSG00000048007	Timm8a1
X_134600012_134602140	oto_TP1_RF1_vs_RF2	any	0.654	-71	ENSMUSG00000031266	Gla	USTSS1	0	ENSMUSG00000031266	Gla
X_134685461_134687909	oto_TP1_RF1_vs_RF2	any	0.548	166	ENSMUSG00000049804	Armcx4	USTSS1	0	ENSMUSG00000049804	Armcx4
X_135007888_135009920	oto_TP1_RF1_vs_RF2	any	0.565	305	ENSMUSG00000052676	ZmaTP1	USTSS1	0	ENSMUSG00000052676	ZmaTP1
X_135209718_135211789	oto_TP1_RF1_vs_RF2	any	0.535	-67	ENSMUSG00000031409	Tceal6	USTSS1	0	ENSMUSG00000031409	Tceal6
X_135597764_135599132	oto_TP1_RF1_vs_RF2	any	0.602	329	ENSMUSG00000031410	Nxf7	USTSS1	0	ENSMUSG00000031410	Nxf7
X_135601176_135602248	oto_TP1_RF1_vs_RF2	any	0.616	-2935	ENSMUSG00000031410	Nxf7	distalIntergenic	-2399	ENSMUSG00000031410	Nxf7
X_135703599_135704930	oto_TP1_RF1_vs_RF2	any	0.57	-10475	ENSMUSG00000058252	Tcp11x2	distalIntergenic	-9809	ENSMUSG00000058252	Tcp11x2
X_136065676_136069232	oto_TP1_RF1_vs_RF2	any	0.542	782	ENSMUSG00000042750	Bex2	USTSS1	0	ENSMUSG00000042750	Bex2
X_136103954_136105479	oto_TP1_RF1_vs_RF2	any	0.592	114	ENSMUSG00000087553	5730412P04Rik	USTSS1	0	ENSMUSG00000087553	5730412P04Rik
X_136244545_136246568	oto_TP1_RF1_vs_RF2	any	0.522	477	ENSMUSG00000042712	Tceal9	USTSS1	0	ENSMUSG00000042712	Tceal9
X_136290093_136292080	oto_TP1_RF1_vs_RF2	any	0.63	20834	ENSMUSG00000046432	Bex3	distalIntergenic	12588	ENSMUSG00000065719	NA
X_136313040_136314155	oto_TP1_RF1_vs_RF2	any	0.549	43345	ENSMUSG00000046432	Bex3	distalIntergenic	-14144	ENSMUSG00000083470	Nsa2-ps2
X_136590012_136591358	oto_TP1_RF1_vs_RF2	any	0.55	-157	ENSMUSG00000044550	Tceal3	USTSS1	0	ENSMUSG00000044550	Tceal3
X_136634973_136636444	oto_TP1_RF1_vs_RF2	any	0.593	-30666	ENSMUSG00000044550	Tceal3	intron	44131	ENSMUSG00000044550	Tceal3
X_136741069_136742963	oto_TP1_RF1_vs_RF2	any	0.726	-407	ENSMUSG00000031422	Morf4l2	USTSS1	0	ENSMUSG00000087368	BC065397
X_136991945_136994713	oto_TP1_RF1_vs_RF2	any	0.556	152	ENSMUSG00000031428	Zcchc18	USTSS1	0	ENSMUSG00000031428	Zcchc18
X_137737481_137738689	oto_TP1_RF1_vs_RF2	any	0.766	167331	ENSMUSG00000059203	Il1rapl2	intron	76751	ENSMUSG00000087961	NA
X_137786715_137787312	oto_TP1_RF1_vs_RF2	any	0.75	216260	ENSMUSG00000059203	Il1rapl2	intron	28128	ENSMUSG00000087961	NA
X_137805412_137806909	oto_TP1_RF1_vs_RF2	any	0.521	235407	ENSMUSG00000059203	Il1rapl2	intron	8531	ENSMUSG00000087961	NA
X_137848112_137849883	oto_TP1_RF1_vs_RF2	any	0.715	278244	ENSMUSG00000059203	Il1rapl2	intron	-32672	ENSMUSG00000087961	NA
X_139432446_139433008	oto_TP1_RF1_vs_RF2	any	0.503	-47640	ENSMUSG00000042498	Radx	distalIntergenic	-47359	ENSMUSG00000042498	Radx
X_139543219_139544294	oto_TP1_RF1_vs_RF2	any	0.53	-19583	ENSMUSG00000031438	Rnf128	exon	-19022	ENSMUSG00000031438	Rnf128
X_139614809_139615258	oto_TP1_RF1_vs_RF2	any	0.652	4414	ENSMUSG00000031438	Rnf128	firstIntron	39359	ENSMUSG00000084645	NA
X_139711292_139712019	oto_TP1_RF1_vs_RF2	any	0.957	26660	ENSMUSG00000042473	Tbc1d8b	intron	2462	ENSMUSG00000098559	Gm15013
X_139805843_139808910	oto_TP1_RF1_vs_RF2	any	0.569	6569	ENSMUSG00000047230	Cldn2	5pUTR	5015	ENSMUSG00000047230	Cldn2
X_140179582_140180388	oto_TP1_RF1_vs_RF2	any	0.501	117106	ENSMUSG00000042433	Dnaaf6b	firstIntron	-94122	ENSMUSG00000081761	Gm6298
X_141236666_141237338	oto_TP1_RF1_vs_RF2	any	0.686	237074	ENSMUSG00000031273	Col4a6	intron	65372	ENSMUSG00000081029	Gm15077
X_141370035_141370752	oto_TP1_RF1_vs_RF2	any	0.705	103682	ENSMUSG00000031273	Col4a6	intron	13857	ENSMUSG00000083710	Gm15078
X_141380034_141380584	oto_TP1_RF1_vs_RF2	any	0.735	93767	ENSMUSG00000031273	Col4a6	intron	23856	ENSMUSG00000083710	Gm15078
X_142227501_142229478	oto_TP1_RF1_vs_RF2	any	0.548	-213	ENSMUSG00000042271	Nxt2	DSTSS1	731	ENSMUSG00000042271	Nxt2
X_142426166_142427345	oto_TP1_RF1_vs_RF2	any	0.603	-36221	ENSMUSG00000031278	Acsl4	DSTSS1	839	ENSMUSG00000081365	Gm15031
X_142490027_142490659	oto_TP1_RF1_vs_RF2	any	0.618	-99808	ENSMUSG00000031278	Acsl4	distalIntergenic	-4580	ENSMUSG00000077453	Gm25915
X_142612724_142614253	oto_TP1_RF1_vs_RF2	any	0.567	-66858	ENSMUSG00000047045	Tmem164	distalIntergenic	8649	ENSMUSG00000081568	Gm15032
X_144209626_144210173	oto_TP1_RF1_vs_RF2	any	0.581	56205	ENSMUSG00000085139	A730046J19Rik	distalIntergenic	23408	ENSMUSG00000082121	Gm8199
X_144915410_144916502	oto_TP1_RF1_vs_RF2	any	0.534	-123388	ENSMUSG00000092917	NA	intron	67727	ENSMUSG00000084303	Gm8216
X_144986473_144987420	oto_TP1_RF1_vs_RF2	any	0.714	-52397	ENSMUSG00000092917	NA	intron	-51924	ENSMUSG00000092917	NA
X_145212715_145213667	oto_TP1_RF1_vs_RF2	any	0.614	135703	ENSMUSG00000041700	Lhfpl1	distalIntergenic	14112	ENSMUSG00000081336	Gm15073
X_145813983_145814411	oto_TP1_RF1_vs_RF2	any	0.75	-326558	ENSMUSG00000041688	Amot	distalIntergenic	-18906	ENSMUSG00000080915	Gm6446
X_146928296_146928514	oto_TP1_RF1_vs_RF2	any	0.871	-34108	ENSMUSG00000041380	Htr2c	distalIntergenic	-4171	ENSMUSG00000084061	Gm4996
X_147527716_147528228	oto_TP1_RF1_vs_RF2	any	0.587	25656	ENSMUSG00000031290	Lrch2	firstIntron	25853	ENSMUSG00000031290	Lrch2
X_150847786_150848819	oto_TP1_RF1_vs_RF2	any	0.556	21386		NA	DSTSS1	559	ENSMUSG00000098311	Gm27191
X_153036379_153038959	oto_TP1_RF1_vs_RF2	any	0.521	40	ENSMUSG00000085982	9530051G07Rik	USTSS1	0	ENSMUSG00000047238	Mageh1
X_153374701_153376208	oto_TP1_RF1_vs_RF2	any	0.632	15842	ENSMUSG00000041649	Klf8	intron	27862	ENSMUSG00000080743	Gm7150
X_153497163_153500047	oto_TP1_RF1_vs_RF2	any	0.514	373	ENSMUSG00000050148	Ubqln2	USTSS1	0	ENSMUSG00000050148	Ubqln2
X_155591769_155593274	oto_TP1_RF1_vs_RF2	any	0.503	30805	ENSMUSG00000041552	Ptchd1	firstIntron	-29515	ENSMUSG00000084932	Gm15156
X_155599917_155601948	oto_TP1_RF1_vs_RF2	any	0.518	22394	ENSMUSG00000041552	Ptchd1	firstIntron	-20841	ENSMUSG00000084932	Gm15156
X_157139597_157139800	oto_TP1_RF1_vs_RF2	any	1.175	275587	ENSMUSG00000057457	Phex	distalIntergenic	-51859	ENSMUSG00000093301	NA
X_157183555_157184956	oto_TP1_RF1_vs_RF2	any	0.826	231030	ENSMUSG00000057457	Phex	exon	-6703	ENSMUSG00000093301	NA
X_157306792_157308436	oto_TP1_RF1_vs_RF2	any	0.541	107672	ENSMUSG00000057457	Phex	intron	-7171	ENSMUSG00000077609	Gm25795
X_157388038_157389239	oto_TP1_RF1_vs_RF2	any	0.629	26647	ENSMUSG00000057457	Phex	intron	-9054	ENSMUSG00000082708	Gm15172
X_157390128_157390391	oto_TP1_RF1_vs_RF2	any	0.678	25026	ENSMUSG00000057457	Phex	intron	-11144	ENSMUSG00000082708	Gm15172
X_157407082_157407280	oto_TP1_RF1_vs_RF2	any	0.769	8105	ENSMUSG00000057457	Phex	intron	8032	ENSMUSG00000057457	Phex
X_158394252_158394908	oto_TP1_RF1_vs_RF2	any	0.553	-351383	ENSMUSG00000025658	Cnksr2	distalIntergenic	21170	ENSMUSG00000088896	Gm22522
X_158675298_158676690	oto_TP1_RF1_vs_RF2	any	0.658	-579788	ENSMUSG00000031309	Rps6ka3	distalIntergenic	-156745	ENSMUSG00000082026	Gm5764
X_158701892_158702987	oto_TP1_RF1_vs_RF2	any	0.537	-553342	ENSMUSG00000031309	Rps6ka3	distalIntergenic	-130448	ENSMUSG00000082026	Gm5764
X_158920226_158920562	oto_TP1_RF1_vs_RF2	any	0.773	-335388	ENSMUSG00000031309	Rps6ka3	distalIntergenic	86791	ENSMUSG00000082026	Gm5764
X_159735302_159736598	oto_TP1_RF1_vs_RF2	any	0.558	27349	ENSMUSG00000040990	Sh3kbp1	intron	108030	ENSMUSG00000040990	Sh3kbp1
X_161001458_161001997	oto_TP1_RF1_vs_RF2	any	0.951	-7047	ENSMUSG00000031292	Cdkl5	distalIntergenic	-6754	ENSMUSG00000031292	Cdkl5
X_161410322_161411577	oto_TP1_RF1_vs_RF2	any	0.601	248200	ENSMUSG00000000037	Scml2	distalIntergenic	74908	ENSMUSG00000081845	Prkaca-ps1
X_161479534_161481215	oto_TP1_RF1_vs_RF2	any	0.513	-236661	ENSMUSG00000043518	Rai2	distalIntergenic	5270	ENSMUSG00000081845	Prkaca-ps1
X_161853022_161854367	oto_TP1_RF1_vs_RF2	any	0.553	136142	ENSMUSG00000043518	Rai2	intron	-20846	ENSMUSG00000086540	Scml1
X_162913569_162914379	oto_TP1_RF1_vs_RF2	any	0.528	11803	ENSMUSG00000031360	Ctps2	intron	12331	ENSMUSG00000031360	Ctps2
X_163722818_163724351	oto_TP1_RF1_vs_RF2	any	0.684	37747	ENSMUSG00000083695	Rnf138rTP1	distalIntergenic	36978	ENSMUSG00000083695	Rnf138rTP1
X_163738846_163739424	oto_TP1_RF1_vs_RF2	any	0.671	22197	ENSMUSG00000083695	Rnf138rTP1	distalIntergenic	21905	ENSMUSG00000083695	Rnf138rTP1
X_163908286_163909659	oto_TP1_RF1_vs_RF2	any	0.619	-44	ENSMUSG00000031367	Ap1s2	USTSS1	0	ENSMUSG00000031367	Ap1s2
X_163929469_163930181	oto_TP1_RF1_vs_RF2	any	0.606	20808	ENSMUSG00000031367	Ap1s2	3pUTR	20452	ENSMUSG00000031367	Ap1s2
X_164041712_164043108	oto_TP1_RF1_vs_RF2	any	0.613	-14400	ENSMUSG00000031373	Car5b	distalIntergenic	-13715	ENSMUSG00000031373	Car5b
X_164075998_164076969	oto_TP1_RF1_vs_RF2	any	0.626	9	ENSMUSG00000040749	Siah1b	USTSS1	0	ENSMUSG00000040749	Siah1b
X_164372662_164373809	oto_TP1_RF1_vs_RF2	any	0.516	-286	ENSMUSG00000031380	Vegfd	USTSS1	0	ENSMUSG00000031380	Vegfd
X_164417727_164420195	oto_TP1_RF1_vs_RF2	any	0.553	-819	ENSMUSG00000031381	Piga	USTSS1	0	ENSMUSG00000031381	Piga
X_164436733_164438053	oto_TP1_RF1_vs_RF2	any	0.531	399	ENSMUSG00000031382	Asb11	USTSS1	0	ENSMUSG00000031382	Asb11
X_165103937_165104793	oto_TP1_RF1_vs_RF2	any	0.582	123773	ENSMUSG00000047757	Fancb	distalIntergenic	-99108	ENSMUSG00000079600	Gm17604
X_165281820_165282047	oto_TP1_RF1_vs_RF2	any	1.192	45459	ENSMUSG00000018589	Glra2	exon	45346	ENSMUSG00000018589	Glra2
X_166343834_166346535	oto_TP1_RF1_vs_RF2	any	0.546	632	ENSMUSG00000031342	Gpm6b	5pUTR	-94039	ENSMUSG00000079317	Trappc2
X_166439803_166441359	oto_TP1_RF1_vs_RF2	any	0.512	123	ENSMUSG00000040586	Ofd1	USTSS1	0	ENSMUSG00000040586	Ofd1
X_166509460_166510896	oto_TP1_RF1_vs_RF2	any	0.514	300	ENSMUSG00000051224	Tceanc	5pUTR	7671	ENSMUSG00000051224	Tceanc
X_166512000_166512654	oto_TP1_RF1_vs_RF2	any	0.797	-1849	ENSMUSG00000051224	Tceanc	firstIntron	5913	ENSMUSG00000051224	Tceanc
X_166788559_166790038	oto_TP1_RF1_vs_RF2	any	0.509	127274	ENSMUSG00000086860	Gm1720	distalIntergenic	-64173	ENSMUSG00000067147	Rpl7a-ps11
X_166963795_166965762	oto_TP1_RF1_vs_RF2	any	0.544	105591		NA	distalIntergenic	6696	ENSMUSG00000104948	NA
X_167014050_167015085	oto_TP1_RF1_vs_RF2	any	0.669	55802		NA	distalIntergenic	13912	ENSMUSG00000076371	NA
X_168428580_168430668	oto_TP1_RF1_vs_RF2	any	0.619	147607	ENSMUSG00000049176	Frmpd4	intron	62116	ENSMUSG00000083611	Gm8832
X_168672509_168674749	oto_TP1_RF1_vs_RF2	any	0.515	273	ENSMUSG00000031358	Msl3	USTSS1	0	ENSMUSG00000031358	Msl3
X_169123258_169124335	oto_TP1_RF1_vs_RF2	any	0.738	10919	ENSMUSG00000031355	Arhgap6	firstIntron	-16722	ENSMUSG00000087201	Gm15261
X_169923123_169924015	oto_TP1_RF1_vs_RF2	any	0.582	43950	ENSMUSG00000035299	Mid1	intron	54902	ENSMUSG00000072844	G530011O06Rik
1_4088693_4091157	oto_TP1_RF1_vs_RF2	any	0.513	270389	ENSMUSG00000025900	Rp1	intron	-102478	ENSMUSG00000102343	Gm37381
1_5296900_5298542	oto_TP1_RF1_vs_RF2	any	0.514	214635	ENSMUSG00000033793	Atp6v1h	distalIntergenic	-9197	ENSMUSG00000104046	Gm37567
1_5382451_5383327	oto_TP1_RF1_vs_RF2	any	0.711	-205604	ENSMUSG00000025905	Oprk1	distalIntergenic	-20220	ENSMUSG00000102907	Gm38264
1_6214071_6215926	oto_TP1_RF1_vs_RF2	any	0.555	337	ENSMUSG00000025907	Rb1cc1	USTSS1	0	ENSMUSG00000090031	4732440D04Rik
1_6482854_6484351	oto_TP1_RF1_vs_RF2	any	0.615	-3628	ENSMUSG00000033740	STP18	distalIntergenic	-2880	ENSMUSG00000033740	STP18
1_6728652_6730530	oto_TP1_RF1_vs_RF2	any	0.63	-460	ENSMUSG00000033740	STP18	5pUTR	133621	ENSMUSG00000103329	Gm42492
1_6733617_6736142	oto_TP1_RF1_vs_RF2	any	0.626	4829	ENSMUSG00000033740	STP18	5pUTR	128009	ENSMUSG00000103329	Gm42492
1_6799372_6801592	oto_TP1_RF1_vs_RF2	any	0.573	70431	ENSMUSG00000033740	STP18	intron	62559	ENSMUSG00000103329	Gm42492
1_6804582_6805954	oto_TP1_RF1_vs_RF2	any	0.532	75217	ENSMUSG00000033740	STP18	intron	58197	ENSMUSG00000103329	Gm42492
1_6809895_6811047	oto_TP1_RF1_vs_RF2	any	0.639	80420	ENSMUSG00000033740	STP18	exon	53104	ENSMUSG00000103329	Gm42492
1_7088266_7089550	oto_TP1_RF1_vs_RF2	any	0.568	-12	ENSMUSG00000051285	Pcmtd1	USTSS1	0	ENSMUSG00000051285	Pcmtd1
1_7397037_7398672	oto_TP1_RF1_vs_RF2	any	0.561	308935	ENSMUSG00000051285	Pcmtd1	USTSS1	0	ENSMUSG00000097797	Gm26901
1_9298421_9300827	oto_TP1_RF1_vs_RF2	any	0.545	253	ENSMUSG00000025909	Sntg1	USTSS1	0	ENSMUSG00000025909	Sntg1
1_9696943_9697098	oto_TP1_RF1_vs_RF2	any	0.981	3188	ENSMUSG00000025912	Mybl1	firstIntron	3111	ENSMUSG00000025912	Mybl1
1_10231650_10233916	oto_TP1_RF1_vs_RF2	any	0.506	-113	ENSMUSG00000067851	Arfgef1	USTSS1	0	ENSMUSG00000067851	Arfgef1
1_10319476_10321026	oto_TP1_RF1_vs_RF2	any	0.548	-87581	ENSMUSG00000067851	Arfgef1	distalIntergenic	-86806	ENSMUSG00000067851	Arfgef1
1_10595997_10597359	oto_TP1_RF1_vs_RF2	any	0.568	123267	ENSMUSG00000042501	Cpa6	firstIntron	-40337	ENSMUSG00000094979	NA
1_10699218_10701494	oto_TP1_RF1_vs_RF2	any	0.522	19589	ENSMUSG00000042501	Cpa6	firstIntron	4095	ENSMUSG00000081417	Gm15603
1_11748143_11749168	oto_TP1_RF1_vs_RF2	any	0.53	334551	ENSMUSG00000057715	A830018L16Rik	intron	43936	ENSMUSG00000103561	Gm38069
1_11750339_11751091	oto_TP1_RF1_vs_RF2	any	0.527	336610	ENSMUSG00000057715	A830018L16Rik	intron	46132	ENSMUSG00000103561	Gm38069
1_12092323_12093067	oto_TP1_RF1_vs_RF2	any	0.514	-333291	ENSMUSG00000098555	Mir6341	distalIntergenic	-27893	ENSMUSG00000101610	Gm7560
1_12115228_12116127	oto_TP1_RF1_vs_RF2	any	0.694	-310308	ENSMUSG00000098555	Mir6341	distalIntergenic	-4833	ENSMUSG00000101610	Gm7560
1_12117236_12117715	oto_TP1_RF1_vs_RF2	any	0.761	-308510	ENSMUSG00000098555	Mir6341	distalIntergenic	-3245	ENSMUSG00000101610	Gm7560
1_12366994_12368889	oto_TP1_RF1_vs_RF2	any	0.547	-58044	ENSMUSG00000098555	Mir6341	distalIntergenic	-6047	ENSMUSG00000093864	NA
1_12623181_12623553	oto_TP1_RF1_vs_RF2	any	1.121	-44196	ENSMUSG00000097171	Gm17644	distalIntergenic	-32314	ENSMUSG00000098163	Gm6216
1_12669041_12670002	oto_TP1_RF1_vs_RF2	any	0.643	1959	ENSMUSG00000097171	Gm17644	DSTSS2	1174	ENSMUSG00000101314	Gm29663
1_12990643_12993317	oto_TP1_RF1_vs_RF2	any	0.553	-845	ENSMUSG00000025938	Slco5a1	USTSS1	0	ENSMUSG00000025938	Slco5a1
1_13659511_13661197	oto_TP1_RF1_vs_RF2	any	0.502	155	ENSMUSG00000025937	Lactb2	USTSS1	0	ENSMUSG00000025937	Lactb2
1_13751595_13753282	oto_TP1_RF1_vs_RF2	any	0.524	34490	ENSMUSG00000097711	Gm5523	distalIntergenic	21182	ENSMUSG00000077368	Gm26273
1_13848823_13849710	oto_TP1_RF1_vs_RF2	any	0.576	-62338	ENSMUSG00000097711	Gm5523	USTSS1	0	ENSMUSG00000102166	Gm36947
1_14189658_14190495	oto_TP1_RF1_vs_RF2	any	0.557	120122	ENSMUSG00000025932	Eya1	intron	7080	ENSMUSG00000095853	NA
1_14889674_14890154	oto_TP1_RF1_vs_RF2	any	0.666	28948	ENSMUSG00000032769	Trpa1	intron	24602	ENSMUSG00000082193	Rpl5-ps1
1_14937387_14938677	oto_TP1_RF1_vs_RF2	any	0.691	-19170	ENSMUSG00000032769	Trpa1	distalIntergenic	-18525	ENSMUSG00000032769	Trpa1
1_15007143_15008406	oto_TP1_RF1_vs_RF2	any	0.561	-88913	ENSMUSG00000032769	Trpa1	distalIntergenic	10753	ENSMUSG00000088159	Gm26345
1_16201312_16202752	oto_TP1_RF1_vs_RF2	any	0.613	96150	ENSMUSG00000025921	Rdh10	distalIntergenic	7765	ENSMUSG00000104165	Gm38249
1_16758417_16761580	oto_TP1_RF1_vs_RF2	any	0.545	71543	ENSMUSG00000025779	Ly96	USTSS1	0	ENSMUSG00000100093	Gm29649
1_16809074_16811330	oto_TP1_RF1_vs_RF2	any	0.517	121746	ENSMUSG00000025779	Ly96	distalIntergenic	-38936	ENSMUSG00000091020	Gm5828
1_16815431_16817400	oto_TP1_RF1_vs_RF2	any	0.553	127960	ENSMUSG00000025779	Ly96	distalIntergenic	-45293	ENSMUSG00000091020	Gm5828
1_16846680_16848265	oto_TP1_RF1_vs_RF2	any	0.617	159017	ENSMUSG00000025779	Ly96	distalIntergenic	-49920	ENSMUSG00000101640	Gm28376
1_17450352_17450600	oto_TP1_RF1_vs_RF2	any	0.706	-151425	ENSMUSG00000067780	Pi15	distalIntergenic	-20824	ENSMUSG00000102048	Gm6075
1_17480282_17481524	oto_TP1_RF1_vs_RF2	any	0.602	-120998	ENSMUSG00000067780	Pi15	distalIntergenic	-38477	ENSMUSG00000089534	Gm25166
1_17717818_17719183	oto_TP1_RF1_vs_RF2	any	0.61	-8544	ENSMUSG00000025776	Crispld1	intron	-7862	ENSMUSG00000025776	Crispld1
1_17837791_17839123	oto_TP1_RF1_vs_RF2	any	0.566	-110811	ENSMUSG00000085125	Gm16070	distalIntergenic	-32374	ENSMUSG00000099895	Gm28153
1_18012776_18013603	oto_TP1_RF1_vs_RF2	any	0.689	132712	ENSMUSG00000025774	Crisp4	firstIntron	2583	ENSMUSG00000102001	Gm28755
1_18167165_18169285	oto_TP1_RF1_vs_RF2	any	0.796	-22323	ENSMUSG00000025774	Crisp4	distalIntergenic	-21263	ENSMUSG00000025774	Crisp4
1_18235832_18237026	oto_TP1_RF1_vs_RF2	any	0.642	1014	ENSMUSG00000073735	Defb18	DSTSS1	417	ENSMUSG00000073735	Defb18
1_18458246_18460479	oto_TP1_RF1_vs_RF2	any	0.527	-194225	ENSMUSG00000067773	Defb41	distalIntergenic	-193108	ENSMUSG00000067773	Defb41
1_18588524_18589899	oto_TP1_RF1_vs_RF2	any	0.625	-324074	ENSMUSG00000067773	Defb41	distalIntergenic	-118529	ENSMUSG00000101306	Gm5252
1_18667050_18668812	oto_TP1_RF1_vs_RF2	any	0.56	-402793	ENSMUSG00000067773	Defb41	distalIntergenic	-39616	ENSMUSG00000101306	Gm5252
1_18761822_18762486	oto_TP1_RF1_vs_RF2	any	0.84	-340868	ENSMUSG00000042596	Tfap2d	distalIntergenic	53394	ENSMUSG00000101306	Gm5252
1_20049053_20051202	oto_TP1_RF1_vs_RF2	any	0.821	-306326	ENSMUSG00000089914	4930486I03Rik	distalIntergenic	14346	ENSMUSG00000104095	Gm37315
1_20068961_20070955	oto_TP1_RF1_vs_RF2	any	0.535	-286496	ENSMUSG00000089914	4930486I03Rik	exon	-3413	ENSMUSG00000104095	Gm37315
1_20300952_20303612	oto_TP1_RF1_vs_RF2	any	0.673	-54172	ENSMUSG00000089914	4930486I03Rik	intron	-52840	ENSMUSG00000089914	4930486I03Rik
1_20786019_20787338	oto_TP1_RF1_vs_RF2	any	0.602	-2409	ENSMUSG00000041872	Il17f	firstIntron	3279	ENSMUSG00000041872	Il17f
1_20905493_20907151	oto_TP1_RF1_vs_RF2	any	0.521	-11518	ENSMUSG00000025931	Paqr8	firstIntron	8389	ENSMUSG00000077314	Gm24171
1_21797629_21799153	oto_TP1_RF1_vs_RF2	any	0.527	163551	ENSMUSG00000028033	Kcnq5	firstIntron	41361	ENSMUSG00000103748	Gm38243
1_22883985_22884362	oto_TP1_RF1_vs_RF2	any	1.064	-14213		NA	distalIntergenic	-77991	ENSMUSG00000041670	Rims1
1_23097205_23099471	oto_TP1_RF1_vs_RF2	any	0.527	3915	ENSMUSG00000073730	Ppp1r14bl	intron	2782	ENSMUSG00000073730	Ppp1r14bl
1_24612660_24612848	oto_TP1_RF1_vs_RF2	any	-3.171	-25317	ENSMUSG00000026141	Col19a1	USTSS1	0	ENSMUSG00000067736	Gm10222
1_24672689_24673824	oto_TP1_RF1_vs_RF2	any	0.528	-5287	ENSMUSG00000073725	Lmbrd1	distalIntergenic	-4806	ENSMUSG00000073725	Lmbrd1
1_24677635_24679822	oto_TP1_RF1_vs_RF2	any	0.56	185	ENSMUSG00000073725	Lmbrd1	USTSS1	0	ENSMUSG00000073725	Lmbrd1
1_26062642_26063120	oto_TP1_RF1_vs_RF2	any	0.721	-233174	ENSMUSG00000033569	Adgrb3	distalIntergenic	-65483	ENSMUSG00000101618	Gm18443
1_26242952_26244036	oto_TP1_RF1_vs_RF2	any	0.537	-413787	ENSMUSG00000033569	Adgrb3	distalIntergenic	-222200	ENSMUSG00000099458	Gm19123
1_27025164_27026496	oto_TP1_RF1_vs_RF2	any	0.575	-338370	ENSMUSG00000073722	4931408C20Rik	distalIntergenic	-65943	ENSMUSG00000095256	NA
1_27062240_27063438	oto_TP1_RF1_vs_RF2	any	0.555	-375379	ENSMUSG00000073722	4931408C20Rik	distalIntergenic	-103019	ENSMUSG00000095256	NA
1_27117761_27117944	oto_TP1_RF1_vs_RF2	any	0.977	-430393	ENSMUSG00000073722	4931408C20Rik	distalIntergenic	-158540	ENSMUSG00000095256	NA
1_27287439_27289120	oto_TP1_RF1_vs_RF2	any	0.596	-595766	ENSMUSG00000101514	Gm5524	distalIntergenic	47648	ENSMUSG00000100310	Gm19641
1_27627934_27630480	oto_TP1_RF1_vs_RF2	any	0.508	-254839	ENSMUSG00000101514	Gm5524	distalIntergenic	-253566	ENSMUSG00000101514	Gm5524
1_27879785_27880470	oto_TP1_RF1_vs_RF2	any	0.577	-3918	ENSMUSG00000101514	Gm5524	distalIntergenic	-3576	ENSMUSG00000101514	Gm5524
1_28053648_28054824	oto_TP1_RF1_vs_RF2	any	0.8	170190	ENSMUSG00000101514	Gm5524	distalIntergenic	63738	ENSMUSG00000101372	Gm19028
1_28212766_28215188	oto_TP1_RF1_vs_RF2	any	0.564	329931	ENSMUSG00000101514	Gm5524	distalIntergenic	222856	ENSMUSG00000101372	Gm19028
1_28339394_28340570	oto_TP1_RF1_vs_RF2	any	0.645	440270	ENSMUSG00000048411	Gm597	distalIntergenic	-229348	ENSMUSG00000103241	Gm38089
1_28372648_28374817	oto_TP1_RF1_vs_RF2	any	0.518	406519	ENSMUSG00000048411	Gm597	distalIntergenic	-195101	ENSMUSG00000103241	Gm38089
1_28602114_28602985	oto_TP1_RF1_vs_RF2	any	0.549	177702	ENSMUSG00000048411	Gm597	distalIntergenic	-21342	ENSMUSG00000086240	Gm7846
1_28799493_28801786	oto_TP1_RF1_vs_RF2	any	0.819	-20388	ENSMUSG00000048411	Gm597	DSTSS1	935	ENSMUSG00000081557	Gm5697
1_28805851_28808641	oto_TP1_RF1_vs_RF2	any	0.563	-26994	ENSMUSG00000048411	Gm597	distalIntergenic	-3130	ENSMUSG00000081557	Gm5697
1_28876929_28878629	oto_TP1_RF1_vs_RF2	any	0.586	-97527	ENSMUSG00000048411	Gm597	distalIntergenic	-59407	ENSMUSG00000058590	Gm6462
1_28981543_28982046	oto_TP1_RF1_vs_RF2	any	0.698	-201543	ENSMUSG00000048411	Gm597	distalIntergenic	43507	ENSMUSG00000058590	Gm6462
1_29182145_29183171	oto_TP1_RF1_vs_RF2	any	0.547	-238830	ENSMUSG00000099257	Mir6342	distalIntergenic	-36529	ENSMUSG00000101235	Gm18033
1_30219555_30220495	oto_TP1_RF1_vs_RF2	any	0.762	643231	ENSMUSG00000048874	Phf3	distalIntergenic	112902	ENSMUSG00000098883	NA
1_30262108_30262786	oto_TP1_RF1_vs_RF2	any	0.524	600809	ENSMUSG00000048874	Phf3	distalIntergenic	70611	ENSMUSG00000098883	NA
1_30700158_30702129	oto_TP1_RF1_vs_RF2	any	0.54	162112	ENSMUSG00000048874	Phf3	distalIntergenic	17833	ENSMUSG00000053185	Gm9898
1_30719102_30722102	oto_TP1_RF1_vs_RF2	any	0.613	142654	ENSMUSG00000048874	Phf3	USTSS1	0	ENSMUSG00000053185	Gm9898
1_30872792_30874403	oto_TP1_RF1_vs_RF2	any	0.514	-10342	ENSMUSG00000048874	Phf3	USTSS1	0	ENSMUSG00000048874	Phf3
1_30948588_30950432	oto_TP1_RF1_vs_RF2	any	0.659	200		NA	USTSS1	0	ENSMUSG00000026064	Ptp4a1
1_31095769_31097547	oto_TP1_RF1_vs_RF2	any	0.651	-204	ENSMUSG00000100371	NA	firstExon	25315	ENSMUSG00000098529	NA
1_31153161_31155440	oto_TP1_RF1_vs_RF2	any	0.56	-22134	ENSMUSG00000050217	Lgsn	intron	-9109	ENSMUSG00000099796	Gm7893
1_31177894_31179120	oto_TP1_RF1_vs_RF2	any	0.633	2072	ENSMUSG00000050217	Lgsn	DSTSS2	1493	ENSMUSG00000050217	Lgsn
1_31233495_31233931	oto_TP1_RF1_vs_RF2	any	1.055	10874	ENSMUSG00000026063	Dnaaf6	distalIntergenic	10657	ENSMUSG00000026063	Dnaaf6
1_31483600_31484781	oto_TP1_RF1_vs_RF2	any	0.966	219344		NA	distalIntergenic	-74759	ENSMUSG00000101093	Eef1a1-ps2
1_32092853_32094302	oto_TP1_RF1_vs_RF2	any	0.519	-79144	ENSMUSG00000026058	Khdrbs2	distalIntergenic	-78412	ENSMUSG00000026058	Khdrbs2
1_32635415_32635717	oto_TP1_RF1_vs_RF2	any	0.691	-88273	ENSMUSG00000091318	Gm5415	intron	-66994	ENSMUSG00000089489	Gm24732
1_32959305_32959729	oto_TP1_RF1_vs_RF2	any	0.675	-412224	ENSMUSG00000091318	Gm5415	distalIntergenic	12761	ENSMUSG00000102926	Gm37151
1_33270738_33272342	oto_TP1_RF1_vs_RF2	any	0.604	398254	ENSMUSG00000026134	Prim2	distalIntergenic	-21334	ENSMUSG00000065223	Gm25792
1_33333944_33334573	oto_TP1_RF1_vs_RF2	any	0.75	335535	ENSMUSG00000026134	Prim2	distalIntergenic	-17362	ENSMUSG00000100318	Gm18799
1_33609376_33610744	oto_TP1_RF1_vs_RF2	any	0.522	59734	ENSMUSG00000026134	Prim2	intron	6088	ENSMUSG00000102714	Gm37618
1_37899992_37900991	oto_TP1_RF1_vs_RF2	any	-0.506	10015	ENSMUSG00000026087	Mrpl30	distalIntergenic	9515	ENSMUSG00000026087	Mrpl30
1_38945560_38946183	oto_TP1_RF1_vs_RF2	any	-0.589	6723	ENSMUSG00000067604	Nms	exon	6411	ENSMUSG00000067604	Nms
1_40324291_40324777	oto_TP1_RF1_vs_RF2	any	0.801	-55	ENSMUSG00000070942	Il1rl2	USTSS1	0	ENSMUSG00000070942	Il1rl2
1_40991439_40992100	oto_TP1_RF1_vs_RF2	any	0.511	186169	ENSMUSG00000079588	Tmem182	distalIntergenic	-127207	ENSMUSG00000094136	Gm5973
1_41389724_41391119	oto_TP1_RF1_vs_RF2	any	0.613	-209170	ENSMUSG00000104072	4930448I06Rik	distalIntergenic	138424	ENSMUSG00000100185	Gm28634
1_41409956_41412751	oto_TP1_RF1_vs_RF2	any	0.516	-230102	ENSMUSG00000104072	4930448I06Rik	distalIntergenic	116792	ENSMUSG00000100185	Gm28634
1_41635534_41637476	oto_TP1_RF1_vs_RF2	any	0.525	-455253	ENSMUSG00000104072	4930448I06Rik	distalIntergenic	-105991	ENSMUSG00000100185	Gm28634
1_42011851_42014090	oto_TP1_RF1_vs_RF2	any	0.575	681854	ENSMUSG00000060424	Pantr1	distalIntergenic	-89199	ENSMUSG00000100178	Gm5267
1_42591332_42592826	oto_TP1_RF1_vs_RF2	any	0.575	102746	ENSMUSG00000060424	Pantr1	exon	-58900	ENSMUSG00000104199	4930420N18Rik
1_42693414_42696929	oto_TP1_RF1_vs_RF2	any	0.52	-347	ENSMUSG00000060424	Pantr1	USTSS1	0	ENSMUSG00000060424	Pantr1
1_43933156_43934515	oto_TP1_RF1_vs_RF2	any	0.528	-158	ENSMUSG00000041763	Tpp2	USTSS1	0	ENSMUSG00000041763	Tpp2
1_44325237_44326086	oto_TP1_RF1_vs_RF2	any	0.812	-106731	ENSMUSG00000046828	Mettl21e	distalIntergenic	4950	ENSMUSG00000100966	Gm5700
1_44334376_44334682	oto_TP1_RF1_vs_RF2	any	0.988	-115598	ENSMUSG00000046828	Mettl21e	distalIntergenic	-3340	ENSMUSG00000100966	Gm5700
1_44678624_44679971	oto_TP1_RF1_vs_RF2	any	0.505	65651	ENSMUSG00000101701	4930521E06Rik	firstIntron	34345	ENSMUSG00000089877	Gm16102
1_45013361_45013810	oto_TP1_RF1_vs_RF2	any	0.676	-268637	ENSMUSG00000101701	4930521E06Rik	distalIntergenic	-88468	ENSMUSG00000101251	Gm3496
1_45020633_45022600	oto_TP1_RF1_vs_RF2	any	0.735	-276668	ENSMUSG00000101701	4930521E06Rik	distalIntergenic	-95740	ENSMUSG00000101251	Gm3496
1_45116186_45119245	oto_TP1_RF1_vs_RF2	any	0.536	-193822	ENSMUSG00000026043	Col3a1	distalIntergenic	-58822	ENSMUSG00000101937	Gm5268
1_45472064_45473799	oto_TP1_RF1_vs_RF2	any	0.606	30350	ENSMUSG00000026042	Col5a2	firstIntron	19253	ENSMUSG00000104476	Gm38211
1_45780587_45781547	oto_TP1_RF1_vs_RF2	any	0.714	-14099	ENSMUSG00000025995	Wdr75	distalIntergenic	7625	ENSMUSG00000087764	Gm23984
1_45794671_45795919	oto_TP1_RF1_vs_RF2	any	0.525	129	ENSMUSG00000025995	Wdr75	USTSS1	0	ENSMUSG00000025995	Wdr75
1_45836743_45839522	oto_TP1_RF1_vs_RF2	any	0.7	42967	ENSMUSG00000025995	Wdr75	USTSS1	0	ENSMUSG00000099850	Gm28906
1_46808032_46809276	oto_TP1_RF1_vs_RF2	any	0.505	44964	ENSMUSG00000025986	Slc39a10	3pUTR	41203	ENSMUSG00000100213	Gm28151
1_46852677_46854283	oto_TP1_RF1_vs_RF2	any	0.558	138	ENSMUSG00000025986	Slc39a10	5pUTR	-2198	ENSMUSG00000100213	Gm28151
1_47002768_47004911	oto_TP1_RF1_vs_RF2	any	0.514	-78064	ENSMUSG00000025986	Slc39a10	distalIntergenic	-62877	ENSMUSG00000101921	Gm28825
1_47102136_47104720	oto_TP1_RF1_vs_RF2	any	0.594	-177652	ENSMUSG00000025986	Slc39a10	distalIntergenic	34348	ENSMUSG00000101921	Gm28825
1_47119365_47120850	oto_TP1_RF1_vs_RF2	any	0.659	-194332	ENSMUSG00000025986	Slc39a10	distalIntergenic	-32611	ENSMUSG00000101447	Gm28826
1_47511284_47512133	oto_TP1_RF1_vs_RF2	any	0.631	-44584	ENSMUSG00000098876	Mir6350	distalIntergenic	32416	ENSMUSG00000100530	Gm18117
1_47863849_47864908	oto_TP1_RF1_vs_RF2	any	0.529	-397254	ENSMUSG00000098876	Mir6350	distalIntergenic	50907	ENSMUSG00000101996	Gm19206
1_48275841_48276896	oto_TP1_RF1_vs_RF2	any	0.509	-809244	ENSMUSG00000098876	Mir6350	distalIntergenic	37955	ENSMUSG00000096973	Gm5974
1_48341933_48343548	oto_TP1_RF1_vs_RF2	any	0.56	-875616	ENSMUSG00000098876	Mir6350	distalIntergenic	-27082	ENSMUSG00000096973	Gm5974
1_48406105_48406961	oto_TP1_RF1_vs_RF2	any	0.753	-838083	ENSMUSG00000051616	C230029F24Rik	distalIntergenic	55332	ENSMUSG00000064943	Gm23240
1_48534501_48535528	oto_TP1_RF1_vs_RF2	any	0.669	-709601	ENSMUSG00000051616	C230029F24Rik	distalIntergenic	6862	ENSMUSG00000100866	Gm28830
1_48608664_48609671	oto_TP1_RF1_vs_RF2	any	0.528	-635448	ENSMUSG00000051616	C230029F24Rik	distalIntergenic	81025	ENSMUSG00000100866	Gm28830
1_48616967_48617410	oto_TP1_RF1_vs_RF2	any	1.055	-627427	ENSMUSG00000051616	C230029F24Rik	distalIntergenic	89328	ENSMUSG00000100866	Gm28830
1_48732182_48735131	oto_TP1_RF1_vs_RF2	any	0.714	-510959	ENSMUSG00000051616	C230029F24Rik	USTSS1	0	ENSMUSG00000101721	Gm8354
1_48942492_48944916	oto_TP1_RF1_vs_RF2	any	0.548	-300912	ENSMUSG00000051616	C230029F24Rik	distalIntergenic	60779	ENSMUSG00000097883	Gm8357
1_49378694_49379731	oto_TP1_RF1_vs_RF2	any	0.54	134597	ENSMUSG00000051616	C230029F24Rik	distalIntergenic	20998	ENSMUSG00000099627	Gm6757
1_50398617_50400213	oto_TP1_RF1_vs_RF2	any	0.548	-528108	ENSMUSG00000026109	Tmeff2	USTSS1	-538	ENSMUSG00000100451	Gm29665
1_50517548_50519213	oto_TP1_RF1_vs_RF2	any	0.588	-409142	ENSMUSG00000026109	Tmeff2	distalIntergenic	-13817	ENSMUSG00000099941	Gm20118
1_50678336_50680831	oto_TP1_RF1_vs_RF2	any	0.552	-247939	ENSMUSG00000026109	Tmeff2	distalIntergenic	118574	ENSMUSG00000084531	NA
1_50696947_50697536	oto_TP1_RF1_vs_RF2	any	0.676	-230281	ENSMUSG00000026109	Tmeff2	distalIntergenic	-117839	ENSMUSG00000100816	Gm28321
1_50805519_50808363	oto_TP1_RF1_vs_RF2	any	0.514	-120582	ENSMUSG00000026109	Tmeff2	distalIntergenic	-7012	ENSMUSG00000100816	Gm28321
1_50924935_50928276	oto_TP1_RF1_vs_RF2	any	0.532	-917	ENSMUSG00000026109	Tmeff2	5pUTR	20491	ENSMUSG00000100671	Gm28322
1_51739435_51740316	oto_TP1_RF1_vs_RF2	any	0.521	-143158		NA	firstIntron	6627	ENSMUSG00000101741	Gm28055
1_51868457_51868940	oto_TP1_RF1_vs_RF2	any	0.751	47279	ENSMUSG00000018417	Myo1b	intron	10668	ENSMUSG00000100313	Gm28323
1_52113103_52114584	oto_TP1_RF1_vs_RF2	any	0.558	-5594	ENSMUSG00000026104	StaTP1	USTSS1	0	ENSMUSG00000109599	Gm31812
1_52259909_52261386	oto_TP1_RF1_vs_RF2	any	0.599	-27416	ENSMUSG00000026103	Gls	distalIntergenic	-26677	ENSMUSG00000026103	Gls
1_52366300_52366919	oto_TP1_RF1_vs_RF2	any	0.578	-133378	ENSMUSG00000026103	Gls	distalIntergenic	-77205	ENSMUSG00000099648	Gm5975
1_52498395_52501368	oto_TP1_RF1_vs_RF2	any	0.582	566	ENSMUSG00000002881	Nab1	USTSS1	0	ENSMUSG00000002881	Nab1
1_52521160_52522266	oto_TP1_RF1_vs_RF2	any	0.532	-21265	ENSMUSG00000002881	Nab1	USTSS1	0	ENSMUSG00000101501	Rps27a-ps1
1_52523429_52525074	oto_TP1_RF1_vs_RF2	any	0.556	-23804	ENSMUSG00000002881	Nab1	DSTSS1	527	ENSMUSG00000100120	Gm53065
1_52596377_52599174	oto_TP1_RF1_vs_RF2	any	0.543	-17484	ENSMUSG00000099878	Gm28178	distalIntergenic	11859	ENSMUSG00000100007	Gm5527
1_52971639_52973460	oto_TP1_RF1_vs_RF2	any	0.516	-19710	ENSMUSG00000043629	1700019D03Rik	5pUTR	46719	ENSMUSG00000043629	1700019D03Rik
1_53201520_53202384	oto_TP1_RF1_vs_RF2	any	0.631	-14335	ENSMUSG00000060715	1700019A02Rik	intron	5407	ENSMUSG00000100763	Gm28777
1_53312907_53314593	oto_TP1_RF1_vs_RF2	any	0.593	126	ENSMUSG00000026096	Osgepl1	USTSS1	0	ENSMUSG00000026096	Osgepl1
1_54597456_54599271	oto_TP1_RF1_vs_RF2	any	0.54	-40680	ENSMUSG00000073678	Pgap1	distalIntergenic	30753	ENSMUSG00000101130	Gm19637
1_55052028_55053284	oto_TP1_RF1_vs_RF2	any	0.552	-114	ENSMUSG00000025981	Coq10b	USTSS1	0	ENSMUSG00000025981	Coq10b
1_55363238_55363874	oto_TP1_RF1_vs_RF2	any	0.608	-87	ENSMUSG00000025977	Boll	USTSS1	0	ENSMUSG00000025977	Boll
1_55399071_55400541	oto_TP1_RF1_vs_RF2	any	0.665	-6140	ENSMUSG00000038349	Plcl1	distalIntergenic	-5380	ENSMUSG00000038349	Plcl1
1_55447675_55449323	oto_TP1_RF1_vs_RF2	any	0.517	42553	ENSMUSG00000038349	Plcl1	firstIntron	-2651	ENSMUSG00000100309	Gm6644
1_55835178_55836487	oto_TP1_RF1_vs_RF2	any	0.506	-95408	ENSMUSG00000099950	9130227L01Rik	distalIntergenic	-94754	ENSMUSG00000099950	9130227L01Rik
1_55990752_55991575	oto_TP1_RF1_vs_RF2	any	0.574	-27814	ENSMUSG00000100372	1700003I22Rik	distalIntergenic	-27403	ENSMUSG00000100372	1700003I22Rik
1_56242182_56242687	oto_TP1_RF1_vs_RF2	any	0.833	223457	ENSMUSG00000100372	1700003I22Rik	distalIntergenic	-208720	ENSMUSG00000100944	Gm28900
1_56321359_56321924	oto_TP1_RF1_vs_RF2	any	0.57	302664	ENSMUSG00000100372	1700003I22Rik	distalIntergenic	-129483	ENSMUSG00000100944	Gm28900
1_56749968_56751134	oto_TP1_RF1_vs_RF2	any	0.625	-113100	ENSMUSG00000045336	Hsfy2	distalIntergenic	-112533	ENSMUSG00000045336	Hsfy2
1_57094893_57096154	oto_TP1_RF1_vs_RF2	any	0.508	-115276	ENSMUSG00000038331	Satb2	distalIntergenic	-31186	ENSMUSG00000099945	1700126A01Rik
1_58830209_58831409	oto_TP1_RF1_vs_RF2	any	0.523	28307	ENSMUSG00000026029	Casp8	intron	32426	ENSMUSG00000102719	Gm37760
1_59172580_59172838	oto_TP1_RF1_vs_RF2	any	-0.654	-9320	ENSMUSG00000079550	Mpp4	intron	-9191	ENSMUSG00000079550	Mpp4
1_61289597_61289856	oto_TP1_RF1_vs_RF2	any	0.793	-88705	ENSMUSG00000085447	9530026F06Rik	distalIntergenic	-12053	ENSMUSG00000085248	Gm11587
1_61323302_61323687	oto_TP1_RF1_vs_RF2	any	0.693	-54937	ENSMUSG00000085447	9530026F06Rik	distalIntergenic	21393	ENSMUSG00000085248	Gm11587
1_61470039_61473798	oto_TP1_RF1_vs_RF2	any	0.532	93487	ENSMUSG00000085447	9530026F06Rik	USTSS1	0	ENSMUSG00000089546	NA
1_61795858_61797283	oto_TP1_RF1_vs_RF2	any	0.523	157747	ENSMUSG00000052062	Pard3b	intron	-7938	ENSMUSG00000103002	Gm38075
1_61818877_61821334	oto_TP1_RF1_vs_RF2	any	0.61	181282	ENSMUSG00000052062	Pard3b	intron	13656	ENSMUSG00000103002	Gm38075
1_61822460_61823962	oto_TP1_RF1_vs_RF2	any	0.629	184387	ENSMUSG00000052062	Pard3b	intron	17239	ENSMUSG00000103002	Gm38075
1_62052968_62054066	oto_TP1_RF1_vs_RF2	any	0.711	82592		NA	intron	41273	ENSMUSG00000101509	Gm29641
1_62686636_62688602	oto_TP1_RF1_vs_RF2	any	0.52	-15698	ENSMUSG00000025969	Nrp2	distalIntergenic	-14683	ENSMUSG00000025969	Nrp2
1_64055132_64057095	oto_TP1_RF1_vs_RF2	any	0.502	-13613	ENSMUSG00000098487	Mir6899	intron	-12631	ENSMUSG00000098487	Mir6899
1_64120685_64122594	oto_TP1_RF1_vs_RF2	any	0.5	-251	ENSMUSG00000025959	Klf7	USTSS1	0	ENSMUSG00000025959	Klf7
1_64690392_64691614	oto_TP1_RF1_vs_RF2	any	0.503	-342	ENSMUSG00000070871	Ccnyl1	USTSS1	0	ENSMUSG00000070871	Ccnyl1
1_65538581_65538746	oto_TP1_RF1_vs_RF2	any	1.109	227407	ENSMUSG00000025946	Pth2r	distalIntergenic	12491	ENSMUSG00000082565	Gm5255
1_65544098_65544738	oto_TP1_RF1_vs_RF2	any	0.528	233161	ENSMUSG00000025946	Pth2r	distalIntergenic	6499	ENSMUSG00000082565	Gm5255
1_65575670_65577253	oto_TP1_RF1_vs_RF2	any	0.531	265205	ENSMUSG00000025946	Pth2r	distalIntergenic	22988	ENSMUSG00000082774	Gm8805
1_66816049_66818354	oto_TP1_RF1_vs_RF2	any	0.543	393	ENSMUSG00000026004	Kansl1l	USTSS1	0	ENSMUSG00000026004	Kansl1l
1_67037840_67039518	oto_TP1_RF1_vs_RF2	any	0.554	155	ENSMUSG00000026000	Lancl1	USTSS1	0	ENSMUSG00000026000	Lancl1
1_67640075_67640937	oto_TP1_RF1_vs_RF2	any	0.517	517479	ENSMUSG00000025991	Cps1	distalIntergenic	23100	ENSMUSG00000095282	NA
1_68122431_68122902	oto_TP1_RF1_vs_RF2	any	0.703	985392	ENSMUSG00000062209	Erbb4	intron	-5884	ENSMUSG00000102449	Gm37100
1_68146828_68147138	oto_TP1_RF1_vs_RF2	any	0.9	961076	ENSMUSG00000062209	Erbb4	intron	-30281	ENSMUSG00000102449	Gm37100
1_68839515_68839724	oto_TP1_RF1_vs_RF2	any	0.793	268439	ENSMUSG00000062209	Erbb4	firstIntron	-77788	ENSMUSG00000103809	Gm37061
1_68886274_68887712	oto_TP1_RF1_vs_RF2	any	0.575	221066	ENSMUSG00000062209	Erbb4	firstIntron	-124547	ENSMUSG00000103809	Gm37061
1_68933096_68933983	oto_TP1_RF1_vs_RF2	any	0.546	174519	ENSMUSG00000062209	Erbb4	firstIntron	-171369	ENSMUSG00000103809	Gm37061
1_69367420_69368694	oto_TP1_RF1_vs_RF2	any	0.501	-259998	ENSMUSG00000062209	Erbb4	distalIntergenic	-8627	ENSMUSG00000101387	Pced1c-ps
1_69518598_69520545	oto_TP1_RF1_vs_RF2	any	0.554	166388	ENSMUSG00000025997	Ikzf2	firstIntron	4666	ENSMUSG00000101156	Gm29114
1_69560597_69561941	oto_TP1_RF1_vs_RF2	any	0.62	124691	ENSMUSG00000025997	Ikzf2	intron	36581	ENSMUSG00000100815	Gm29112
1_69686445_69689647	oto_TP1_RF1_vs_RF2	any	0.511	-2086	ENSMUSG00000025997	Ikzf2	USTSS1	0	ENSMUSG00000025997	Ikzf2
1_69785094_69785491	oto_TP1_RF1_vs_RF2	any	0.741	-41677	ENSMUSG00000053153	Spag16	distalIntergenic	14226	ENSMUSG00000103402	Gm37930
1_70316214_70317006	oto_TP1_RF1_vs_RF2	any	0.552	364995	ENSMUSG00000053153	Spag16	intron	-3303	ENSMUSG00000103052	Gm38272
1_70699847_70701206	oto_TP1_RF1_vs_RF2	any	0.577	-25188	ENSMUSG00000045648	Vwc2l	intron	-24509	ENSMUSG00000045648	Vwc2l
1_70967456_70968870	oto_TP1_RF1_vs_RF2	any	0.507	134809	ENSMUSG00000026196	Bard1	distalIntergenic	71160	ENSMUSG00000089965	Gm16236
1_71289597_71290093	oto_TP1_RF1_vs_RF2	any	0.52	125065	ENSMUSG00000050296	Abca12	exon	124817	ENSMUSG00000050296	Abca12
1_71323698_71324974	oto_TP1_RF1_vs_RF2	any	0.509	90574	ENSMUSG00000050296	Abca12	intron	89936	ENSMUSG00000050296	Abca12
1_71341390_71342804	oto_TP1_RF1_vs_RF2	any	0.556	72813	ENSMUSG00000050296	Abca12	exon	72106	ENSMUSG00000050296	Abca12
1_71417882_71419391	oto_TP1_RF1_vs_RF2	any	0.522	-3727	ENSMUSG00000050296	Abca12	distalIntergenic	-2972	ENSMUSG00000050296	Abca12
1_72075488_72075781	oto_TP1_RF1_vs_RF2	any	0.675	-70440	ENSMUSG00000101848	4933417E11Rik	distalIntergenic	-12076	ENSMUSG00000101496	Gm8885
1_72090953_72091958	oto_TP1_RF1_vs_RF2	any	0.523	-86261	ENSMUSG00000101848	4933417E11Rik	distalIntergenic	3096	ENSMUSG00000101496	Gm8885
1_72354756_72355606	oto_TP1_RF1_vs_RF2	any	0.517	47760	ENSMUSG00000026187	Xrcc5	intron	47329	ENSMUSG00000026187	Xrcc5
1_74081480_74082675	oto_TP1_RF1_vs_RF2	any	-0.585	42369	ENSMUSG00000055322	Tns1	firstIntron	41774	ENSMUSG00000055322	Tns1
1_74763241_74763478	oto_TP1_RF1_vs_RF2	any	-0.877	-8532	ENSMUSG00000033227	Wnt6	USTSS2	-1320	ENSMUSG00000098351	NA
1_75016571_75017481	oto_TP1_RF1_vs_RF2	any	-0.559	29613	ENSMUSG00000026162	Nhej1	intron	62319	ENSMUSG00000103145	Gm37744
1_79144134_79144494	oto_TP1_RF1_vs_RF2	any	0.894	80197	ENSMUSG00000099706	Gm29536	intron	80017	ENSMUSG00000099706	Gm29536
1_79374868_79375178	oto_TP1_RF1_vs_RF2	any	0.662	65067	ENSMUSG00000050711	Scg2	distalIntergenic	64942	ENSMUSG00000050711	Scg2
1_79580405_79582564	oto_TP1_RF1_vs_RF2	any	0.532	90487	ENSMUSG00000054702	Ap1s3	distalIntergenic	38470	ENSMUSG00000102235	Gm37886
1_80339813_80341615	oto_TP1_RF1_vs_RF2	any	0.509	-24	ENSMUSG00000004364	Cul3	USTSS1	0	ENSMUSG00000004364	Cul3
1_81062288_81063373	oto_TP1_RF1_vs_RF2	any	0.644	-14119	ENSMUSG00000054976	Nyap2	distalIntergenic	-13577	ENSMUSG00000054976	Nyap2
1_81076108_81078459	oto_TP1_RF1_vs_RF2	any	0.536	-24	ENSMUSG00000054976	Nyap2	USTSS1	0	ENSMUSG00000054976	Nyap2
1_81097394_81099978	oto_TP1_RF1_vs_RF2	any	0.525	21279	ENSMUSG00000054976	Nyap2	intron	20444	ENSMUSG00000054976	Nyap2
1_81201708_81202602	oto_TP1_RF1_vs_RF2	any	0.532	124748	ENSMUSG00000054976	Nyap2	intron	124758	ENSMUSG00000054976	Nyap2
1_81521996_81523585	oto_TP1_RF1_vs_RF2	any	0.58	445384	ENSMUSG00000054976	Nyap2	USTSS1	0	ENSMUSG00000104029	Gm37210
1_81653018_81653604	oto_TP1_RF1_vs_RF2	any	0.505	-478605	ENSMUSG00000098797	Mir6344	distalIntergenic	89365	ENSMUSG00000087008	Gm5530
1_82282358_82284779	oto_TP1_RF1_vs_RF2	any	0.501	7870	ENSMUSG00000055980	Irs1	firstIntron	6637	ENSMUSG00000055980	Irs1
1_82316047_82317179	oto_TP1_RF1_vs_RF2	any	0.555	34	ENSMUSG00000026142	Rhbdd1	USTSS1	0	ENSMUSG00000026142	Rhbdd1
1_84814856_84815175	oto_TP1_RF1_vs_RF2	any	-0.862	24288	ENSMUSG00000026219	Trip12	5pUTR	-5666	ENSMUSG00000103505	Gm38374
1_89032339_89033234	oto_TP1_RF1_vs_RF2	any	-0.507	16674	ENSMUSG00000099378	1700067G17Rik	distalIntergenic	-15740	ENSMUSG00000099544	Gm18699
1_89420318_89421750	oto_TP1_RF1_vs_RF2	any	-0.56	-14901	ENSMUSG00000099938	C030007H22Rik	distalIntergenic	-14185	ENSMUSG00000099938	C030007H22Rik
1_89962114_89962989	oto_TP1_RF1_vs_RF2	any	-0.568	-31376	ENSMUSG00000034486	Gbx2	intron	-30935	ENSMUSG00000034486	Gbx2
1_90523968_90524664	oto_TP1_RF1_vs_RF2	any	-0.636	-79109	ENSMUSG00000034432	Cops8	distalIntergenic	3472	ENSMUSG00000103292	Gm35048
1_90680654_90681246	oto_TP1_RF1_vs_RF2	any	-0.783	77525	ENSMUSG00000034432	Cops8	distalIntergenic	5493	ENSMUSG00000056128	Gm9991
1_91574172_91574869	oto_TP1_RF1_vs_RF2	any	-0.647	33441	ENSMUSG00000026311	Asb1	distalIntergenic	33628	ENSMUSG00000026311	Asb1
1_91597042_91598176	oto_TP1_RF1_vs_RF2	any	-0.509	56529	ENSMUSG00000026311	Asb1	distalIntergenic	-13230	ENSMUSG00000101705	Gm28380
1_91600028_91601872	oto_TP1_RF1_vs_RF2	any	-0.526	59870	ENSMUSG00000026311	Asb1	distalIntergenic	-9534	ENSMUSG00000101705	Gm28380
1_91829881_91830797	oto_TP1_RF1_vs_RF2	any	-0.687	28878	ENSMUSG00000007805	Twist2	firstIntron	7366	ENSMUSG00000101414	Gm29101
1_92264237_92265578	oto_TP1_RF1_vs_RF2	any	-0.589	-84567	ENSMUSG00000026313	Hdac4	distalIntergenic	-58932	ENSMUSG00000101265	Gm29099
1_92295131_92296843	oto_TP1_RF1_vs_RF2	any	-0.654	-115646	ENSMUSG00000026313	Hdac4	distalIntergenic	-27667	ENSMUSG00000101265	Gm29099
1_92324041_92324602	oto_TP1_RF1_vs_RF2	any	-0.591	140220	ENSMUSG00000098288	Mir6900	USTSS1	0	ENSMUSG00000101265	Gm29099
1_92397506_92398066	oto_TP1_RF1_vs_RF2	any	-0.566	66756	ENSMUSG00000098288	Mir6900	distalIntergenic	32466	ENSMUSG00000101522	Gm7837
1_93216314_93218190	oto_TP1_RF1_vs_RF2	any	-0.546	-18645	ENSMUSG00000047793	Sned1	exon	-17651	ENSMUSG00000047793	Sned1
1_93873917_93874979	oto_TP1_RF1_vs_RF2	any	0.774	13104	ENSMUSG00000094651	Gal3st2	exon	12611	ENSMUSG00000094651	Gal3st2
1_93940051_93941170	oto_TP1_RF1_vs_RF2	any	0.528	22174	ENSMUSG00000093805	Gal3st2b	exon	21740	ENSMUSG00000093805	Gal3st2b
1_94183764_94184897	oto_TP1_RF1_vs_RF2	any	0.554	-131778	ENSMUSG00000026285	Pdcd1	distalIntergenic	-19520	ENSMUSG00000100990	Gm7891
1_94794786_94796538	oto_TP1_RF1_vs_RF2	any	0.577	-1780	ENSMUSG00000100518	4930440C22Rik	USTSS1	-545	ENSMUSG00000100518	4930440C22Rik
1_94852203_94852936	oto_TP1_RF1_vs_RF2	any	0.896	55128	ENSMUSG00000100518	4930440C22Rik	distalIntergenic	55120	ENSMUSG00000100518	4930440C22Rik
1_94864015_94866287	oto_TP1_RF1_vs_RF2	any	0.597	67709	ENSMUSG00000100518	4930440C22Rik	distalIntergenic	66932	ENSMUSG00000100518	4930440C22Rik
1_94935553_94936965	oto_TP1_RF1_vs_RF2	any	0.554	138817	ENSMUSG00000100518	4930440C22Rik	distalIntergenic	103078	ENSMUSG00000089310	Gm23181
1_94970302_94970757	oto_TP1_RF1_vs_RF2	any	0.735	173088	ENSMUSG00000100518	4930440C22Rik	distalIntergenic	69286	ENSMUSG00000089310	Gm23181
1_95109341_95111037	oto_TP1_RF1_vs_RF2	any	0.513	-203439	ENSMUSG00000051185	Fam174a	distalIntergenic	-69298	ENSMUSG00000089310	Gm23181
1_95666871_95668725	oto_TP1_RF1_vs_RF2	any	0.592	-204	ENSMUSG00000040710	St8sia4	USTSS1	0	ENSMUSG00000040710	St8sia4
1_96282335_96283377	oto_TP1_RF1_vs_RF2	any	0.642	-261098	ENSMUSG00000100062	1700063A18Rik	distalIntergenic	-15394	ENSMUSG00000080345	NA
1_96851040_96851763	oto_TP1_RF1_vs_RF2	any	0.597	-19724		NA	intron	-19363	ENSMUSG00000097814	Panct2
1_96940845_96942025	oto_TP1_RF1_vs_RF2	any	0.56	56125	ENSMUSG00000045463	Slco6b1	exon	55552	ENSMUSG00000045463	Slco6b1
1_97214345_97214961	oto_TP1_RF1_vs_RF2	any	0.587	-86350	ENSMUSG00000026331	Slco6c1	intron	51485	ENSMUSG00000100484	Gm7133
1_97660660_97662552	oto_TP1_RF1_vs_RF2	any	0.58	70	ENSMUSG00000044768	Macir	USTSS1	0	ENSMUSG00000118489	Gm53038
1_98173743_98175853	oto_TP1_RF1_vs_RF2	any	0.55	1150	ENSMUSG00000100711	Gm29461	DSTSS1	95	ENSMUSG00000100711	Gm29461
1_98189754_98192865	oto_TP1_RF1_vs_RF2	any	0.609	17662	ENSMUSG00000100711	Gm29461	exon	16106	ENSMUSG00000100711	Gm29461
1_98349561_98351165	oto_TP1_RF1_vs_RF2	any	0.538	-70761	ENSMUSG00000026336	Slco6d1	distalIntergenic	-69959	ENSMUSG00000026336	Slco6d1
1_98666687_98669548	oto_TP1_RF1_vs_RF2	any	0.748	246994	ENSMUSG00000026336	Slco6d1	distalIntergenic	77170	ENSMUSG00000100009	Gm7967
1_98677770_98679215	oto_TP1_RF1_vs_RF2	any	0.516	257369	ENSMUSG00000026336	Slco6d1	distalIntergenic	-85626	ENSMUSG00000099686	Gm29460
1_98711523_98712110	oto_TP1_RF1_vs_RF2	any	0.69	290693	ENSMUSG00000026336	Slco6d1	distalIntergenic	-52731	ENSMUSG00000099686	Gm29460
1_99177899_99179016	oto_TP1_RF1_vs_RF2	any	0.682	-594307	ENSMUSG00000067028	Cntnap5b	distalIntergenic	160535	ENSMUSG00000087804	Gm23434
1_99181020_99181850	oto_TP1_RF1_vs_RF2	any	0.807	-591330	ENSMUSG00000067028	Cntnap5b	distalIntergenic	163656	ENSMUSG00000087804	Gm23434
1_99284707_99286447	oto_TP1_RF1_vs_RF2	any	0.607	-487188	ENSMUSG00000067028	Cntnap5b	distalIntergenic	267343	ENSMUSG00000087804	Gm23434
1_99369354_99370911	oto_TP1_RF1_vs_RF2	any	0.604	-402632	ENSMUSG00000067028	Cntnap5b	distalIntergenic	269330	ENSMUSG00000099453	Gm18248
1_99498006_99499762	oto_TP1_RF1_vs_RF2	any	0.632	-273881	ENSMUSG00000067028	Cntnap5b	distalIntergenic	140479	ENSMUSG00000099453	Gm18248
1_100430101_100431197	oto_TP1_RF1_vs_RF2	any	0.59	657884	ENSMUSG00000067028	Cntnap5b	intron	147310	ENSMUSG00000100794	Gm29667
1_100675221_100676372	oto_TP1_RF1_vs_RF2	any	0.586	-479971	ENSMUSG00000100684	Gm20268	distalIntergenic	21421	ENSMUSG00000100977	Gm29334
1_100915278_100915568	oto_TP1_RF1_vs_RF2	any	0.821	-240345	ENSMUSG00000100684	Gm20268	distalIntergenic	53485	ENSMUSG00000077039	NA
1_101061729_101062272	oto_TP1_RF1_vs_RF2	any	0.754	-93767	ENSMUSG00000100684	Gm20268	distalIntergenic	-93537	ENSMUSG00000100684	Gm20268
1_101121452_101123237	oto_TP1_RF1_vs_RF2	any	0.66	-33423	ENSMUSG00000100684	Gm20268	distalIntergenic	-32572	ENSMUSG00000100684	Gm20268
1_101126848_101127395	oto_TP1_RF1_vs_RF2	any	0.702	-28646	ENSMUSG00000100684	Gm20268	distalIntergenic	-28414	ENSMUSG00000100684	Gm20268
1_101157828_101158401	oto_TP1_RF1_vs_RF2	any	0.772	2347	ENSMUSG00000100684	Gm20268	firstIntron	2019	ENSMUSG00000100684	Gm20268
1_101249908_101252388	oto_TP1_RF1_vs_RF2	any	0.537	95380	ENSMUSG00000100684	Gm20268	distalIntergenic	94099	ENSMUSG00000100684	Gm20268
1_101271472_101274102	oto_TP1_RF1_vs_RF2	any	0.519	117019	ENSMUSG00000100684	Gm20268	distalIntergenic	-97526	ENSMUSG00000100088	Gm28801
1_101286609_101287035	oto_TP1_RF1_vs_RF2	any	0.733	131054	ENSMUSG00000100684	Gm20268	distalIntergenic	-84593	ENSMUSG00000100088	Gm28801
1_101647016_101648173	oto_TP1_RF1_vs_RF2	any	0.574	491827	ENSMUSG00000100684	Gm20268	distalIntergenic	106370	ENSMUSG00000100065	Gm18969
1_102551427_102551955	oto_TP1_RF1_vs_RF2	any	0.743	1395923	ENSMUSG00000100684	Gm20268	distalIntergenic	-92505	ENSMUSG00000099989	Gm20281
1_102875020_102876220	oto_TP1_RF1_vs_RF2	any	0.595	1719852	ENSMUSG00000100684	Gm20268	distalIntergenic	77328	ENSMUSG00000087908	Gm22034
1_103420471_103422335	oto_TP1_RF1_vs_RF2	any	0.521	-1347117	ENSMUSG00000050840	Cdh20	exon	56485	ENSMUSG00000099469	Gm29141
1_104049030_104049816	oto_TP1_RF1_vs_RF2	any	0.803	-719097	ENSMUSG00000050840	Cdh20	distalIntergenic	-261905	ENSMUSG00000101297	Gm18447
1_104225358_104227885	oto_TP1_RF1_vs_RF2	any	0.606	-541898	ENSMUSG00000050840	Cdh20	distalIntergenic	-83836	ENSMUSG00000101297	Gm18447
1_104241255_104242851	oto_TP1_RF1_vs_RF2	any	0.534	-526467	ENSMUSG00000050840	Cdh20	distalIntergenic	-68870	ENSMUSG00000101297	Gm18447
1_104498376_104499030	oto_TP1_RF1_vs_RF2	any	0.799	-269817	ENSMUSG00000050840	Cdh20	distalIntergenic	12419	ENSMUSG00000088161	NA
1_104880557_104880879	oto_TP1_RF1_vs_RF2	any	0.744	112198	ENSMUSG00000050840	Cdh20	DSTSS1	156	ENSMUSG00000084704	NA
1_105038939_105039674	oto_TP1_RF1_vs_RF2	any	0.569	270787	ENSMUSG00000050840	Cdh20	distalIntergenic	-76780	ENSMUSG00000099669	Gm29012
1_105050257_105051374	oto_TP1_RF1_vs_RF2	any	0.521	282296	ENSMUSG00000050840	Cdh20	distalIntergenic	-65080	ENSMUSG00000099669	Gm29012
1_105492373_105493303	oto_TP1_RF1_vs_RF2	any	0.558	-136128	ENSMUSG00000047496	Rnf152	firstIntron	36402	ENSMUSG00000067017	Capza1-ps1
1_105832576_105833401	oto_TP1_RF1_vs_RF2	any	0.734	52266	ENSMUSG00000026321	Tnfrsf11a	intron	51858	ENSMUSG00000026321	Tnfrsf11a
1_105977406_105977876	oto_TP1_RF1_vs_RF2	any	0.812	12641		NA	DS2	12406	ENSMUSG00000099843	Gm7160
1_105993671_105994274	oto_TP1_RF1_vs_RF2	any	0.51	3567	ENSMUSG00000038866	Zcchc2	firstIntron	3265	ENSMUSG00000038866	Zcchc2
1_106096009_106097520	oto_TP1_RF1_vs_RF2	any	0.716	74759	ENSMUSG00000101583	Gm20753	distalIntergenic	5941	ENSMUSG00000097612	Gm26509
1_106125961_106127180	oto_TP1_RF1_vs_RF2	any	0.519	44953	ENSMUSG00000101583	Gm20753	distalIntergenic	35893	ENSMUSG00000097612	Gm26509
1_106513999_106514723	oto_TP1_RF1_vs_RF2	any	0.589	32270	ENSMUSG00000098344	Mir3473f	distalIntergenic	-27220	ENSMUSG00000054006	D630008O14Rik
1_107005200_107005711	oto_TP1_RF1_vs_RF2	any	0.572	24472	ENSMUSG00000048775	Serpinb13	distalIntergenic	19614	ENSMUSG00000084228	Gm8080
1_107214300_107215271	oto_TP1_RF1_vs_RF2	any	0.618	-53672	ENSMUSG00000073602	Serpinb3b	firstIntron	-20743	ENSMUSG00000080729	Gm8084
1_107389914_107390168	oto_TP1_RF1_vs_RF2	any	0.618	27727	ENSMUSG00000026327	Serpinb11	distalIntergenic	-2502	ENSMUSG00000087210	Gm15391
1_107408870_107410522	oto_TP1_RF1_vs_RF2	any	0.714	-12993	ENSMUSG00000067001	Serpinb7	firstIntron	9215	ENSMUSG00000067001	Serpinb7
1_107588358_107590925	oto_TP1_RF1_vs_RF2	any	0.602	-364	ENSMUSG00000026315	Serpinb8	USTSS1	0	ENSMUSG00000026315	Serpinb8
1_107899057_107900065	oto_TP1_RF1_vs_RF2	any	0.557	-17698	ENSMUSG00000100457	D830032E09Rik	distalIntergenic	6083	ENSMUSG00000077237	Gm22438
1_108649640_108650514	oto_TP1_RF1_vs_RF2	any	0.547	732818	ENSMUSG00000100457	D830032E09Rik	distalIntergenic	-37126	ENSMUSG00000101231	Gm28283
1_108974868_108975185	oto_TP1_RF1_vs_RF2	any	0.806	-1007873	ENSMUSG00000026312	Cdh7	distalIntergenic	23575	ENSMUSG00000100831	Gm17847
1_109086138_109086456	oto_TP1_RF1_vs_RF2	any	0.839	-896603	ENSMUSG00000026312	Cdh7	distalIntergenic	-87378	ENSMUSG00000100831	Gm17847
1_109932679_109933207	oto_TP1_RF1_vs_RF2	any	0.563	-49957	ENSMUSG00000026312	Cdh7	distalIntergenic	-49224	ENSMUSG00000026312	Cdh7
1_110004328_110005349	oto_TP1_RF1_vs_RF2	any	0.676	21116	ENSMUSG00000026312	Cdh7	intron	21897	ENSMUSG00000026312	Cdh7
1_110066734_110068769	oto_TP1_RF1_vs_RF2	any	0.518	84029	ENSMUSG00000026312	Cdh7	intron	84303	ENSMUSG00000026312	Cdh7
1_110724741_110725419	oto_TP1_RF1_vs_RF2	any	0.87	252513	ENSMUSG00000047216	Cdh19	distalIntergenic	124720	ENSMUSG00000099926	Gm6693
1_111017465_111018579	oto_TP1_RF1_vs_RF2	any	0.516	-40429	ENSMUSG00000047216	Cdh19	distalIntergenic	-39881	ENSMUSG00000047216	Cdh19
1_111991713_111992992	oto_TP1_RF1_vs_RF2	any	0.668	-127435	ENSMUSG00000038702	Dsel	distalIntergenic	64118	ENSMUSG00000099732	Gm17752
1_112521089_112521341	oto_TP1_RF1_vs_RF2	any	0.98	-656297	ENSMUSG00000038702	Dsel	distalIntergenic	53178	ENSMUSG00000088691	Gm22331
1_113072985_113074441	oto_TP1_RF1_vs_RF2	any	0.65	-1208795	ENSMUSG00000038702	Dsel	distalIntergenic	-106054	ENSMUSG00000100304	Gm28190
1_113113067_113113697	oto_TP1_RF1_vs_RF2	any	0.876	-1248464	ENSMUSG00000038702	Dsel	distalIntergenic	-146136	ENSMUSG00000100304	Gm28190
1_113393014_113394015	oto_TP1_RF1_vs_RF2	any	0.563	-1528597	ENSMUSG00000038702	Dsel	distalIntergenic	103674	ENSMUSG00000101453	Gm28189
1_113394720_113396147	oto_TP1_RF1_vs_RF2	any	0.598	-1530516	ENSMUSG00000038702	Dsel	distalIntergenic	105380	ENSMUSG00000101453	Gm28189
1_113412579_113413838	oto_TP1_RF1_vs_RF2	any	0.506	-1548291	ENSMUSG00000038702	Dsel	distalIntergenic	123239	ENSMUSG00000101453	Gm28189
1_113433548_113435250	oto_TP1_RF1_vs_RF2	any	0.809	-1569481	ENSMUSG00000038702	Dsel	distalIntergenic	130733	ENSMUSG00000102105	Gm17946
1_113954617_113955220	oto_TP1_RF1_vs_RF2	any	0.918	-1730218	ENSMUSG00000070695	Cntnap5a	firstIntron	8914	ENSMUSG00000097648	9330185C12Rik
1_114299606_114301704	oto_TP1_RF1_vs_RF2	any	0.545	-1384482	ENSMUSG00000070695	Cntnap5a	distalIntergenic	-335472	ENSMUSG00000097648	9330185C12Rik
1_114303153_114305247	oto_TP1_RF1_vs_RF2	any	0.675	-1380937	ENSMUSG00000070695	Cntnap5a	distalIntergenic	-339019	ENSMUSG00000097648	9330185C12Rik
1_114314098_114314571	oto_TP1_RF1_vs_RF2	any	0.834	-1370802	ENSMUSG00000070695	Cntnap5a	distalIntergenic	-349964	ENSMUSG00000097648	9330185C12Rik
1_114329571_114331453	oto_TP1_RF1_vs_RF2	any	0.756	-1354625	ENSMUSG00000070695	Cntnap5a	distalIntergenic	-365437	ENSMUSG00000097648	9330185C12Rik
1_114552219_114553607	oto_TP1_RF1_vs_RF2	any	0.584	-1132224	ENSMUSG00000070695	Cntnap5a	distalIntergenic	-588085	ENSMUSG00000097648	9330185C12Rik
1_114591851_114593844	oto_TP1_RF1_vs_RF2	any	0.868	-1092289	ENSMUSG00000070695	Cntnap5a	distalIntergenic	625919	ENSMUSG00000101687	Gm4854
1_114721259_114721534	oto_TP1_RF1_vs_RF2	any	0.977	-963740	ENSMUSG00000070695	Cntnap5a	distalIntergenic	498229	ENSMUSG00000101687	Gm4854
1_114728822_114729837	oto_TP1_RF1_vs_RF2	any	0.556	-955807	ENSMUSG00000070695	Cntnap5a	distalIntergenic	489926	ENSMUSG00000101687	Gm4854
1_114860825_114861723	oto_TP1_RF1_vs_RF2	any	0.502	-823863	ENSMUSG00000070695	Cntnap5a	distalIntergenic	358040	ENSMUSG00000101687	Gm4854
1_114862539_114864186	oto_TP1_RF1_vs_RF2	any	0.637	-821774	ENSMUSG00000070695	Cntnap5a	distalIntergenic	355577	ENSMUSG00000101687	Gm4854
1_115033615_115035449	oto_TP1_RF1_vs_RF2	any	0.582	-650605	ENSMUSG00000070695	Cntnap5a	distalIntergenic	184314	ENSMUSG00000101687	Gm4854
1_115171041_115172053	oto_TP1_RF1_vs_RF2	any	0.683	-513590	ENSMUSG00000070695	Cntnap5a	distalIntergenic	47710	ENSMUSG00000101687	Gm4854
1_115503814_115504116	oto_TP1_RF1_vs_RF2	any	1.131	-181172	ENSMUSG00000070695	Cntnap5a	distalIntergenic	180508	ENSMUSG00000100515	Gm17916
1_116055604_116055929	oto_TP1_RF1_vs_RF2	any	0.757	370630	ENSMUSG00000070695	Cntnap5a	intron	338484	ENSMUSG00000092948	NA
1_116132048_116134179	oto_TP1_RF1_vs_RF2	any	0.624	447977	ENSMUSG00000070695	Cntnap5a	intron	260234	ENSMUSG00000092948	NA
1_117075358_117075679	oto_TP1_RF1_vs_RF2	any	0.917	1235209	ENSMUSG00000026374	Tsn	distalIntergenic	272375	ENSMUSG00000094429	Gm19965
1_117248081_117248806	oto_TP1_RF1_vs_RF2	any	0.652	1062284	ENSMUSG00000026374	Tsn	distalIntergenic	144726	ENSMUSG00000101154	Gm17777
1_118650380_118651462	oto_TP1_RF1_vs_RF2	any	-0.641	22976	ENSMUSG00000026380	Tfcp2l1	DSTSS1	333	ENSMUSG00000101624	Gm28882
1_119925708_119926291	oto_TP1_RF1_vs_RF2	any	-0.802	-12832	ENSMUSG00000036975	Tmem177	intron	-12500	ENSMUSG00000036975	Tmem177
1_120056713_120057513	oto_TP1_RF1_vs_RF2	any	0.548	16667	ENSMUSG00000050777	Tmem37	intron	16561	ENSMUSG00000050777	Tmem37
1_120602497_120604533	oto_TP1_RF1_vs_RF2	any	0.52	1028	ENSMUSG00000058665	En1	DSTSS1	79	ENSMUSG00000058665	En1
1_121773897_121774724	oto_TP1_RF1_vs_RF2	any	0.516	-206331	ENSMUSG00000001674	Ddx18	distalIntergenic	67382	ENSMUSG00000102488	Gm37920
1_122393303_122394593	oto_TP1_RF1_vs_RF2	any	0.617	188803	ENSMUSG00000099960	Gm28590	distalIntergenic	-115956	ENSMUSG00000089274	Gm24547
1_122396021_122396995	oto_TP1_RF1_vs_RF2	any	0.59	191363	ENSMUSG00000099960	Gm28590	distalIntergenic	-113554	ENSMUSG00000089274	Gm24547
1_124156660_124157743	oto_TP1_RF1_vs_RF2	any	0.645	-111643	ENSMUSG00000036815	Dpp10	firstIntron	221499	ENSMUSG00000103914	Gm38073
1_125439562_125439898	oto_TP1_RF1_vs_RF2	any	0.548	-4003	ENSMUSG00000026341	Actr3	distalIntergenic	-3835	ENSMUSG00000026341	Actr3
1_125925488_125926123	oto_TP1_RF1_vs_RF2	any	-0.61	-12878	ENSMUSG00000026344	Lypd1	intron	-3526	ENSMUSG00000104519	Gm37161
1_126737754_126738595	oto_TP1_RF1_vs_RF2	any	-0.643	92457	ENSMUSG00000049690	Nckap5	5pUTR	92204	ENSMUSG00000049690	Nckap5
1_129921870_129923836	oto_TP1_RF1_vs_RF2	any	0.51	-499971	ENSMUSG00000087691	Cd55os	intron	-19326	ENSMUSG00000103281	Gm37278
1_133961619_133962129	oto_TP1_RF1_vs_RF2	any	-0.557	-40473	ENSMUSG00000041577	Prelp	USTSS1	-33	ENSMUSG00000100987	Gm1627
1_134489424_134489575	oto_TP1_RF1_vs_RF2	any	-1.009	-5160	ENSMUSG00000042229	Rabif	3pUTR	-5073	ENSMUSG00000042229	Rabif
1_136935872_136936608	oto_TP1_RF1_vs_RF2	any	0.564	17390	ENSMUSG00000026398	Nr5a2	intron	23840	ENSMUSG00000026398	Nr5a2
1_137378201_137378992	oto_TP1_RF1_vs_RF2	any	0.642	-418149	ENSMUSG00000026398	Nr5a2	distalIntergenic	-10954	ENSMUSG00000088164	Gm23534
1_137807673_137808263	oto_TP1_RF1_vs_RF2	any	0.57	-158487	ENSMUSG00000065565	Mir181a-1	distalIntergenic	-3586	ENSMUSG00000104112	Gm37293
1_138144415_138144716	oto_TP1_RF1_vs_RF2	any	0.551	30560	ENSMUSG00000026395	Ptprc	intron	22967	ENSMUSG00000104291	A130071D04Rik
1_138256272_138256824	oto_TP1_RF1_vs_RF2	any	0.541	-17190	ENSMUSG00000026394	Atp6v1g3	distalIntergenic	-4818	ENSMUSG00000102822	1700113B19Rik
1_138345568_138347789	oto_TP1_RF1_vs_RF2	any	0.68	72941	ENSMUSG00000026394	Atp6v1g3	distalIntergenic	-29475	ENSMUSG00000101793	Gm28500
1_138388417_138389156	oto_TP1_RF1_vs_RF2	any	0.613	115049	ENSMUSG00000026394	Atp6v1g3	distalIntergenic	11153	ENSMUSG00000101793	Gm28500
1_139327428_139329514	oto_TP1_RF1_vs_RF2	any	0.542	48605	ENSMUSG00000063681	Crb1	exon	47586	ENSMUSG00000063681	Crb1
1_139743209_139743920	oto_TP1_RF1_vs_RF2	any	0.536	37674	ENSMUSG00000070594	Cfhr4	intron	37323	ENSMUSG00000070594	Cfhr4
1_140245210_140248140	oto_TP1_RF1_vs_RF2	any	0.505	418	ENSMUSG00000052726	Kcnt2	USTSS1	0	ENSMUSG00000052726	Kcnt2
1_140332630_140334375	oto_TP1_RF1_vs_RF2	any	0.575	87246	ENSMUSG00000052726	Kcnt2	5pUTR	66143	ENSMUSG00000102698	Gm37777
1_140438014_140439416	oto_TP1_RF1_vs_RF2	any	0.503	192458	ENSMUSG00000052726	Kcnt2	intron	171527	ENSMUSG00000102698	Gm37777
1_140456197_140458353	oto_TP1_RF1_vs_RF2	any	0.503	199127	ENSMUSG00000102368	4930590L20Rik	intron	189710	ENSMUSG00000102698	Gm37777
1_140471291_140472345	oto_TP1_RF1_vs_RF2	any	0.622	184584	ENSMUSG00000102368	4930590L20Rik	intron	184059	ENSMUSG00000102368	4930590L20Rik
1_140606742_140607937	oto_TP1_RF1_vs_RF2	any	0.646	49062	ENSMUSG00000102368	4930590L20Rik	intron	48467	ENSMUSG00000102368	4930590L20Rik
1_140733223_140733673	oto_TP1_RF1_vs_RF2	any	0.991	-77046	ENSMUSG00000102368	4930590L20Rik	distalIntergenic	-76819	ENSMUSG00000102368	4930590L20Rik
1_141317905_141319197	oto_TP1_RF1_vs_RF2	any	0.562	-662149	ENSMUSG00000102368	4930590L20Rik	distalIntergenic	3550	ENSMUSG00000089418	NA
1_141561047_141562025	oto_TP1_RF1_vs_RF2	any	0.712	-905134	ENSMUSG00000102368	4930590L20Rik	distalIntergenic	14841	ENSMUSG00000103858	Gm37604
1_141596428_141598709	oto_TP1_RF1_vs_RF2	any	0.678	-941167	ENSMUSG00000102368	4930590L20Rik	distalIntergenic	50222	ENSMUSG00000103858	Gm37604
1_141878709_141879029	oto_TP1_RF1_vs_RF2	any	0.914	-1222467	ENSMUSG00000102368	4930590L20Rik	distalIntergenic	332503	ENSMUSG00000103858	Gm37604
1_141911438_141912858	oto_TP1_RF1_vs_RF2	any	0.503	-1255746	ENSMUSG00000102368	4930590L20Rik	distalIntergenic	365232	ENSMUSG00000103858	Gm37604
1_142005397_142007844	oto_TP1_RF1_vs_RF2	any	0.74	-1350219	ENSMUSG00000102368	4930590L20Rik	distalIntergenic	447970	ENSMUSG00000099671	Gm18183
1_142027965_142029688	oto_TP1_RF1_vs_RF2	any	0.515	-1372425	ENSMUSG00000102368	4930590L20Rik	distalIntergenic	426126	ENSMUSG00000099671	Gm18183
1_142041991_142043618	oto_TP1_RF1_vs_RF2	any	0.808	-1386403	ENSMUSG00000102368	4930590L20Rik	distalIntergenic	412196	ENSMUSG00000099671	Gm18183
1_142053738_142056250	oto_TP1_RF1_vs_RF2	any	0.501	-1398592	ENSMUSG00000102368	4930590L20Rik	distalIntergenic	399564	ENSMUSG00000099671	Gm18183
1_142208094_142209465	oto_TP1_RF1_vs_RF2	any	0.627	-1431917	ENSMUSG00000033849	B3galt2	distalIntergenic	246349	ENSMUSG00000099671	Gm18183
1_142263248_142266266	oto_TP1_RF1_vs_RF2	any	0.619	-1375940	ENSMUSG00000033849	B3galt2	distalIntergenic	189548	ENSMUSG00000099671	Gm18183
1_142441407_142442837	oto_TP1_RF1_vs_RF2	any	0.627	-1198575	ENSMUSG00000033849	B3galt2	distalIntergenic	12977	ENSMUSG00000099671	Gm18183
1_143170673_143172108	oto_TP1_RF1_vs_RF2	any	0.536	-469306	ENSMUSG00000033849	B3galt2	distalIntergenic	-76057	ENSMUSG00000101795	Gm5835
1_143173291_143175253	oto_TP1_RF1_vs_RF2	any	0.577	-466425	ENSMUSG00000033849	B3galt2	distalIntergenic	-78675	ENSMUSG00000101795	Gm5835
1_143200053_143201234	oto_TP1_RF1_vs_RF2	any	0.554	-440053	ENSMUSG00000033849	B3galt2	distalIntergenic	-105437	ENSMUSG00000101795	Gm5835
1_143536960_143537256	oto_TP1_RF1_vs_RF2	any	0.873	-103589	ENSMUSG00000033849	B3galt2	distalIntergenic	-103408	ENSMUSG00000033849	B3galt2
1_143619609_143620095	oto_TP1_RF1_vs_RF2	any	0.698	-20845	ENSMUSG00000033849	B3galt2	intron	-20569	ENSMUSG00000033849	B3galt2
1_143830331_143831701	oto_TP1_RF1_vs_RF2	any	0.762	53738	ENSMUSG00000018189	Uchl5	distalIntergenic	51403	ENSMUSG00000088323	Gm25663
1_143909445_143910495	oto_TP1_RF1_vs_RF2	any	0.594	94179	ENSMUSG00000026360	Rgs2	distalIntergenic	93666	ENSMUSG00000026360	Rgs2
1_143916776_143918556	oto_TP1_RF1_vs_RF2	any	0.551	86483	ENSMUSG00000026360	Rgs2	distalIntergenic	85605	ENSMUSG00000026360	Rgs2
1_144003157_144005032	oto_TP1_RF1_vs_RF2	any	0.567	54	ENSMUSG00000026360	Rgs2	USTSS1	0	ENSMUSG00000026360	Rgs2
1_144186641_144187393	oto_TP1_RF1_vs_RF2	any	0.643	-9645	ENSMUSG00000051079	Rgs13	distalIntergenic	-9269	ENSMUSG00000051079	Rgs13
1_144197697_144198081	oto_TP1_RF1_vs_RF2	any	0.655	-20517	ENSMUSG00000051079	Rgs13	distalIntergenic	-20325	ENSMUSG00000051079	Rgs13
1_144366810_144368605	oto_TP1_RF1_vs_RF2	any	0.506	-118604	ENSMUSG00000026358	Rgs1	distalIntergenic	-54374	ENSMUSG00000100441	Gm7266
1_144544560_144544919	oto_TP1_RF1_vs_RF2	any	0.611	22927	ENSMUSG00000098509	Rgs21	intron	22748	ENSMUSG00000098509	Rgs21
1_145343826_145345309	oto_TP1_RF1_vs_RF2	any	0.615	-569141	ENSMUSG00000026357	Rgs18	distalIntergenic	-17135	ENSMUSG00000103055	Gm38269
1_145707954_145708367	oto_TP1_RF1_vs_RF2	any	0.61	-787468	ENSMUSG00000035131	Brinp3	distalIntergenic	-381263	ENSMUSG00000103055	Gm38269
1_146229989_146233241	oto_TP1_RF1_vs_RF2	any	0.558	-264014	ENSMUSG00000035131	Brinp3	distalIntergenic	-187195	ENSMUSG00000090323	Gm5263
1_146311617_146313580	oto_TP1_RF1_vs_RF2	any	0.691	-183030	ENSMUSG00000035131	Brinp3	distalIntergenic	-106856	ENSMUSG00000090323	Gm5263
1_146724110_146725328	oto_TP1_RF1_vs_RF2	any	0.552	227032	ENSMUSG00000035131	Brinp3	USTSS1	-253	ENSMUSG00000080078	Gm15583
1_146799873_146800709	oto_TP1_RF1_vs_RF2	any	0.689	302604	ENSMUSG00000035131	Brinp3	intron	6631	ENSMUSG00000087627	A230059L01Rik
1_147118848_147119950	oto_TP1_RF1_vs_RF2	any	0.621	621712	ENSMUSG00000035131	Brinp3	distalIntergenic	29811	ENSMUSG00000104269	Gm37749
1_147206828_147207978	oto_TP1_RF1_vs_RF2	any	0.514	709716	ENSMUSG00000035131	Brinp3	distalIntergenic	73964	ENSMUSG00000102134	Gm9931
1_147290661_147291930	oto_TP1_RF1_vs_RF2	any	0.588	793609	ENSMUSG00000035131	Brinp3	distalIntergenic	-8719	ENSMUSG00000102134	Gm9931
1_147309123_147309702	oto_TP1_RF1_vs_RF2	any	0.77	811726	ENSMUSG00000035131	Brinp3	distalIntergenic	-27181	ENSMUSG00000102134	Gm9931
1_147343131_147344717	oto_TP1_RF1_vs_RF2	any	0.7	846237	ENSMUSG00000035131	Brinp3	distalIntergenic	-61189	ENSMUSG00000102134	Gm9931
1_147521270_147521902	oto_TP1_RF1_vs_RF2	any	0.584	1023899	ENSMUSG00000035131	Brinp3	distalIntergenic	5544	ENSMUSG00000104331	Gm38284
1_147848799_147849352	oto_TP1_RF1_vs_RF2	any	1.068	1351389	ENSMUSG00000035131	Brinp3	distalIntergenic	-140733	ENSMUSG00000101973	Gm29516
1_148051806_148052462	oto_TP1_RF1_vs_RF2	any	0.624	1554447	ENSMUSG00000035131	Brinp3	distalIntergenic	61721	ENSMUSG00000101973	Gm29516
1_148657077_148657426	oto_TP1_RF1_vs_RF2	any	0.829	1265187	ENSMUSG00000056220	Pla2g4a	distalIntergenic	-5943	ENSMUSG00000101735	Gm18505
1_149256512_149258070	oto_TP1_RF1_vs_RF2	any	0.651	665148	ENSMUSG00000056220	Pla2g4a	distalIntergenic	83452	ENSMUSG00000101457	Gm18701
1_149274838_149275249	oto_TP1_RF1_vs_RF2	any	0.566	647395	ENSMUSG00000056220	Pla2g4a	distalIntergenic	101778	ENSMUSG00000101457	Gm18701
1_149447702_149450083	oto_TP1_RF1_vs_RF2	any	0.521	473546	ENSMUSG00000056220	Pla2g4a	USTSS1	0	ENSMUSG00000101011	Gm29398
1_149861273_149863193	oto_TP1_RF1_vs_RF2	any	0.613	60206	ENSMUSG00000056220	Pla2g4a	intron	19743	ENSMUSG00000077516	NA
1_149865791_149867932	oto_TP1_RF1_vs_RF2	any	0.728	55577	ENSMUSG00000056220	Pla2g4a	intron	24261	ENSMUSG00000077516	NA
1_149871534_149872147	oto_TP1_RF1_vs_RF2	any	0.533	50598	ENSMUSG00000056220	Pla2g4a	intron	30004	ENSMUSG00000077516	NA
1_150103953_150104611	oto_TP1_RF1_vs_RF2	any	0.745	4251	ENSMUSG00000032487	Ptgs2	exon	3922	ENSMUSG00000032487	Ptgs2
1_150307720_150308026	oto_TP1_RF1_vs_RF2	any	0.713	-11544	ENSMUSG00000006007	Pdc	distalIntergenic	-11391	ENSMUSG00000006007	Pdc
1_150392457_150393718	oto_TP1_RF1_vs_RF2	any	0.568	-8	ENSMUSG00000006010	Odr4	USTSS1	0	ENSMUSG00000006005	Tpr
1_150488907_150489479	oto_TP1_RF1_vs_RF2	any	0.649	-23028	ENSMUSG00000006014	Prg4	distalIntergenic	-22742	ENSMUSG00000006014	Prg4
1_150591222_150591546	oto_TP1_RF1_vs_RF2	any	0.905	-125219	ENSMUSG00000006014	Prg4	intron	-33720	ENSMUSG00000093650	Gm20631
1_150680056_150682896	oto_TP1_RF1_vs_RF2	any	0.609	-215311	ENSMUSG00000006014	Prg4	exon	54790	ENSMUSG00000093650	Gm20631
1_150920240_150920747	oto_TP1_RF1_vs_RF2	any	0.641	72941	ENSMUSG00000066842	Hmcn1	firstIntron	72688	ENSMUSG00000066842	Hmcn1
1_150942798_150943475	oto_TP1_RF1_vs_RF2	any	0.72	50298	ENSMUSG00000066842	Hmcn1	firstIntron	49960	ENSMUSG00000066842	Hmcn1
1_150975722_150977277	oto_TP1_RF1_vs_RF2	any	0.536	16935	ENSMUSG00000066842	Hmcn1	firstIntron	16158	ENSMUSG00000066842	Hmcn1
1_151124755_151126311	oto_TP1_RF1_vs_RF2	any	0.554	-12501		NA	distalIntergenic	-10196	ENSMUSG00000097426	Gm8941
1_151343950_151345559	oto_TP1_RF1_vs_RF2	any	0.597	257	ENSMUSG00000023150	Ivns1abp	USTSS1	0	ENSMUSG00000023150	Ivns1abp
1_153062941_153063365	oto_TP1_RF1_vs_RF2	any	-0.715	108052	ENSMUSG00000042751	Nmnat2	firstIntron	26142	ENSMUSG00000099969	Gm28960
1_156539476_156540540	oto_TP1_RF1_vs_RF2	any	-0.579	-18779	ENSMUSG00000026596	Abl2	distalIntergenic	15464	ENSMUSG00000101523	Csnk2a1-ps3
1_157440294_157440573	oto_TP1_RF1_vs_RF2	any	0.523	-18134	ENSMUSG00000033488	Cryzl2	distalIntergenic	-18004	ENSMUSG00000033488	Cryzl2
1_158747958_158749353	oto_TP1_RF1_vs_RF2	any	0.532	208782	ENSMUSG00000073530	Pappa2	intron	-193659	ENSMUSG00000103971	Gm37679
1_161273596_161273825	oto_TP1_RF1_vs_RF2	any	0.618	-22501	ENSMUSG00000026701	Prdx6	distalIntergenic	-22377	ENSMUSG00000026701	Prdx6
1_161491061_161492569	oto_TP1_RF1_vs_RF2	any	0.504	-2842	ENSMUSG00000066755	Tnfsf18	distalIntergenic	-2086	ENSMUSG00000066755	Tnfsf18
1_161621294_161621620	oto_TP1_RF1_vs_RF2	any	0.676	126800	ENSMUSG00000066755	Tnfsf18	distalIntergenic	-68628	ENSMUSG00000089353	NA
1_161784729_161786544	oto_TP1_RF1_vs_RF2	any	0.579	2858	ENSMUSG00000000817	Fasl	DSTSS2	1951	ENSMUSG00000000817	Fasl
1_162201994_162203202	oto_TP1_RF1_vs_RF2	any	0.5	-15025	ENSMUSG00000078190	Dnm3os	intron	-14421	ENSMUSG00000078190	Dnm3os
1_162910702_162910979	oto_TP1_RF1_vs_RF2	any	0.94	-12083	ENSMUSG00000040170	Fmo2	distalIntergenic	-11976	ENSMUSG00000040170	Fmo2
1_163255556_163256635	oto_TP1_RF1_vs_RF2	any	0.704	57554	ENSMUSG00000026586	Prrx1	3pUTR	-23721	ENSMUSG00000092188	Gm20471
1_163276876_163277597	oto_TP1_RF1_vs_RF2	any	0.619	36413	ENSMUSG00000026586	Prrx1	firstIntron	-2759	ENSMUSG00000092188	Gm20471
1_163360817_163362109	oto_TP1_RF1_vs_RF2	any	0.501	42206	ENSMUSG00000040124	Gorab	distalIntergenic	-40174	ENSMUSG00000088951	Gm24940
1_163380167_163380773	oto_TP1_RF1_vs_RF2	any	0.769	23199	ENSMUSG00000040124	Gorab	distalIntergenic	-21510	ENSMUSG00000088951	Gm24940
1_163403226_163404332	oto_TP1_RF1_vs_RF2	any	0.515	-110	ENSMUSG00000040124	Gorab	USTSS1	0	ENSMUSG00000040124	Gorab
1_163505037_163505538	oto_TP1_RF1_vs_RF2	any	1.057	-101619	ENSMUSG00000040124	Gorab	distalIntergenic	-101368	ENSMUSG00000040124	Gorab
1_164454816_164455044	oto_TP1_RF1_vs_RF2	any	0.553	3425	ENSMUSG00000026576	Atp1b1	firstIntron	3311	ENSMUSG00000026576	Atp1b1
1_166378596_166380186	oto_TP1_RF1_vs_RF2	any	0.522	224	ENSMUSG00000026563	Tada1	USTSS1	0	ENSMUSG00000026563	Tada1
1_168106800_168107048	oto_TP1_RF1_vs_RF2	any	0.666	325245	ENSMUSG00000052534	Pbx1	firstIntron	102661	ENSMUSG00000093538	Gm20711
1_168950151_168951909	oto_TP1_RF1_vs_RF2	any	0.563	68059	ENSMUSG00000098829	Mir6354	distalIntergenic	67180	ENSMUSG00000098829	Mir6354
1_169750399_169750590	oto_TP1_RF1_vs_RF2	any	0.572	-2853	ENSMUSG00000038530	Rgs4	distalIntergenic	-2757	ENSMUSG00000038530	Rgs4
1_169761384_169761598	oto_TP1_RF1_vs_RF2	any	0.719	-13849	ENSMUSG00000038530	Rgs4	distalIntergenic	-13742	ENSMUSG00000038530	Rgs4
1_169886685_169887350	oto_TP1_RF1_vs_RF2	any	0.632	-41921	ENSMUSG00000070532	Ccdc190	distalIntergenic	33137	ENSMUSG00000103110	Gm37586
1_172953264_172954064	oto_TP1_RF1_vs_RF2	any	0.658	-3104	ENSMUSG00000037924	Olfr16	intron	2855	ENSMUSG00000037924	Olfr16
1_172959686_172961216	oto_TP1_RF1_vs_RF2	any	0.801	3683	ENSMUSG00000037924	Olfr16	distalIntergenic	9277	ENSMUSG00000037924	Olfr16
1_173879012_173881590	oto_TP1_RF1_vs_RF2	any	0.505	-114	ENSMUSG00000090272	Mndal	USTSS1	0	ENSMUSG00000090272	Mndal
1_173904017_173904384	oto_TP1_RF1_vs_RF2	any	0.641	8845	ENSMUSG00000026536	Ifi211	intron	8662	ENSMUSG00000026536	Ifi211
1_173941920_173943628	oto_TP1_RF1_vs_RF2	any	0.544	-102	ENSMUSG00000039997	Ifi203	USTSS1	0	ENSMUSG00000039997	Ifi203
1_174149670_174149873	oto_TP1_RF1_vs_RF2	any	0.708	-1709	ENSMUSG00000091950	Olfr421-ps1	USTSS2	-1608	ENSMUSG00000091950	Olfr421-ps1
1_178540166_178540877	oto_TP1_RF1_vs_RF2	any	-0.574	11397	ENSMUSG00000026494	Kif26b	intron	11041	ENSMUSG00000026494	Kif26b
1_179599936_179600572	oto_TP1_RF1_vs_RF2	any	-0.577	53725	ENSMUSG00000038949	Cnst	intron	53566	ENSMUSG00000038949	Cnst
1_179922973_179924148	oto_TP1_RF1_vs_RF2	any	-0.611	-37199	ENSMUSG00000026490	Cdc42bpa	DSTSS2	1263	ENSMUSG00000104418	Gm37070
1_180868381_180869887	oto_TP1_RF1_vs_RF2	any	-0.547	17983	ENSMUSG00000038806	Sde2	distalIntergenic	-4991	ENSMUSG00000104251	Gm18036
1_181175449_181176137	oto_TP1_RF1_vs_RF2	any	-0.609	24862	ENSMUSG00000062169	Cnih4	3pUTR	30756	ENSMUSG00000062169	Cnih4
1_181234072_181234857	oto_TP1_RF1_vs_RF2	any	-0.566	-22487	ENSMUSG00000038733	Wdr26	distalIntergenic	7463	ENSMUSG00000081214	Rpl35a-ps2
1_181533419_181534062	oto_TP1_RF1_vs_RF2	any	-0.699	-22290	ENSMUSG00000050625	Ccdc121	distalIntergenic	-21968	ENSMUSG00000050625	Ccdc121
1_181851404_181852459	oto_TP1_RF1_vs_RF2	any	-0.643	-9531	ENSMUSG00000004880	Lbr	DSTSS1	730	ENSMUSG00000056699	Gm5533
1_182115239_182116181	oto_TP1_RF1_vs_RF2	any	-0.542	-9027	ENSMUSG00000026511	Srp9	distalIntergenic	-8556	ENSMUSG00000026511	Srp9
1_183252500_183252900	oto_TP1_RF1_vs_RF2	any	-1.039	-31171	ENSMUSG00000030768	Disp1	distalIntergenic	16674	ENSMUSG00000118599	Fam177b
1_184877362_184877688	oto_TP1_RF1_vs_RF2	any	0.905	5511	ENSMUSG00000039349	C130074G19Rik	firstIntron	5530	ENSMUSG00000039349	C130074G19Rik
1_184879032_184879457	oto_TP1_RF1_vs_RF2	any	1.567	3791	ENSMUSG00000039349	C130074G19Rik	firstIntron	3761	ENSMUSG00000039349	C130074G19Rik
1_187285772_187286103	oto_TP1_RF1_vs_RF2	any	0.545	70195	ENSMUSG00000039210	Gpatch2	intron	49315	ENSMUSG00000104394	Gm37254
1_188147230_188147672	oto_TP1_RF1_vs_RF2	any	0.926	-115387	ENSMUSG00000026609	Ush2a	intron	-13035	ENSMUSG00000103732	Gm38315
1_188220545_188222083	oto_TP1_RF1_vs_RF2	any	0.502	-41524	ENSMUSG00000026609	Ush2a	distalIntergenic	-24057	ENSMUSG00000104482	Gm38064
1_188964533_188965377	oto_TP1_RF1_vs_RF2	any	-0.612	42885	ENSMUSG00000026608	Kctd3	3pUTR	42464	ENSMUSG00000026608	Kctd3
1_191723717_191724131	oto_TP1_RF1_vs_RF2	any	-0.558	5529	ENSMUSG00000026623	LpgaTP1	intron	5883	ENSMUSG00000026623	LpgaTP1
1_192165704_192167189	oto_TP1_RF1_vs_RF2	any	-0.539	-24330	ENSMUSG00000058248	Kcnh1	distalIntergenic	-23585	ENSMUSG00000058248	Kcnh1
1_192598016_192599411	oto_TP1_RF1_vs_RF2	any	-0.512	172505	ENSMUSG00000037375	Hhat	intron	-146160	ENSMUSG00000094131	NA
1_192724492_192725514	oto_TP1_RF1_vs_RF2	any	-0.54	46216	ENSMUSG00000037375	Hhat	intron	-20057	ENSMUSG00000094131	NA
2_3050168_3050349	oto_TP1_RF1_vs_RF2	any	-0.74	-63965	ENSMUSG00000050530	Fam171a1	distalIntergenic	15739	ENSMUSG00000103120	Gm37392
2_3188371_3189895	oto_TP1_RF1_vs_RF2	any	-0.504	70448	ENSMUSG00000050530	Fam171a1	intron	74147	ENSMUSG00000050530	Fam171a1
2_3336018_3336173	oto_TP1_RF1_vs_RF2	any	-0.749	-72	ENSMUSG00000026644	Acbd7	USTSS1	0	ENSMUSG00000026644	Acbd7
2_3349030_3349238	oto_TP1_RF1_vs_RF2	any	-0.845	12966	ENSMUSG00000026644	Acbd7	intron	4766	ENSMUSG00000103786	Gm37525
2_3532176_3533382	oto_TP1_RF1_vs_RF2	any	-0.672	19714	ENSMUSG00000039496	Cdnf	DSTSS1	891	ENSMUSG00000081278	Gm13186
2_3619422_3620123	oto_TP1_RF1_vs_RF2	any	-0.787	-93685	ENSMUSG00000026655	Fam107b	firstIntron	48934	ENSMUSG00000026655	Fam107b
2_3633005_3633595	oto_TP1_RF1_vs_RF2	any	-0.55	-80158	ENSMUSG00000026655	Fam107b	firstIntron	46995	ENSMUSG00000080703	Gm13183
2_3924427_3926257	oto_TP1_RF1_vs_RF2	any	-0.536	-92341	ENSMUSG00000026657	Frmd4a	exon	2882	ENSMUSG00000086445	Gm13191
2_4207559_4210591	oto_TP1_RF1_vs_RF2	any	-0.58	56212	ENSMUSG00000026657	Frmd4a	intron	-6490	ENSMUSG00000102357	Gm38348
2_4266524_4268382	oto_TP1_RF1_vs_RF2	any	-0.56	114590	ENSMUSG00000026657	Frmd4a	intron	32785	ENSMUSG00000087355	Gm13187
2_4420748_4421001	oto_TP1_RF1_vs_RF2	any	-0.706	19899	ENSMUSG00000026657	Frmd4a	intron	-39681	ENSMUSG00000075826	Gm23691
2_4567962_4569610	oto_TP1_RF1_vs_RF2	any	-0.538	9032	ENSMUSG00000026657	Frmd4a	intron	17677	ENSMUSG00000086018	Gm13179
2_5499209_5499812	oto_TP1_RF1_vs_RF2	any	-0.664	120121	ENSMUSG00000078031	Mir466d	intron	-103759	ENSMUSG00000082013	Gm13216
2_5706678_5707211	oto_TP1_RF1_vs_RF2	any	-0.524	7817	ENSMUSG00000039145	Camk1d	firstIntron	7304	ENSMUSG00000039145	Camk1d
2_5743371_5744175	oto_TP1_RF1_vs_RF2	any	-0.595	-29011	ENSMUSG00000039145	Camk1d	distalIntergenic	-28856	ENSMUSG00000039145	Camk1d
2_5800678_5801630	oto_TP1_RF1_vs_RF2	any	-0.709	-43880	ENSMUSG00000025817	Nudt5	intron	-43389	ENSMUSG00000025817	Nudt5
2_7640773_7641957	oto_TP1_RF1_vs_RF2	any	0.575	-245167	ENSMUSG00000002107	Celf2	distalIntergenic	9697	ENSMUSG00000083252	Gm13210
2_9433510_9433889	oto_TP1_RF1_vs_RF2	any	-0.624	244185	ENSMUSG00000085580	1700061F12Rik	intron	81079	ENSMUSG00000079604	Gm13219
2_11346178_11346801	oto_TP1_RF1_vs_RF2	any	0.543	7001	ENSMUSG00000086006	Gm13293	intron	6690	ENSMUSG00000086006	Gm13293
2_11347753_11348403	oto_TP1_RF1_vs_RF2	any	0.535	8589	ENSMUSG00000086006	Gm13293	intron	8265	ENSMUSG00000086006	Gm13293
2_11658760_11659814	oto_TP1_RF1_vs_RF2	any	0.619	16495	ENSMUSG00000026770	Il2ra	firstIntron	15953	ENSMUSG00000026770	Il2ra
2_12295162_12295461	oto_TP1_RF1_vs_RF2	any	0.521	-5934	ENSMUSG00000086843	E030013I19Rik	intron	-5485	ENSMUSG00000086843	E030013I19Rik
2_13407338_13407908	oto_TP1_RF1_vs_RF2	any	0.629	84253	ENSMUSG00000026726	Cubn	intron	83905	ENSMUSG00000026726	Cubn
2_13522135_13522533	oto_TP1_RF1_vs_RF2	any	0.635	22330	ENSMUSG00000026723	TrdmTP1	3pUTR	22135	ENSMUSG00000026723	TrdmTP1
2_15290643_15291246	oto_TP1_RF1_vs_RF2	any	0.523	-235534	ENSMUSG00000075520	Malrd1	distalIntergenic	-51379	ENSMUSG00000080930	Gm13367
2_16483103_16484472	oto_TP1_RF1_vs_RF2	any	0.53	127484	ENSMUSG00000026748	Plxdc2	firstIntron	126799	ENSMUSG00000026748	Plxdc2
2_18671753_18672950	oto_TP1_RF1_vs_RF2	any	0.502	-110	ENSMUSG00000051154	Commd3	USTSS1	0	ENSMUSG00000051154	Commd3
2_22679938_22680217	oto_TP1_RF1_vs_RF2	any	0.951	25795	ENSMUSG00000106199	Mir3967	intron	13280	ENSMUSG00000092811	NA
2_24593983_24595183	oto_TP1_RF1_vs_RF2	any	-0.579	-118984	ENSMUSG00000026976	Pax8	USTSS1	0	ENSMUSG00000084241	Gm13416
2_24694252_24694944	oto_TP1_RF1_vs_RF2	any	-0.619	68554	ENSMUSG00000004113	Cacna1b	intron	19551	ENSMUSG00000083973	Gm13459
2_25105611_25107523	oto_TP1_RF1_vs_RF2	any	-0.577	-11362	ENSMUSG00000036805	Noxa1	distalIntergenic	-8758	ENSMUSG00000118563	Gm53031
2_25633866_25634402	oto_TP1_RF1_vs_RF2	any	-0.562	-6160	ENSMUSG00000026938	Fcna	distalIntergenic	-5836	ENSMUSG00000026938	Fcna
2_25777988_25779414	oto_TP1_RF1_vs_RF2	any	-0.836	1684	ENSMUSG00000069080	Lcn11	DSTSS1	971	ENSMUSG00000069080	Lcn11
2_26039245_26040965	oto_TP1_RF1_vs_RF2	any	-0.59	-18345	ENSMUSG00000036352	Ubac1	distalIntergenic	-17498	ENSMUSG00000036352	Ubac1
2_26052445_26053363	oto_TP1_RF1_vs_RF2	any	-0.745	-31144	ENSMUSG00000036352	Ubac1	distalIntergenic	-5647	ENSMUSG00000087515	Gm13554
2_26129798_26130937	oto_TP1_RF1_vs_RF2	any	-0.512	-7557	ENSMUSG00000026932	Nacc2	distalIntergenic	-6578	ENSMUSG00000026932	Nacc2
2_26169888_26171113	oto_TP1_RF1_vs_RF2	any	-0.558	-29995		NA	distalIntergenic	20565	ENSMUSG00000085545	Gm13553
2_26182565_26183392	oto_TP1_RF1_vs_RF2	any	-0.509	23596	ENSMUSG00000026934	Lhx3	distalIntergenic	8286	ENSMUSG00000085545	Gm13553
2_26240151_26240627	oto_TP1_RF1_vs_RF2	any	-0.7	-2990	ENSMUSG00000036327	Qsox2	distalIntergenic	-2626	ENSMUSG00000036327	Qsox2
2_26272785_26275903	oto_TP1_RF1_vs_RF2	any	-0.592	20213	ENSMUSG00000048038	Ccdc187	exon	18654	ENSMUSG00000048038	Ccdc187
2_26467058_26468063	oto_TP1_RF1_vs_RF2	any	-0.52	2558	ENSMUSG00000098548	Mir6996	exon	2056	ENSMUSG00000098548	Mir6996
2_26546462_26549479	oto_TP1_RF1_vs_RF2	any	-0.516	-33085	ENSMUSG00000026921	Egfl7	distalIntergenic	-9146	ENSMUSG00000082864	Gm13358
2_26560873_26562187	oto_TP1_RF1_vs_RF2	any	-0.507	-19526	ENSMUSG00000026921	Egfl7	distalIntergenic	2248	ENSMUSG00000082864	Gm13358
2_26577302_26579203	oto_TP1_RF1_vs_RF2	any	-0.596	-2803	ENSMUSG00000026921	Egfl7	USTSS1	-811	ENSMUSG00000026921	Egfl7
2_26592179_26594558	oto_TP1_RF1_vs_RF2	any	-0.503	-1949	ENSMUSG00000105799	Mir126b	USTSS1	-759	ENSMUSG00000105799	Mir126b
2_26615386_26615955	oto_TP1_RF1_vs_RF2	any	-0.851	-11254	ENSMUSG00000026922	Agpat2	intron	-10969	ENSMUSG00000026922	Agpat2
2_27067321_27068368	oto_TP1_RF1_vs_RF2	any	-0.548	23	ENSMUSG00000009214	Mymk	5pUTR	3811	ENSMUSG00000009214	Mymk
2_27278151_27279598	oto_TP1_RF1_vs_RF2	any	-0.571	-31572	ENSMUSG00000009614	Sardh	exon	-29814	ENSMUSG00000009614	Sardh
2_27331440_27332138	oto_TP1_RF1_vs_RF2	any	-0.511	-84486	ENSMUSG00000009614	Sardh	intron	4736	ENSMUSG00000086669	AA645442
2_27336097_27338107	oto_TP1_RF1_vs_RF2	any	-0.591	-89799	ENSMUSG00000009614	Sardh	exon	9393	ENSMUSG00000086669	AA645442
2_27691644_27694251	oto_TP1_RF1_vs_RF2	any	-0.618	15747	ENSMUSG00000015846	Rxra	firstIntron	15204	ENSMUSG00000015846	Rxra
2_27710181_27711994	oto_TP1_RF1_vs_RF2	any	-0.551	505	ENSMUSG00000015846	Rxra	5pUTR	33741	ENSMUSG00000015846	Rxra
2_27729264_27730570	oto_TP1_RF1_vs_RF2	any	-0.573	19334	ENSMUSG00000015846	Rxra	firstIntron	52824	ENSMUSG00000015846	Rxra
2_27864865_27865387	oto_TP1_RF1_vs_RF2	any	-0.578	-21299	ENSMUSG00000026837	Col5a1	distalIntergenic	-21038	ENSMUSG00000026837	Col5a1
2_27885124_27887733	oto_TP1_RF1_vs_RF2	any	-0.549	4	ENSMUSG00000026837	Col5a1	USTSS1	0	ENSMUSG00000026837	Col5a1
2_27917205_27919664	oto_TP1_RF1_vs_RF2	any	-0.527	32010	ENSMUSG00000026837	Col5a1	firstIntron	-30153	ENSMUSG00000085766	2810430I11Rik
2_27926051_27927817	oto_TP1_RF1_vs_RF2	any	-0.511	40509	ENSMUSG00000026837	Col5a1	intron	-38999	ENSMUSG00000085766	2810430I11Rik
2_27930975_27932281	oto_TP1_RF1_vs_RF2	any	-0.582	45203	ENSMUSG00000026837	Col5a1	intron	-43923	ENSMUSG00000085766	2810430I11Rik
2_27955904_27957404	oto_TP1_RF1_vs_RF2	any	-0.593	70229	ENSMUSG00000026837	Col5a1	intron	-68852	ENSMUSG00000085766	2810430I11Rik
2_27960982_27964357	oto_TP1_RF1_vs_RF2	any	-0.513	76245	ENSMUSG00000026837	Col5a1	exon	66080	ENSMUSG00000086560	Gm13372
2_28153871_28155164	oto_TP1_RF1_vs_RF2	any	-0.528	-38575	ENSMUSG00000026833	Olfm1	distalIntergenic	-37828	ENSMUSG00000026833	Olfm1
2_28627856_28628663	oto_TP1_RF1_vs_RF2	any	-0.749	-6278	ENSMUSG00000026815	Gfi1b	distalIntergenic	-5874	ENSMUSG00000026815	Gfi1b
2_28727717_28728780	oto_TP1_RF1_vs_RF2	any	-0.761	-5029	ENSMUSG00000092832	Mir3088	intron	-4498	ENSMUSG00000092832	Mir3088
2_28792730_28793454	oto_TP1_RF1_vs_RF2	any	-0.577	47268	ENSMUSG00000035666	Gtf3c4	DSTSS1	115	ENSMUSG00000082796	Gm13385
2_28821759_28822754	oto_TP1_RF1_vs_RF2	any	-0.73	18103	ENSMUSG00000035666	Gtf3c4	3pUTR	-13928	ENSMUSG00000083115	Gm13386
2_28828357_28829104	oto_TP1_RF1_vs_RF2	any	-0.559	11629	ENSMUSG00000035666	Gtf3c4	intron	11256	ENSMUSG00000035666	Gtf3c4
2_28908460_28909880	oto_TP1_RF1_vs_RF2	any	-0.633	3325	ENSMUSG00000026805	Barhl1	3pUTR	6788	ENSMUSG00000026805	Barhl1
2_28923400_28924368	oto_TP1_RF1_vs_RF2	any	-0.534	-7216	ENSMUSG00000026805	Barhl1	distalIntergenic	-6732	ENSMUSG00000026805	Barhl1
2_28976419_28977062	oto_TP1_RF1_vs_RF2	any	-0.527	-60073	ENSMUSG00000026805	Barhl1	intron	-41810	ENSMUSG00000083773	Gm13394
2_29024902_29026156	oto_TP1_RF1_vs_RF2	any	-0.677	29537	ENSMUSG00000079502	Cfap77	firstIntron	28910	ENSMUSG00000079502	Cfap77
2_29066121_29067317	oto_TP1_RF1_vs_RF2	any	-0.578	6456	ENSMUSG00000026803	Ttf1	exon	5859	ENSMUSG00000026803	Ttf1
2_29266748_29267317	oto_TP1_RF1_vs_RF2	any	-0.532	-14040	ENSMUSG00000079499	6530402F18Rik	distalIntergenic	-13742	ENSMUSG00000079499	6530402F18Rik
2_29357799_29358933	oto_TP1_RF1_vs_RF2	any	-0.631	11556	ENSMUSG00000026799	Med27	intron	10980	ENSMUSG00000026799	Med27
2_29381811_29382799	oto_TP1_RF1_vs_RF2	any	-0.623	3791	ENSMUSG00000026799	Med27	intron	13660	ENSMUSG00000086994	Gm13402
2_29407444_29408146	oto_TP1_RF1_vs_RF2	any	-0.555	29281	ENSMUSG00000026799	Med27	intron	-10985	ENSMUSG00000086994	Gm13402
2_29571923_29573272	oto_TP1_RF1_vs_RF2	any	-0.536	-47122	ENSMUSG00000039844	Rapgef1	distalIntergenic	-46448	ENSMUSG00000039844	Rapgef1
2_29989437_29991318	oto_TP1_RF1_vs_RF2	any	-0.53	-5572	ENSMUSG00000098453	Mir6997	exon	-4632	ENSMUSG00000098453	Mir6997
2_30321882_30322414	oto_TP1_RF1_vs_RF2	any	-0.678	35715	ENSMUSG00000052533	Nup188	DSTSS2	1572	ENSMUSG00000084892	Gm14471
2_30327911_30328610	oto_TP1_RF1_vs_RF2	any	-0.581	31055	ENSMUSG00000026860	Sh3glb2	intron	-3925	ENSMUSG00000084892	Gm14471
2_31046280_31047481	oto_TP1_RF1_vs_RF2	any	-0.515	49619	ENSMUSG00000075415	Fnbp1	intron	64001	ENSMUSG00000026854	Usp20
2_31315361_31316451	oto_TP1_RF1_vs_RF2	any	-0.587	69983	ENSMUSG00000062661	Ncs1	DSTSS1	946	ENSMUSG00000055632	Hmcn2
2_31318263_31318583	oto_TP1_RF1_vs_RF2	any	-0.845	72500	ENSMUSG00000062661	Ncs1	firstIntron	3848	ENSMUSG00000055632	Hmcn2
2_31357813_31358885	oto_TP1_RF1_vs_RF2	any	-0.696	-111921	ENSMUSG00000076441	Ass1	intron	43398	ENSMUSG00000055632	Hmcn2
2_31367151_31368074	oto_TP1_RF1_vs_RF2	any	-0.567	-102657	ENSMUSG00000076441	Ass1	intron	52736	ENSMUSG00000055632	Hmcn2
2_31419582_31421849	oto_TP1_RF1_vs_RF2	any	-0.581	-49554	ENSMUSG00000076441	Ass1	3pUTR	-48358	ENSMUSG00000076441	Ass1
2_31430903_31431912	oto_TP1_RF1_vs_RF2	any	-0.908	-38862	ENSMUSG00000076441	Ass1	3pUTR	-38295	ENSMUSG00000076441	Ass1
2_31459575_31461513	oto_TP1_RF1_vs_RF2	any	-0.506	-9726	ENSMUSG00000076441	Ass1	3pUTR	-8694	ENSMUSG00000076441	Ass1
2_31489214_31489680	oto_TP1_RF1_vs_RF2	any	-0.516	19139	ENSMUSG00000046687	Gm5424	intron	19007	ENSMUSG00000076441	Ass1
2_31596822_31598491	oto_TP1_RF1_vs_RF2	any	-0.574	-14764	ENSMUSG00000098904	Mir6998	intron	-13930	ENSMUSG00000098904	Mir6998
2_31612828_31614664	oto_TP1_RF1_vs_RF2	any	-0.598	1325	ENSMUSG00000098904	Mir6998	DSTSS1	407	ENSMUSG00000098904	Mir6998
2_31618966_31620299	oto_TP1_RF1_vs_RF2	any	-0.514	7212	ENSMUSG00000098904	Mir6998	distalIntergenic	6545	ENSMUSG00000098904	Mir6998
2_31780434_31781934	oto_TP1_RF1_vs_RF2	any	-0.703	21011	ENSMUSG00000026842	Abl1	intron	28646	ENSMUSG00000043102	Qrfp
2_31786668_31787850	oto_TP1_RF1_vs_RF2	any	-0.538	23321	ENSMUSG00000043102	Qrfp	intron	22730	ENSMUSG00000043102	Qrfp
2_31801240_31801927	oto_TP1_RF1_vs_RF2	any	-0.573	8996	ENSMUSG00000043102	Qrfp	3pUTR	8653	ENSMUSG00000043102	Qrfp
2_31875510_31877506	oto_TP1_RF1_vs_RF2	any	-0.533	-10773	ENSMUSG00000026840	Lamc3	distalIntergenic	-9785	ENSMUSG00000026840	Lamc3
2_31883939_31886308	oto_TP1_RF1_vs_RF2	any	-0.583	-2157	ENSMUSG00000026840	Lamc3	USTSS1	-983	ENSMUSG00000026840	Lamc3
2_31893123_31895857	oto_TP1_RF1_vs_RF2	any	-0.713	7209	ENSMUSG00000026840	Lamc3	USTSS1	-706	ENSMUSG00000086356	Gm13441
2_31901014_31902187	oto_TP1_RF1_vs_RF2	any	-0.523	14320	ENSMUSG00000026840	Lamc3	intron	-8597	ENSMUSG00000086356	Gm13441
2_31905667_31907676	oto_TP1_RF1_vs_RF2	any	-0.614	19391	ENSMUSG00000026840	Lamc3	exon	-13250	ENSMUSG00000086356	Gm13441
2_31911748_31913294	oto_TP1_RF1_vs_RF2	any	-0.595	25240	ENSMUSG00000026840	Lamc3	exon	-19331	ENSMUSG00000086356	Gm13441
2_32079132_32079602	oto_TP1_RF1_vs_RF2	any	-0.594	4338	ENSMUSG00000050592	Fam78a	firstExon	5255	ENSMUSG00000050592	Fam78a
2_32514202_32514765	oto_TP1_RF1_vs_RF2	any	-0.676	-20875	ENSMUSG00000039157	Fam102a	distalIntergenic	-10266	ENSMUSG00000085017	Gm13412
2_33022013_33022442	oto_TP1_RF1_vs_RF2	any	-0.882	-40145	ENSMUSG00000026791	Slc2a8	exon	-19698	ENSMUSG00000104277	Gm38299
2_33457238_33457575	oto_TP1_RF1_vs_RF2	any	-0.881	11125	ENSMUSG00000026788	Zbtb43	firstIntron	10436	ENSMUSG00000085742	Gm13536
2_33565852_33566435	oto_TP1_RF1_vs_RF2	any	-0.529	74367	ENSMUSG00000038765	Lmx1b	intron	-47963	ENSMUSG00000104403	Gm38011
2_33582567_33583985	oto_TP1_RF1_vs_RF2	any	-0.573	57235	ENSMUSG00000038765	Lmx1b	intron	-30413	ENSMUSG00000104403	Gm38011
2_33851034_33851580	oto_TP1_RF1_vs_RF2	any	-0.699	36639	ENSMUSG00000038740	Mvb12b	intron	36366	ENSMUSG00000038740	Mvb12b
2_33971990_33974395	oto_TP1_RF1_vs_RF2	any	-0.507	-85247	ENSMUSG00000038740	Mvb12b	distalIntergenic	-3851	ENSMUSG00000086904	Gm13404
2_34562185_34563961	oto_TP1_RF1_vs_RF2	any	-0.54	156222	ENSMUSG00000038696	Mapkap1	USTSS2	-1038	ENSMUSG00000081992	Gm13408
2_34638696_34640354	oto_TP1_RF1_vs_RF2	any	-0.698	115707	ENSMUSG00000026867	Gapvd1	distalIntergenic	9886	ENSMUSG00000087635	Gm13414
2_34645714_34646701	oto_TP1_RF1_vs_RF2	any	-0.547	109024	ENSMUSG00000026867	Gapvd1	distalIntergenic	3539	ENSMUSG00000087635	Gm13414
2_34964987_34965394	oto_TP1_RF1_vs_RF2	any	-0.871	-3419	ENSMUSG00000026875	Traf1	USTSS1	-83	ENSMUSG00000083533	Gm13450
2_35322190_35323527	oto_TP1_RF1_vs_RF2	any	-0.633	14150	ENSMUSG00000026880	Stom	intron	13449	ENSMUSG00000026880	Stom
2_35349169_35349603	oto_TP1_RF1_vs_RF2	any	-0.849	-12377	ENSMUSG00000026880	Stom	distalIntergenic	8760	ENSMUSG00000075391	Glo1-ps
2_35655417_35656246	oto_TP1_RF1_vs_RF2	any	-0.563	33851	ENSMUSG00000026883	Dab2ip	intron	-96715	ENSMUSG00000086555	Gm13446
2_36053350_36053520	oto_TP1_RF1_vs_RF2	any	-0.561	3962	ENSMUSG00000026894	Morn5	intron	3892	ENSMUSG00000026894	Morn5
2_42968100_42970124	oto_TP1_RF1_vs_RF2	any	0.727	-315514	ENSMUSG00000049252	Lrp1b	distalIntergenic	159065	ENSMUSG00000105844	NA
2_43119938_43120168	oto_TP1_RF1_vs_RF2	any	0.698	-435272	ENSMUSG00000026866	Kynu	distalIntergenic	310903	ENSMUSG00000105844	NA
2_43322318_43324708	oto_TP1_RF1_vs_RF2	any	0.525	-231812	ENSMUSG00000026866	Kynu	distalIntergenic	194690	ENSMUSG00000080994	Gm13464
2_43817165_43817998	oto_TP1_RF1_vs_RF2	any	0.549	68758	ENSMUSG00000049744	Arhgap15	intron	68341	ENSMUSG00000049744	Arhgap15
2_44068565_44069692	oto_TP1_RF1_vs_RF2	any	0.588	-3805	ENSMUSG00000085089	Arhgap15os	intron	-3241	ENSMUSG00000085089	Arhgap15os
2_44134287_44135488	oto_TP1_RF1_vs_RF2	any	0.56	-69564	ENSMUSG00000085089	Arhgap15os	intron	-68963	ENSMUSG00000085089	Arhgap15os
2_44695911_44698294	oto_TP1_RF1_vs_RF2	any	0.51	164519	ENSMUSG00000036890	Gtdc1	intron	-89971	ENSMUSG00000083849	Gm13477
2_44925925_44928289	oto_TP1_RF1_vs_RF2	any	0.508	-65485	ENSMUSG00000036890	Gtdc1	USTSS1	0	ENSMUSG00000036890	Gtdc1
2_44998853_45000785	oto_TP1_RF1_vs_RF2	any	0.545	23358	ENSMUSG00000092679	Mir5129	exon	22392	ENSMUSG00000092679	Mir5129
2_45115200_45117721	oto_TP1_RF1_vs_RF2	any	0.561	981	ENSMUSG00000026872	Zeb2	USTSS1	0	ENSMUSG00000026872	Zeb2
2_45664080_45665193	oto_TP1_RF1_vs_RF2	any	0.538	-31968	ENSMUSG00000086202	1700019E08Rik	distalIntergenic	16889	ENSMUSG00000083510	Gm13478
2_46242773_46243459	oto_TP1_RF1_vs_RF2	any	0.51	546511	ENSMUSG00000086202	1700019E08Rik	distalIntergenic	-62877	ENSMUSG00000088868	Gm23072
2_46315803_46317990	oto_TP1_RF1_vs_RF2	any	0.7	620292	ENSMUSG00000086202	1700019E08Rik	distalIntergenic	9467	ENSMUSG00000088868	Gm23072
2_46393710_46395489	oto_TP1_RF1_vs_RF2	any	0.55	697995	ENSMUSG00000086202	1700019E08Rik	distalIntergenic	11080	ENSMUSG00000082679	Gm13469
2_47446248_47447471	oto_TP1_RF1_vs_RF2	any	0.69	-1367249	ENSMUSG00000052155	Acvr2a	distalIntergenic	-94513	ENSMUSG00000092853	NA
2_47750527_47752276	oto_TP1_RF1_vs_RF2	any	0.51	-1062707	ENSMUSG00000052155	Acvr2a	distalIntergenic	208543	ENSMUSG00000092853	NA
2_47894283_47895620	oto_TP1_RF1_vs_RF2	any	0.654	-919157	ENSMUSG00000052155	Acvr2a	distalIntergenic	-244526	ENSMUSG00000082278	Gm13471
2_47993746_47994847	oto_TP1_RF1_vs_RF2	any	0.653	-819812	ENSMUSG00000052155	Acvr2a	distalIntergenic	-145299	ENSMUSG00000082278	Gm13471
2_48396924_48397357	oto_TP1_RF1_vs_RF2	any	0.692	-416968	ENSMUSG00000052155	Acvr2a	firstIntron	8887	ENSMUSG00000083866	Gm13472
2_48423389_48425194	oto_TP1_RF1_vs_RF2	any	0.539	-389817	ENSMUSG00000052155	Acvr2a	firstIntron	32051	ENSMUSG00000086353	Gm13481
2_48775143_48775902	oto_TP1_RF1_vs_RF2	any	0.569	-38586	ENSMUSG00000052155	Acvr2a	distalIntergenic	34653	ENSMUSG00000082114	Gm13489
2_48813104_48815414	oto_TP1_RF1_vs_RF2	any	0.511	150	ENSMUSG00000052155	Acvr2a	USTSS1	0	ENSMUSG00000052155	Acvr2a
2_51286809_51287777	oto_TP1_RF1_vs_RF2	any	0.539	45462	ENSMUSG00000086349	Gm13497	firstIntron	44978	ENSMUSG00000086349	Gm13497
2_51457727_51458277	oto_TP1_RF1_vs_RF2	any	0.61	-20102	ENSMUSG00000086007	1700057H21Rik	distalIntergenic	-18942	ENSMUSG00000086007	1700057H21Rik
2_51599176_51601086	oto_TP1_RF1_vs_RF2	any	0.523	-27380	ENSMUSG00000056115	Tas2r134	distalIntergenic	3262	ENSMUSG00000083472	Gm13491
2_53014459_53015457	oto_TP1_RF1_vs_RF2	any	0.521	157090	ENSMUSG00000036053	Fmnl2	exon	156599	ENSMUSG00000036053	Fmnl2
2_53190895_53192483	oto_TP1_RF1_vs_RF2	any	0.564	-395	ENSMUSG00000026960	Arl6ip6	USTSS1	0	ENSMUSG00000061136	Prpf40a
2_53436711_53439370	oto_TP1_RF1_vs_RF2	any	0.512	245957	ENSMUSG00000026960	Arl6ip6	distalIntergenic	-38224	ENSMUSG00000082472	Gm13501
2_53604260_53606100	oto_TP1_RF1_vs_RF2	any	0.523	413096	ENSMUSG00000026960	Arl6ip6	distalIntergenic	52334	ENSMUSG00000080716	Gm13503
2_53724752_53725036	oto_TP1_RF1_vs_RF2	any	0.935	360658	ENSMUSG00000075334	Rprm	distalIntergenic	-23797	ENSMUSG00000088628	Gm23315
2_53947132_53948515	oto_TP1_RF1_vs_RF2	any	0.548	137728	ENSMUSG00000075334	Rprm	distalIntergenic	137037	ENSMUSG00000075334	Rprm
2_54118666_54119474	oto_TP1_RF1_vs_RF2	any	0.582	-33518	ENSMUSG00000075334	Rprm	distalIntergenic	18236	ENSMUSG00000064596	Gm22298
2_54435605_54437912	oto_TP1_RF1_vs_RF2	any	0.539	372	ENSMUSG00000060988	GalnTP13	USTSS1	0	ENSMUSG00000060988	GalnTP13
2_54486670_54487006	oto_TP1_RF1_vs_RF2	any	0.78	50451	ENSMUSG00000060988	GalnTP13	firstIntron	50353	ENSMUSG00000060988	GalnTP13
2_54557449_54559352	oto_TP1_RF1_vs_RF2	any	0.5	122014	ENSMUSG00000060988	GalnTP13	intron	6784	ENSMUSG00000089272	Gm24549
2_55227159_55228955	oto_TP1_RF1_vs_RF2	any	0.528	-207913	ENSMUSG00000026824	Kcnj3	distalIntergenic	-63110	ENSMUSG00000082301	Gm14032
2_55692466_55694468	oto_TP1_RF1_vs_RF2	any	0.614	257497	ENSMUSG00000026824	Kcnj3	distalIntergenic	-81080	ENSMUSG00000082971	Gm13517
2_55816694_55819017	oto_TP1_RF1_vs_RF2	any	0.564	381886	ENSMUSG00000026824	Kcnj3	distalIntergenic	41146	ENSMUSG00000082971	Gm13517
2_55846787_55847787	oto_TP1_RF1_vs_RF2	any	0.684	411317	ENSMUSG00000026824	Kcnj3	distalIntergenic	71239	ENSMUSG00000082971	Gm13517
2_55861610_55863523	oto_TP1_RF1_vs_RF2	any	0.775	426597	ENSMUSG00000026824	Kcnj3	distalIntergenic	86062	ENSMUSG00000082971	Gm13517
2_55889103_55890672	oto_TP1_RF1_vs_RF2	any	0.598	453918	ENSMUSG00000026824	Kcnj3	distalIntergenic	82322	ENSMUSG00000082499	Gm13615
2_55892178_55893755	oto_TP1_RF1_vs_RF2	any	0.782	456997	ENSMUSG00000026824	Kcnj3	distalIntergenic	79239	ENSMUSG00000082499	Gm13615
2_56714284_56715175	oto_TP1_RF1_vs_RF2	any	0.62	-71081	ENSMUSG00000098437	Mir195b	distalIntergenic	-70636	ENSMUSG00000098437	Mir195b
2_57114197_57117887	oto_TP1_RF1_vs_RF2	any	0.604	-1004	ENSMUSG00000026826	Nr4a2	5pUTR	6116	ENSMUSG00000026826	Nr4a2
2_57181206_57182693	oto_TP1_RF1_vs_RF2	any	0.603	119	ENSMUSG00000086396	4930555B11Rik	USTSS1	0	ENSMUSG00000084938	BB557941
2_57458537_57461499	oto_TP1_RF1_vs_RF2	any	0.503	221636	ENSMUSG00000026827	Gpd2	distalIntergenic	-32828	ENSMUSG00000084338	Gm13531
2_57496758_57498574	oto_TP1_RF1_vs_RF2	any	0.512	259284	ENSMUSG00000026827	Gpd2	distalIntergenic	-71049	ENSMUSG00000084338	Gm13531
2_57517319_57519106	oto_TP1_RF1_vs_RF2	any	0.556	279831	ENSMUSG00000026827	Gpd2	distalIntergenic	-91610	ENSMUSG00000084338	Gm13531
2_57612993_57615168	oto_TP1_RF1_vs_RF2	any	0.53	375699	ENSMUSG00000026827	Gpd2	distalIntergenic	14060	ENSMUSG00000081642	Gm13532
2_57812759_57813405	oto_TP1_RF1_vs_RF2	any	0.576	-185073	ENSMUSG00000026828	Galnt5	distalIntergenic	-158937	ENSMUSG00000087964	Gm25388
2_57905208_57905841	oto_TP1_RF1_vs_RF2	any	0.667	-92630	ENSMUSG00000026828	Galnt5	distalIntergenic	80176	ENSMUSG00000110205	Gm33594
2_57906478_57907371	oto_TP1_RF1_vs_RF2	any	0.561	-91230	ENSMUSG00000026828	Galnt5	distalIntergenic	78646	ENSMUSG00000110205	Gm33594
2_57909386_57910370	oto_TP1_RF1_vs_RF2	any	0.565	-88277	ENSMUSG00000026828	Galnt5	distalIntergenic	75647	ENSMUSG00000110205	Gm33594
2_57959542_57962197	oto_TP1_RF1_vs_RF2	any	0.645	-37285	ENSMUSG00000026828	Galnt5	distalIntergenic	23820	ENSMUSG00000110205	Gm33594
2_57971485_57971876	oto_TP1_RF1_vs_RF2	any	0.777	-26474	ENSMUSG00000026828	Galnt5	distalIntergenic	14141	ENSMUSG00000110205	Gm33594
2_58031010_58031666	oto_TP1_RF1_vs_RF2	any	0.709	21414	ENSMUSG00000026830	Ermn	intron	21198	ENSMUSG00000026830	Ermn
2_58074034_58074246	oto_TP1_RF1_vs_RF2	any	1.158	-21388	ENSMUSG00000026830	Ermn	distalIntergenic	-21170	ENSMUSG00000026830	Ermn
2_58324148_58325407	oto_TP1_RF1_vs_RF2	any	0.7	29	ENSMUSG00000026834	Acvr1c	5pUTR	-12940	ENSMUSG00000082408	Gm13545
2_59530247_59531763	oto_TP1_RF1_vs_RF2	any	0.536	46352	ENSMUSG00000026989	Dapl1	distalIntergenic	32921	ENSMUSG00000081157	Gm13552
2_61497218_61498992	oto_TP1_RF1_vs_RF2	any	0.517	-80481	ENSMUSG00000064289	Tank	distalIntergenic	4452	ENSMUSG00000088340	NA
2_62341068_62342406	oto_TP1_RF1_vs_RF2	any	0.579	70494	ENSMUSG00000035000	Dpp4	intron	-14665	ENSMUSG00000087518	Gm13561
2_62517649_62518497	oto_TP1_RF1_vs_RF2	any	0.751	-34420	ENSMUSG00000000394	Gcg	exon	-33999	ENSMUSG00000000394	Gcg
2_63126823_63128654	oto_TP1_RF1_vs_RF2	any	0.536	56548	ENSMUSG00000059742	Kcnh7	intron	55633	ENSMUSG00000059742	Kcnh7
2_65266724_65268439	oto_TP1_RF1_vs_RF2	any	0.596	-28956	ENSMUSG00000034903	Cobll1	distalIntergenic	-8978	ENSMUSG00000083707	Gm13592
2_65450087_65452091	oto_TP1_RF1_vs_RF2	any	0.51	-86689	ENSMUSG00000099184	Mir6337	distalIntergenic	-57174	ENSMUSG00000086701	Gm13595
2_66726526_66729243	oto_TP1_RF1_vs_RF2	any	0.505	57025	ENSMUSG00000034810	Scn7a	exon	55671	ENSMUSG00000034810	Scn7a
2_67486039_67488261	oto_TP1_RF1_vs_RF2	any	0.538	41148	ENSMUSG00000027022	Xirp2	intron	28264	ENSMUSG00000087467	Gm13601
2_67646555_67646963	oto_TP1_RF1_vs_RF2	any	0.815	-28698	ENSMUSG00000098299	Mir7224	firstIntron	-28494	ENSMUSG00000098299	Mir7224
2_68304630_68305300	oto_TP1_RF1_vs_RF2	any	0.645	167016	ENSMUSG00000027030	Stk39	intron	166968	ENSMUSG00000027030	Stk39
2_68769420_68770286	oto_TP1_RF1_vs_RF2	any	0.548	-91588	ENSMUSG00000027035	Cers6	distalIntergenic	-60731	ENSMUSG00000082836	Gm13612
2_70063180_70063922	oto_TP1_RF1_vs_RF2	any	0.64	24425	ENSMUSG00000042064	Myo3b	intron	24054	ENSMUSG00000042064	Myo3b
2_70867265_70867505	oto_TP1_RF1_vs_RF2	any	0.519	-41905	ENSMUSG00000041997	Tlk1	distalIntergenic	-10324	ENSMUSG00000085868	Gm13632
2_71542611_71543277	oto_TP1_RF1_vs_RF2	any	0.556	3810	ENSMUSG00000023391	Dlx2	DS1	3477	ENSMUSG00000023391	Dlx2
2_75658201_75660085	oto_TP1_RF1_vs_RF2	any	0.528	-116	ENSMUSG00000059005	Hnrnpa3	USTSS1	0	ENSMUSG00000093242	Gm24574
2_78159100_78161313	oto_TP1_RF1_vs_RF2	any	0.604	-77340		NA	intron	-76234	ENSMUSG00000054510	Gm14461
2_78479071_78481092	oto_TP1_RF1_vs_RF2	any	0.54	242535		NA	distalIntergenic	32244	ENSMUSG00000082701	Gm14460
2_78654650_78657346	oto_TP1_RF1_vs_RF2	any	0.651	-213049	ENSMUSG00000027011	Ube2e3	USTSS1	-83	ENSMUSG00000084239	Gm14463
2_78868405_78870208	oto_TP1_RF1_vs_RF2	any	0.607	260	ENSMUSG00000027011	Ube2e3	DSTSS1	281	ENSMUSG00000027011	Ube2e3
2_79290177_79290652	oto_TP1_RF1_vs_RF2	any	0.694	34989	ENSMUSG00000027009	Itga4	intron	34751	ENSMUSG00000027009	Itga4
2_79378699_79379927	oto_TP1_RF1_vs_RF2	any	0.511	49675	ENSMUSG00000075256	Cerkl	intron	18834	ENSMUSG00000081284	Gm13673
2_80349579_80350959	oto_TP1_RF1_vs_RF2	any	0.555	34803	ENSMUSG00000027006	Dnajc10	exon	34113	ENSMUSG00000027006	Dnajc10
2_80580027_80582132	oto_TP1_RF1_vs_RF2	any	0.521	102	ENSMUSG00000027002	Nckap1	USTSS1	0	ENSMUSG00000027002	Nckap1
2_81143594_81144097	oto_TP1_RF1_vs_RF2	any	0.589	504582	ENSMUSG00000026999	Nup35	distalIntergenic	-159405	ENSMUSG00000065261	NA
2_81438976_81439803	oto_TP1_RF1_vs_RF2	any	0.564	-614268	ENSMUSG00000070866	Zfp804a	distalIntergenic	103539	ENSMUSG00000088194	NA
2_81549072_81550496	oto_TP1_RF1_vs_RF2	any	0.778	-503874	ENSMUSG00000070866	Zfp804a	distalIntergenic	-5730	ENSMUSG00000088194	NA
2_82051769_82054839	oto_TP1_RF1_vs_RF2	any	0.528	-354	ENSMUSG00000070866	Zfp804a	USTSS1	0	ENSMUSG00000070866	Zfp804a
2_82232114_82232819	oto_TP1_RF1_vs_RF2	any	0.67	159735	ENSMUSG00000087061	A130030D18Rik	firstIntron	-109003	ENSMUSG00000082666	Gm13677
2_82455201_82456996	oto_TP1_RF1_vs_RF2	any	0.788	-63897	ENSMUSG00000087061	A130030D18Rik	distalIntergenic	-50220	ENSMUSG00000080979	Gm13675
2_82519825_82520226	oto_TP1_RF1_vs_RF2	any	0.784	-127824	ENSMUSG00000087061	A130030D18Rik	distalIntergenic	12609	ENSMUSG00000080979	Gm13675
2_82753962_82754725	oto_TP1_RF1_vs_RF2	any	0.785	-362142	ENSMUSG00000087061	A130030D18Rik	distalIntergenic	130749	ENSMUSG00000081122	Gm13678
2_83052278_83054782	oto_TP1_RF1_vs_RF2	any	0.54	-591048	ENSMUSG00000027091	Zc3h15	distalIntergenic	71434	ENSMUSG00000102082	Gm28675
2_84362892_84364501	oto_TP1_RF1_vs_RF2	any	0.519	61569	ENSMUSG00000059588	Calcrl	intron	-44581	ENSMUSG00000084198	Gm13711
2_84777509_84778153	oto_TP1_RF1_vs_RF2	any	0.623	-2402	ENSMUSG00000023224	Serping1	distalIntergenic	-2065	ENSMUSG00000023224	Serping1
2_85140976_85141193	oto_TP1_RF1_vs_RF2	any	0.777	4725	ENSMUSG00000044338	Aplnr	distalIntergenic	4751	ENSMUSG00000044338	Aplnr
2_85213365_85214505	oto_TP1_RF1_vs_RF2	any	0.571	-17236	ENSMUSG00000075224	Lrrc55	distalIntergenic	-16168	ENSMUSG00000075224	Lrrc55
2_85216715_85216919	oto_TP1_RF1_vs_RF2	any	0.859	-20118	ENSMUSG00000075224	Lrrc55	distalIntergenic	-16756	ENSMUSG00000085025	Gm13715
2_85425745_85426838	oto_TP1_RF1_vs_RF2	any	0.626	4535	ENSMUSG00000075219	Olfr994	distalIntergenic	5608	ENSMUSG00000087973	Gm23716
2_86516777_86517607	oto_TP1_RF1_vs_RF2	any	0.592	8731	ENSMUSG00000060742	Olfr1076	distalIntergenic	8316	ENSMUSG00000060742	Olfr1076
2_87393028_87394865	oto_TP1_RF1_vs_RF2	any	0.598	6240	ENSMUSG00000047594	Olfr1122	USTSS1	0	ENSMUSG00000082028	Gm1826
2_90729038_90729385	oto_TP1_RF1_vs_RF2	any	0.566	-16158	ENSMUSG00000008200	Fnbp4	intron	-15985	ENSMUSG00000008200	Fnbp4
2_92642622_92643328	oto_TP1_RF1_vs_RF2	any	-0.678	41858	ENSMUSG00000027221	ChsTP1	distalIntergenic	42915	ENSMUSG00000027221	ChsTP1
2_93339198_93340128	oto_TP1_RF1_vs_RF2	any	-0.516	-5176	ENSMUSG00000027217	Tspan18	distalIntergenic	-4693	ENSMUSG00000027217	Tspan18
2_93529593_93530015	oto_TP1_RF1_vs_RF2	any	-0.642	-66854	ENSMUSG00000027215	Cd82	distalIntergenic	-66453	ENSMUSG00000027215	Cd82
2_93671750_93673760	oto_TP1_RF1_vs_RF2	any	-0.51	30321	ENSMUSG00000040310	Alx4	intron	29366	ENSMUSG00000040310	Alx4
2_95483020_95484398	oto_TP1_RF1_vs_RF2	any	0.758	-834460	ENSMUSG00000050587	Lrrc4c	distalIntergenic	88778	ENSMUSG00000084906	Gm13794
2_96265907_96267145	oto_TP1_RF1_vs_RF2	any	0.611	-51643	ENSMUSG00000050587	Lrrc4c	distalIntergenic	-51024	ENSMUSG00000050587	Lrrc4c
2_96372382_96372874	oto_TP1_RF1_vs_RF2	any	0.818	54459	ENSMUSG00000050587	Lrrc4c	firstIntron	54213	ENSMUSG00000050587	Lrrc4c
2_96714335_96715587	oto_TP1_RF1_vs_RF2	any	0.531	396792	ENSMUSG00000050587	Lrrc4c	intron	-284037	ENSMUSG00000091288	Gm17075
2_97293048_97294467	oto_TP1_RF1_vs_RF2	any	0.51	-173899	ENSMUSG00000050587	Lrrc4c	intron	-20709	ENSMUSG00000088624	NA
2_97768812_97769330	oto_TP1_RF1_vs_RF2	any	0.652	301414	ENSMUSG00000050587	Lrrc4c	distalIntergenic	-141760	ENSMUSG00000105133	NA
2_100252020_100252322	oto_TP1_RF1_vs_RF2	any	0.84	-1372577	ENSMUSG00000032864	Rag2	distalIntergenic	-83881	ENSMUSG00000084209	Gm13811
2_100426568_100427482	oto_TP1_RF1_vs_RF2	any	0.706	-1197723	ENSMUSG00000032864	Rag2	distalIntergenic	-18289	ENSMUSG00000082435	Gm13813
2_101419199_101420771	oto_TP1_RF1_vs_RF2	any	0.504	-204763	ENSMUSG00000032864	Rag2	distalIntergenic	-149853	ENSMUSG00000093614	Gm20693
2_103451752_103453194	oto_TP1_RF1_vs_RF2	any	0.7	28405	ENSMUSG00000027186	Elf5	DS1	31966	ENSMUSG00000027187	Cat
2_104356240_104357197	oto_TP1_RF1_vs_RF2	any	0.565	53615	ENSMUSG00000068373	D430041D05Rik	firstIntron	53816	ENSMUSG00000068373	D430041D05Rik
2_105427882_105428735	oto_TP1_RF1_vs_RF2	any	0.518	-28990	ENSMUSG00000005973	Rcn1	distalIntergenic	-28563	ENSMUSG00000005973	Rcn1
2_106037741_106040085	oto_TP1_RF1_vs_RF2	any	0.591	-35364	ENSMUSG00000027166	Dnajc24	DSTSS1	411	ENSMUSG00000100156	Gm29053
2_106204480_106204684	oto_TP1_RF1_vs_RF2	any	0.899	-201033	ENSMUSG00000027166	Dnajc24	intron	-60623	ENSMUSG00000081258	Gm14013
2_106306670_106307485	oto_TP1_RF1_vs_RF2	any	0.549	216025	ENSMUSG00000087226	Gm14015	intron	41363	ENSMUSG00000081258	Gm14013
2_106516727_106518331	oto_TP1_RF1_vs_RF2	any	0.505	5574	ENSMUSG00000087226	Gm14015	firstIntron	4772	ENSMUSG00000087226	Gm14015
2_107082482_107085105	oto_TP1_RF1_vs_RF2	any	0.509	-24143	ENSMUSG00000027120	Fshb	distalIntergenic	12370	ENSMUSG00000089408	Gm24885
2_107269516_107270643	oto_TP1_RF1_vs_RF2	any	0.645	-20509	ENSMUSG00000042604	Kcna4	distalIntergenic	-19996	ENSMUSG00000042604	Kcna4
2_107340859_107342145	oto_TP1_RF1_vs_RF2	any	0.519	50913	ENSMUSG00000042604	Kcna4	distalIntergenic	50220	ENSMUSG00000042604	Kcna4
2_107357862_107359843	oto_TP1_RF1_vs_RF2	any	0.611	68264	ENSMUSG00000042604	Kcna4	distalIntergenic	67223	ENSMUSG00000042604	Kcna4
2_107375296_107377995	oto_TP1_RF1_vs_RF2	any	0.622	86057	ENSMUSG00000042604	Kcna4	distalIntergenic	84657	ENSMUSG00000042604	Kcna4
2_107397851_107398320	oto_TP1_RF1_vs_RF2	any	0.619	107497	ENSMUSG00000042604	Kcna4	distalIntergenic	107212	ENSMUSG00000042604	Kcna4
2_107414655_107415114	oto_TP1_RF1_vs_RF2	any	0.616	124296	ENSMUSG00000042604	Kcna4	distalIntergenic	124016	ENSMUSG00000042604	Kcna4
2_107487732_107488023	oto_TP1_RF1_vs_RF2	any	0.681	197289	ENSMUSG00000042604	Kcna4	distalIntergenic	112516	ENSMUSG00000052005	Gm9864
2_107518015_107520369	oto_TP1_RF1_vs_RF2	any	0.511	228603	ENSMUSG00000042604	Kcna4	distalIntergenic	80170	ENSMUSG00000052005	Gm9864
2_107542538_107544038	oto_TP1_RF1_vs_RF2	any	0.527	252699	ENSMUSG00000042604	Kcna4	distalIntergenic	56501	ENSMUSG00000052005	Gm9864
2_107559570_107559938	oto_TP1_RF1_vs_RF2	any	0.693	269165	ENSMUSG00000042604	Kcna4	distalIntergenic	40601	ENSMUSG00000052005	Gm9864
2_107627175_107627986	oto_TP1_RF1_vs_RF2	any	0.533	336992	ENSMUSG00000042604	Kcna4	distalIntergenic	-26636	ENSMUSG00000052005	Gm9864
2_107904571_107905923	oto_TP1_RF1_vs_RF2	any	0.558	614658	ENSMUSG00000042604	Kcna4	distalIntergenic	-17932	ENSMUSG00000077480	NA
2_107963692_107966650	oto_TP1_RF1_vs_RF2	any	0.51	674582	ENSMUSG00000042604	Kcna4	distalIntergenic	-77053	ENSMUSG00000077480	NA
2_108024446_108025848	oto_TP1_RF1_vs_RF2	any	0.583	734558	ENSMUSG00000042604	Kcna4	distalIntergenic	54194	ENSMUSG00000077411	Gm23749
2_108044123_108045752	oto_TP1_RF1_vs_RF2	any	0.619	754349	ENSMUSG00000042604	Kcna4	distalIntergenic	34290	ENSMUSG00000077411	Gm23749
2_108082883_108084891	oto_TP1_RF1_vs_RF2	any	0.717	793298	ENSMUSG00000042604	Kcna4	distalIntergenic	-2841	ENSMUSG00000077411	Gm23749
2_108110278_108111525	oto_TP1_RF1_vs_RF2	any	0.571	820313	ENSMUSG00000042604	Kcna4	distalIntergenic	-30236	ENSMUSG00000077411	Gm23749
2_108137875_108138689	oto_TP1_RF1_vs_RF2	any	0.618	847693	ENSMUSG00000042604	Kcna4	distalIntergenic	-57833	ENSMUSG00000077411	Gm23749
2_108288990_108290610	oto_TP1_RF1_vs_RF2	any	0.636	988490	ENSMUSG00000057234	Mettl15	DSTSS1	709	ENSMUSG00000086758	Gm13912
2_108364825_108365231	oto_TP1_RF1_vs_RF2	any	0.763	913262	ENSMUSG00000057234	Mettl15	distalIntergenic	-73506	ENSMUSG00000086758	Gm13912
2_108584587_108585487	oto_TP1_RF1_vs_RF2	any	0.606	693253	ENSMUSG00000057234	Mettl15	distalIntergenic	-6198	ENSMUSG00000083347	Gm13913
2_108624506_108626525	oto_TP1_RF1_vs_RF2	any	0.656	652774	ENSMUSG00000057234	Mettl15	distalIntergenic	-46117	ENSMUSG00000083347	Gm13913
2_108784853_108786153	oto_TP1_RF1_vs_RF2	any	0.658	492787	ENSMUSG00000057234	Mettl15	distalIntergenic	-50651	ENSMUSG00000083697	Gm13914
2_108808899_108810703	oto_TP1_RF1_vs_RF2	any	0.591	468489	ENSMUSG00000057234	Mettl15	distalIntergenic	64555	ENSMUSG00000083424	Rpl35a-ps4
2_108846335_108848907	oto_TP1_RF1_vs_RF2	any	0.584	430669	ENSMUSG00000057234	Mettl15	distalIntergenic	26351	ENSMUSG00000083424	Rpl35a-ps4
2_108853754_108855124	oto_TP1_RF1_vs_RF2	any	0.597	423851	ENSMUSG00000057234	Mettl15	distalIntergenic	20134	ENSMUSG00000083424	Rpl35a-ps4
2_109173075_109174176	oto_TP1_RF1_vs_RF2	any	0.684	104664	ENSMUSG00000057234	Mettl15	intron	-24377	ENSMUSG00000076987	NA
2_109280068_109281291	oto_TP1_RF1_vs_RF2	any	0.566	-58	ENSMUSG00000027115	Kif18a	USTSS1	0	ENSMUSG00000027115	Kif18a
2_109347138_109348740	oto_TP1_RF1_vs_RF2	any	0.564	67201	ENSMUSG00000027115	Kif18a	distalIntergenic	-66390	ENSMUSG00000057234	Mettl15
2_109676006_109678850	oto_TP1_RF1_vs_RF2	any	0.664	396	ENSMUSG00000048482	Bdnf	USTSS1	0	ENSMUSG00000109604	Gm45346
2_109768000_109771641	oto_TP1_RF1_vs_RF2	any	0.517	46900	ENSMUSG00000048482	Bdnf	distalIntergenic	20893	ENSMUSG00000083915	Gm13932
2_109890113_109892107	oto_TP1_RF1_vs_RF2	any	0.539	232	ENSMUSG00000027162	Lin7c	USTSS1	0	ENSMUSG00000027162	Lin7c
2_109943218_109943616	oto_TP1_RF1_vs_RF2	any	0.713	25770	ENSMUSG00000050199	Lgr4	firstIntron	25571	ENSMUSG00000050199	Lgr4
2_110134782_110135486	oto_TP1_RF1_vs_RF2	any	0.602	-84655	ENSMUSG00000086186	Ccdc34os	intron	-61403	ENSMUSG00000085444	Gm13936
2_110410994_110412697	oto_TP1_RF1_vs_RF2	any	0.64	-48853	ENSMUSG00000074971	Fibin	distalIntergenic	6922	ENSMUSG00000083320	Gm13935
2_110736657_110738529	oto_TP1_RF1_vs_RF2	any	0.506	16099	ENSMUSG00000050808	Muc15	3pUTR	15317	ENSMUSG00000050808	Muc15
2_110746697_110747829	oto_TP1_RF1_vs_RF2	any	0.807	25769	ENSMUSG00000050808	Muc15	intron	25357	ENSMUSG00000050808	Muc15
2_110953068_110953746	oto_TP1_RF1_vs_RF2	any	0.672	-3163	ENSMUSG00000074968	Ano3	distalIntergenic	-2145	ENSMUSG00000074968	Ano3
2_110964788_110966250	oto_TP1_RF1_vs_RF2	any	0.536	-15275	ENSMUSG00000074968	Ano3	distalIntergenic	-13865	ENSMUSG00000074968	Ano3
2_113370868_113372212	oto_TP1_RF1_vs_RF2	any	0.56	43804	ENSMUSG00000044042	Fmn1	intron	-12469	ENSMUSG00000084391	Gm13967
2_113517003_113517295	oto_TP1_RF1_vs_RF2	any	0.707	76085	ENSMUSG00000044042	Fmn1	intron	-12969	ENSMUSG00000087106	Gm13964
2_113740346_113741319	oto_TP1_RF1_vs_RF2	any	0.585	17815	ENSMUSG00000074934	Grem1	distalIntergenic	17327	ENSMUSG00000074934	Grem1
2_113828077_113829664	oto_TP1_RF1_vs_RF2	any	0.513	220	ENSMUSG00000023236	Scg5	USTSS1	0	ENSMUSG00000023236	Scg5
2_114573205_114574475	oto_TP1_RF1_vs_RF2	any	0.683	81124	ENSMUSG00000057147	Dph6	intron	-79950	ENSMUSG00000084785	Gm13972
2_114592183_114594056	oto_TP1_RF1_vs_RF2	any	0.575	61844	ENSMUSG00000057147	Dph6	intron	-60369	ENSMUSG00000084785	Gm13972
2_114653966_114655566	oto_TP1_RF1_vs_RF2	any	0.58	198	ENSMUSG00000057147	Dph6	USTSS1	0	ENSMUSG00000084785	Gm13972
2_114796344_114798102	oto_TP1_RF1_vs_RF2	any	0.632	-142259	ENSMUSG00000057147	Dph6	distalIntergenic	-55991	ENSMUSG00000085222	Gm13974
2_115069679_115071867	oto_TP1_RF1_vs_RF2	any	0.674	273507	ENSMUSG00000087309	4930528P14Rik	exon	-32367	ENSMUSG00000084222	Gm13973
2_115210943_115212198	oto_TP1_RF1_vs_RF2	any	0.665	132709	ENSMUSG00000087309	4930528P14Rik	firstIntron	8510	ENSMUSG00000101448	Gm28494
2_115384941_115385525	oto_TP1_RF1_vs_RF2	any	0.727	-40953	ENSMUSG00000087309	4930528P14Rik	distalIntergenic	40556	ENSMUSG00000086197	Gm13976
2_115897186_115898333	oto_TP1_RF1_vs_RF2	any	0.635	166859	ENSMUSG00000027210	Meis2	intron	167506	ENSMUSG00000027210	Meis2
2_115980516_115982699	oto_TP1_RF1_vs_RF2	any	0.5	83011	ENSMUSG00000027210	Meis2	intron	83140	ENSMUSG00000027210	Meis2
2_116062297_116068002	oto_TP1_RF1_vs_RF2	any	0.501	-92	ENSMUSG00000027210	Meis2	USTSS1	0	ENSMUSG00000027210	Meis2
2_116181558_116183109	oto_TP1_RF1_vs_RF2	any	0.554	-106238		NA	distalIntergenic	-105462	ENSMUSG00000103562	2810405F15Rik
2_116200967_116202349	oto_TP1_RF1_vs_RF2	any	0.539	-125562		NA	distalIntergenic	-124871	ENSMUSG00000103562	2810405F15Rik
2_116443615_116445149	oto_TP1_RF1_vs_RF2	any	0.578	-368286		NA	distalIntergenic	83341	ENSMUSG00000081787	Gm13991
2_116686216_116686624	oto_TP1_RF1_vs_RF2	any	0.684	-192271	ENSMUSG00000027355	Tmco5	distalIntergenic	-157726	ENSMUSG00000081787	Gm13991
2_117021685_117022697	oto_TP1_RF1_vs_RF2	any	0.564	-98880	ENSMUSG00000027351	Spred1	distalIntergenic	-32869	ENSMUSG00000074930	Gm13981
2_117119577_117121949	oto_TP1_RF1_vs_RF2	any	0.533	-308	ENSMUSG00000027351	Spred1	USTSS1	0	ENSMUSG00000027351	Spred1
2_118012445_118013735	oto_TP1_RF1_vs_RF2	any	0.526	98112	ENSMUSG00000087203	Gm13986	intron	-26108	ENSMUSG00000103266	Gm36979
2_119520270_119521724	oto_TP1_RF1_vs_RF2	any	-0.696	26630	ENSMUSG00000048647	Exd1	exon	-11041	ENSMUSG00000082369	Gm14208
2_120084083_120085915	oto_TP1_RF1_vs_RF2	any	-0.521	51566	ENSMUSG00000098488	Pla2g4b	USTSS1	0	ENSMUSG00000074899	Sptbn5
2_120316894_120317490	oto_TP1_RF1_vs_RF2	any	-0.764	-3027	ENSMUSG00000046971	Pla2g4f	3pUTR	-2729	ENSMUSG00000046971	Pla2g4f
2_121101675_121102451	oto_TP1_RF1_vs_RF2	any	-0.599	7728	ENSMUSG00000079103	Tgm7	intron	13945	ENSMUSG00000079103	Tgm7
2_121204425_121204981	oto_TP1_RF1_vs_RF2	any	-0.57	33535	ENSMUSG00000027263	Tubgcp4	3pUTR	-33300	ENSMUSG00000050619	Zscan29
2_121594287_121595691	oto_TP1_RF1_vs_RF2	any	-0.535	88266	ENSMUSG00000027242	Wdr76	firstIntron	87564	ENSMUSG00000027242	Wdr76
2_123023414_123025908	oto_TP1_RF1_vs_RF2	any	0.629	242662	ENSMUSG00000005803	Sqor	distalIntergenic	-248016	ENSMUSG00000084372	Gm13988
2_123047391_123047662	oto_TP1_RF1_vs_RF2	any	0.805	265528	ENSMUSG00000005803	Sqor	distalIntergenic	-226262	ENSMUSG00000084372	Gm13988
2_123104852_123105943	oto_TP1_RF1_vs_RF2	any	0.743	323399	ENSMUSG00000005803	Sqor	distalIntergenic	-167981	ENSMUSG00000084372	Gm13988
2_123410191_123410479	oto_TP1_RF1_vs_RF2	any	0.721	628336	ENSMUSG00000005803	Sqor	distalIntergenic	136267	ENSMUSG00000084372	Gm13988
2_123610335_123611150	oto_TP1_RF1_vs_RF2	any	0.606	-479226	ENSMUSG00000027200	Sema6d	distalIntergenic	336411	ENSMUSG00000084372	Gm13988
2_123805720_123806760	oto_TP1_RF1_vs_RF2	any	0.619	-283729	ENSMUSG00000027200	Sema6d	distalIntergenic	-283209	ENSMUSG00000027200	Sema6d
2_125121671_125123917	oto_TP1_RF1_vs_RF2	any	0.511	866	ENSMUSG00000027201	Myef2	USTSS1	0	ENSMUSG00000027201	Myef2
2_126090591_126090752	oto_TP1_RF1_vs_RF2	any	0.687	56014	ENSMUSG00000027208	Fgf7	3pUTR	19262	ENSMUSG00000065084	NA
2_127140116_127140307	oto_TP1_RF1_vs_RF2	any	-0.623	2378	ENSMUSG00000074825	Itpripl1	3pUTR	3135	ENSMUSG00000074825	Itpripl1
2_129501184_129503777	oto_TP1_RF1_vs_RF2	any	-0.596	34121	ENSMUSG00000043727	F830045P16Rik	firstIntron	12030	ENSMUSG00000086637	Gm14040
2_130255888_130258024	oto_TP1_RF1_vs_RF2	any	-0.5	-17456	ENSMUSG00000027405	Nop56	exon	-16406	ENSMUSG00000027405	Nop56
2_130976116_130977584	oto_TP1_RF1_vs_RF2	any	-0.579	63548	ENSMUSG00000098686	Mir6973b	intron	-10400	ENSMUSG00000083953	Gm14049
2_131497920_131498490	oto_TP1_RF1_vs_RF2	any	-0.532	6343	ENSMUSG00000027333	Smox	firstIntron	6424	ENSMUSG00000027333	Smox
2_131953038_131953710	oto_TP1_RF1_vs_RF2	any	-0.652	2337	ENSMUSG00000027338	Prnd	3pUTR	2177	ENSMUSG00000027338	Prnd
2_132005041_132005828	oto_TP1_RF1_vs_RF2	any	-0.845	24553	ENSMUSG00000027339	Rassf2	exon	24430	ENSMUSG00000027339	Rassf2
2_132017511_132018379	oto_TP1_RF1_vs_RF2	any	-0.512	12043	ENSMUSG00000027339	Rassf2	firstIntron	11879	ENSMUSG00000027339	Rassf2
2_132759450_132761376	oto_TP1_RF1_vs_RF2	any	0.503	-20865	ENSMUSG00000027350	Chgb	distalIntergenic	-19902	ENSMUSG00000027350	Chgb
2_133274502_133274761	oto_TP1_RF1_vs_RF2	any	0.884	-277527	ENSMUSG00000027358	Bmp2	distalIntergenic	-56163	ENSMUSG00000098578	Gm27449
2_133554530_133555137	oto_TP1_RF1_vs_RF2	any	0.626	2675	ENSMUSG00000027358	Bmp2	exon	2371	ENSMUSG00000027358	Bmp2
2_135838407_135839498	oto_TP1_RF1_vs_RF2	any	0.677	74115	ENSMUSG00000039943	Plcb4	intron	-25480	ENSMUSG00000086928	Gm14210
2_136416211_136418183	oto_TP1_RF1_vs_RF2	any	0.516	-29230	ENSMUSG00000039913	Pak5	distalIntergenic	-12789	ENSMUSG00000081310	Gm14054
2_136531447_136532854	oto_TP1_RF1_vs_RF2	any	0.535	-170	ENSMUSG00000074771	Ankef1	5pUTR	29537	ENSMUSG00000074771	Ankef1
2_137356687_137357893	oto_TP1_RF1_vs_RF2	any	0.666	-240770	ENSMUSG00000027276	Jag1	distalIntergenic	68184	ENSMUSG00000085504	Gm14055
2_137489356_137490078	oto_TP1_RF1_vs_RF2	any	0.607	-373197	ENSMUSG00000027276	Jag1	distalIntergenic	-173357	ENSMUSG00000085640	Gm14064
2_137543973_137544207	oto_TP1_RF1_vs_RF2	any	0.809	-427570	ENSMUSG00000027276	Jag1	distalIntergenic	-119228	ENSMUSG00000085640	Gm14064
2_137817142_137818145	oto_TP1_RF1_vs_RF2	any	0.51	-438940	ENSMUSG00000062098	Btbd3	intron	58686	ENSMUSG00000086214	Gm14062
2_138040813_138041059	oto_TP1_RF1_vs_RF2	any	0.795	-215648	ENSMUSG00000062098	Btbd3	distalIntergenic	-163982	ENSMUSG00000086214	Gm14062
2_138098580_138101690	oto_TP1_RF1_vs_RF2	any	0.602	-156449	ENSMUSG00000062098	Btbd3	distalIntergenic	-154875	ENSMUSG00000062098	Btbd3
2_138119973_138121350	oto_TP1_RF1_vs_RF2	any	0.603	-135922	ENSMUSG00000062098	Btbd3	distalIntergenic	-135215	ENSMUSG00000062098	Btbd3
2_138186411_138187678	oto_TP1_RF1_vs_RF2	any	0.525	-69539	ENSMUSG00000062098	Btbd3	distalIntergenic	-68887	ENSMUSG00000062098	Btbd3
2_138285360_138286318	oto_TP1_RF1_vs_RF2	any	0.501	7346	ENSMUSG00000062098	Btbd3	3pUTR	28795	ENSMUSG00000062098	Btbd3
2_138366634_138367823	oto_TP1_RF1_vs_RF2	any	0.542	88736	ENSMUSG00000062098	Btbd3	firstIntron	110069	ENSMUSG00000062098	Btbd3
2_138616807_138617803	oto_TP1_RF1_vs_RF2	any	0.572	-202624	ENSMUSG00000088983	Mir1952	intron	27415	ENSMUSG00000085911	Gm14061
2_138765919_138766665	oto_TP1_RF1_vs_RF2	any	0.579	-53637	ENSMUSG00000088983	Mir1952	distalIntergenic	-53264	ENSMUSG00000088983	Mir1952
2_138792347_138794086	oto_TP1_RF1_vs_RF2	any	0.677	-26712	ENSMUSG00000088983	Mir1952	distalIntergenic	-25843	ENSMUSG00000088983	Mir1952
2_138819643_138821367	oto_TP1_RF1_vs_RF2	any	0.567	576	ENSMUSG00000088983	Mir1952	USTSS1	0	ENSMUSG00000088983	Mir1952
2_140561169_140562439	oto_TP1_RF1_vs_RF2	any	0.549	109672	ENSMUSG00000051379	Flrt3	intron	109030	ENSMUSG00000051379	Flrt3
2_140570738_140571521	oto_TP1_RF1_vs_RF2	any	0.625	100346	ENSMUSG00000051379	Flrt3	intron	99948	ENSMUSG00000051379	Flrt3
2_141587191_141588208	oto_TP1_RF1_vs_RF2	any	0.532	-916224	ENSMUSG00000051379	Flrt3	intron	-52282	ENSMUSG00000065347	NA
2_141816880_141818490	oto_TP1_RF1_vs_RF2	any	0.503	1083779	ENSMUSG00000038844	Kif16b	intron	-20299	ENSMUSG00000082412	Fau-ps1
2_141820617_141821086	oto_TP1_RF1_vs_RF2	any	0.797	1080612	ENSMUSG00000038844	Kif16b	intron	-17703	ENSMUSG00000082412	Fau-ps1
2_141879742_141880194	oto_TP1_RF1_vs_RF2	any	0.672	1021496	ENSMUSG00000038844	Kif16b	intron	40953	ENSMUSG00000082412	Fau-ps1
2_142169375_142169631	oto_TP1_RF1_vs_RF2	any	0.935	731961	ENSMUSG00000038844	Kif16b	intron	-212357	ENSMUSG00000089318	NA
2_142185776_142186530	oto_TP1_RF1_vs_RF2	any	0.598	715311	ENSMUSG00000038844	Kif16b	intron	-195458	ENSMUSG00000089318	NA
2_142257548_142257952	oto_TP1_RF1_vs_RF2	any	0.608	643714	ENSMUSG00000038844	Kif16b	intron	-124036	ENSMUSG00000089318	NA
2_142319406_142319666	oto_TP1_RF1_vs_RF2	any	0.784	581928	ENSMUSG00000038844	Kif16b	intron	-62322	ENSMUSG00000089318	NA
2_142598499_142599813	oto_TP1_RF1_vs_RF2	any	0.632	302308	ENSMUSG00000038844	Kif16b	distalIntergenic	21571	ENSMUSG00000083215	Rbmx2-ps
2_143206067_143206388	oto_TP1_RF1_vs_RF2	any	0.695	127835	ENSMUSG00000027416	Otor	distalIntergenic	-54437	ENSMUSG00000083047	Gm14082
2_144984141_144984768	oto_TP1_RF1_vs_RF2	any	0.516	160789	ENSMUSG00000027431	Scp2d1	distalIntergenic	-52463	ENSMUSG00000082858	Gm11746
2_147298392_147298892	oto_TP1_RF1_vs_RF2	any	0.546	64151		NA	intron	-8289	ENSMUSG00000098763	NA
2_148190406_148190793	oto_TP1_RF1_vs_RF2	any	0.866	-143631	ENSMUSG00000037025	Foxa2	distalIntergenic	39256	ENSMUSG00000089458	Gm24221
2_151670021_151671236	oto_TP1_RF1_vs_RF2	any	-0.517	-2096	ENSMUSG00000074704	Rad21l	USTSS2	-1488	ENSMUSG00000074704	Rad21l
2_151682429_151682615	oto_TP1_RF1_vs_RF2	any	-0.821	-13989	ENSMUSG00000074704	Rad21l	firstIntron	3724	ENSMUSG00000087035	Tmem74bos
2_153218746_153220036	oto_TP1_RF1_vs_RF2	any	-0.542	6050	ENSMUSG00000074671	Tspyl3	distalIntergenic	5405	ENSMUSG00000074671	Tspyl3
2_153558659_153561888	oto_TP1_RF1_vs_RF2	any	-0.536	-30303	ENSMUSG00000061411	Nol4l	distalIntergenic	-28688	ENSMUSG00000061411	Nol4l
2_154468786_154469543	oto_TP1_RF1_vs_RF2	any	-0.522	32681	ENSMUSG00000038533	Cbfa2t2	firstIntron	32305	ENSMUSG00000038533	Cbfa2t2
2_154943218_154943370	oto_TP1_RF1_vs_RF2	any	-0.932	-50388	ENSMUSG00000074656	Eif2s2	firstIntron	-50283	ENSMUSG00000074656	Eif2s2
2_156073470_156074191	oto_TP1_RF1_vs_RF2	any	-0.519	8618	ENSMUSG00000038180	Spag4	3pUTR	8295	ENSMUSG00000038180	Spag4
2_156307134_156307689	oto_TP1_RF1_vs_RF2	any	-0.541	-5061	ENSMUSG00000038085	Cnbd2	3pUTR	-4610	ENSMUSG00000038085	Cnbd2
2_156996663_156997287	oto_TP1_RF1_vs_RF2	any	-0.685	-4864	ENSMUSG00000027634	Ndrg3	USTSS2	-1771	ENSMUSG00000082163	Gm14276
2_157128162_157128660	oto_TP1_RF1_vs_RF2	any	-0.747	6811	ENSMUSG00000027639	Samhd1	intron	6605	ENSMUSG00000027639	Samhd1
2_157286612_157288623	oto_TP1_RF1_vs_RF2	any	-0.607	5588	ENSMUSG00000027642	Rpn2	intron	-7063	ENSMUSG00000074627	Mroh8
2_157635220_157637147	oto_TP1_RF1_vs_RF2	any	-0.508	-69823	ENSMUSG00000067787	Blcap	distalIntergenic	-37900	ENSMUSG00000087547	Platr27
2_157702850_157703642	oto_TP1_RF1_vs_RF2	any	-0.707	-34155	ENSMUSG00000027649	Ctnnbl1	distalIntergenic	10159	ENSMUSG00000077290	Gm25407
2_157773420_157773714	oto_TP1_RF1_vs_RF2	any	-0.715	36166	ENSMUSG00000027649	Ctnnbl1	firstIntron	36019	ENSMUSG00000027649	Ctnnbl1
2_157998437_157999677	oto_TP1_RF1_vs_RF2	any	-0.659	29377	ENSMUSG00000027650	Tti1	intron	28756	ENSMUSG00000027650	Tti1
2_158250117_158251269	oto_TP1_RF1_vs_RF2	any	-0.571	-7128	ENSMUSG00000098765	Mir7685	distalIntergenic	-6552	ENSMUSG00000098765	Mir7685
2_158295765_158296171	oto_TP1_RF1_vs_RF2	any	0.725	-10525	ENSMUSG00000016024	Lbp	distalIntergenic	-10322	ENSMUSG00000016024	Lbp
2_158501070_158501767	oto_TP1_RF1_vs_RF2	any	-0.545	-1193	ENSMUSG00000044405	Adig	USTSS1	-845	ENSMUSG00000044405	Adig
2_158522820_158525665	oto_TP1_RF1_vs_RF2	any	-0.528	11447	ENSMUSG00000074625	Arhgap40	firstIntron	10024	ENSMUSG00000074625	Arhgap40
2_162626106_162626663	oto_TP1_RF1_vs_RF2	any	-0.575	34762	ENSMUSG00000053141	Ptprt	firstIntron	34484	ENSMUSG00000053141	Ptprt
2_163823022_163824419	oto_TP1_RF1_vs_RF2	any	-0.511	2887	ENSMUSG00000027656	Ccn5	intron	2161	ENSMUSG00000027656	Ccn5
2_164195316_164195725	oto_TP1_RF1_vs_RF2	any	-0.531	4596	ENSMUSG00000051769	Wfdc15a	exon	4405	ENSMUSG00000051769	Wfdc15a
2_164471721_164472613	oto_TP1_RF1_vs_RF2	any	-0.576	1557	ENSMUSG00000017720	Trp53tg5	DSTSS2	1111	ENSMUSG00000017720	Trp53tg5
2_164557452_164560148	oto_TP1_RF1_vs_RF2	any	-0.511	-3916	ENSMUSG00000017723	Wfdc2	exon	-2265	ENSMUSG00000017723	Wfdc2
2_164563432_164564489	oto_TP1_RF1_vs_RF2	any	-0.524	1245	ENSMUSG00000017723	Wfdc2	DSTSS2	1019	ENSMUSG00000017723	Wfdc2
2_164592031_164592537	oto_TP1_RF1_vs_RF2	any	-0.512	1287	ENSMUSG00000017733	Eppin	DSTSS2	1057	ENSMUSG00000017733	Eppin
2_164734035_164735049	oto_TP1_RF1_vs_RF2	any	-0.532	8725	ENSMUSG00000076434	Wfdc3	5pUTR	10882	ENSMUSG00000076434	Wfdc3
2_165085420_165087974	oto_TP1_RF1_vs_RF2	any	-0.501	4053	ENSMUSG00000078935	1700025C18Rik	intron	2776	ENSMUSG00000078935	1700025C18Rik
2_165096242_165096921	oto_TP1_RF1_vs_RF2	any	-0.92	-5832	ENSMUSG00000078935	1700025C18Rik	distalIntergenic	-5492	ENSMUSG00000078935	1700025C18Rik
2_165164377_165164785	oto_TP1_RF1_vs_RF2	any	-0.572	70156	ENSMUSG00000053166	Cdh22	intron	4965	ENSMUSG00000086630	Gm14397
2_165391650_165392337	oto_TP1_RF1_vs_RF2	any	-0.695	-3735	ENSMUSG00000017667	Zfp334	DS2	-3391	ENSMUSG00000017667	Zfp334
2_165532196_165532606	oto_TP1_RF1_vs_RF2	any	-0.751	28504	ENSMUSG00000027661	Slc2a10	distalIntergenic	28409	ENSMUSG00000027661	Slc2a10
2_165557230_165557772	oto_TP1_RF1_vs_RF2	any	-0.917	-37527	ENSMUSG00000017897	Eya2	distalIntergenic	-37260	ENSMUSG00000017897	Eya2
2_165594537_165595841	oto_TP1_RF1_vs_RF2	any	-0.748	161	ENSMUSG00000017897	Eya2	USTSS1	0	ENSMUSG00000017897	Eya2
2_165612481_165614746	oto_TP1_RF1_vs_RF2	any	-0.557	-16731	ENSMUSG00000017897	Eya2	firstIntron	-10694	ENSMUSG00000100796	Gm28163
2_165652392_165652717	oto_TP1_RF1_vs_RF2	any	-0.872	-2743	ENSMUSG00000017897	Eya2	firstIntron	14140	ENSMUSG00000081758	Gm11460
2_165686635_165689458	oto_TP1_RF1_vs_RF2	any	-0.606	32749	ENSMUSG00000017897	Eya2	exon	-19778	ENSMUSG00000081758	Gm11460
2_165736061_165737103	oto_TP1_RF1_vs_RF2	any	-0.543	81284	ENSMUSG00000017897	Eya2	intron	-69204	ENSMUSG00000081758	Gm11460
2_166212328_166213801	oto_TP1_RF1_vs_RF2	any	-0.635	-57382	ENSMUSG00000006800	Sulf2	distalIntergenic	-3701	ENSMUSG00000085046	Gm11467
2_166230565_166231105	oto_TP1_RF1_vs_RF2	any	-0.606	-43073	ENSMUSG00000084840	Gm11468	distalIntergenic	-21938	ENSMUSG00000085046	Gm11467
2_166261046_166261928	oto_TP1_RF1_vs_RF2	any	-0.53	-12421	ENSMUSG00000084840	Gm11468	distalIntergenic	-11980	ENSMUSG00000084840	Gm11468
2_166329802_166331502	oto_TP1_RF1_vs_RF2	any	-0.503	56744	ENSMUSG00000084840	Gm11468	distalIntergenic	55894	ENSMUSG00000084840	Gm11468
2_166333649_166334293	oto_TP1_RF1_vs_RF2	any	-0.678	60063	ENSMUSG00000084840	Gm11468	distalIntergenic	59741	ENSMUSG00000084840	Gm11468
2_166345924_166348830	oto_TP1_RF1_vs_RF2	any	-0.521	73469	ENSMUSG00000084840	Gm11468	distalIntergenic	49357	ENSMUSG00000087617	Gm14268
2_166375433_166376461	oto_TP1_RF1_vs_RF2	any	-0.742	-71504		NA	distalIntergenic	21726	ENSMUSG00000087617	Gm14268
2_166438071_166438932	oto_TP1_RF1_vs_RF2	any	-0.502	-8949		NA	distalIntergenic	-8519	ENSMUSG00000085129	5031425F14Rik
2_166535091_166536382	oto_TP1_RF1_vs_RF2	any	-0.602	-28785		NA	distalIntergenic	-12718	ENSMUSG00000085682	Gm14267
2_166706431_166707069	oto_TP1_RF1_vs_RF2	any	-0.671	7082	ENSMUSG00000039621	Prex1	firstIntron	6763	ENSMUSG00000039621	Prex1
2_167221305_167222715	oto_TP1_RF1_vs_RF2	any	-0.535	18527	ENSMUSG00000017969	Ptgis	exon	17889	ENSMUSG00000017969	Ptgis
2_167528316_167529236	oto_TP1_RF1_vs_RF2	any	-0.876	-9419	ENSMUSG00000042821	Snai1	distalIntergenic	6206	ENSMUSG00000082687	Gm11474
2_167740000_167741076	oto_TP1_RF1_vs_RF2	any	-0.712	49361	ENSMUSG00000006462	A530013C23Rik	distalIntergenic	-36391	ENSMUSG00000084797	Gm14321
2_167859752_167861388	oto_TP1_RF1_vs_RF2	any	-0.675	-71757	ENSMUSG00000027540	Ptpn1	DSTSS2	1167	ENSMUSG00000085411	Gm14319
2_168086526_168087167	oto_TP1_RF1_vs_RF2	any	-0.514	5843	ENSMUSG00000044641	Pard6b	firstIntron	5522	ENSMUSG00000044641	Pard6b
2_168095189_168095795	oto_TP1_RF1_vs_RF2	any	-0.512	14488	ENSMUSG00000044641	Pard6b	intron	14185	ENSMUSG00000044641	Pard6b
2_168161020_168162545	oto_TP1_RF1_vs_RF2	any	-0.607	-7270	ENSMUSG00000087648	E130018N17Rik	intron	-6507	ENSMUSG00000087648	E130018N17Rik
2_168468652_168469405	oto_TP1_RF1_vs_RF2	any	-0.726	121336	ENSMUSG00000027544	Nfatc2	distalIntergenic	-50078	ENSMUSG00000082239	Gm14234
2_168475134_168475446	oto_TP1_RF1_vs_RF2	any	-0.668	115075	ENSMUSG00000027544	Nfatc2	DS1	-56560	ENSMUSG00000082239	Gm14234
2_169447648_169448292	oto_TP1_RF1_vs_RF2	any	-0.541	-185676	ENSMUSG00000047907	Tshz2	distalIntergenic	-32325	ENSMUSG00000087074	Gm14249
2_169552398_169552894	oto_TP1_RF1_vs_RF2	any	-0.69	-81000	ENSMUSG00000047907	Tshz2	distalIntergenic	34851	ENSMUSG00000078912	Gm11011
2_170051369_170052114	oto_TP1_RF1_vs_RF2	any	-0.528	19036	ENSMUSG00000097065	NA	firstIntron	-88182	ENSMUSG00000103935	AY702102
2_172824760_172825939	oto_TP1_RF1_vs_RF2	any	-0.564	114971	ENSMUSG00000008999	Bmp7	distalIntergenic	38402	ENSMUSG00000093160	NA
2_173315705_173315933	oto_TP1_RF1_vs_RF2	any	-0.804	-39286	ENSMUSG00000038400	Pmepa1	distalIntergenic	39007	ENSMUSG00000087600	Pmepa1os
2_173709811_173710989	oto_TP1_RF1_vs_RF2	any	-0.676	-9015	ENSMUSG00000057047	1700010B08Rik	distalIntergenic	-8426	ENSMUSG00000057047	1700010B08Rik
2_174492987_174493177	oto_TP1_RF1_vs_RF2	any	-0.635	-20141	ENSMUSG00000016257	Prelid3b	distalIntergenic	-7411	ENSMUSG00000080158	Gm14385
2_178436920_178438084	oto_TP1_RF1_vs_RF2	any	-0.587	6987	ENSMUSG00000039155	Cdh26	firstIntron	6389	ENSMUSG00000039155	Cdh26
2_178490458_178491129	oto_TP1_RF1_vs_RF2	any	-0.554	60279	ENSMUSG00000039155	Cdh26	distalIntergenic	59927	ENSMUSG00000039155	Cdh26
2_178513212_178514457	oto_TP1_RF1_vs_RF2	any	-0.588	83320	ENSMUSG00000039155	Cdh26	distalIntergenic	82681	ENSMUSG00000039155	Cdh26
2_178622496_178623527	oto_TP1_RF1_vs_RF2	any	-0.704	192497	ENSMUSG00000039155	Cdh26	distalIntergenic	191965	ENSMUSG00000039155	Cdh26
2_178674493_178674994	oto_TP1_RF1_vs_RF2	any	-0.66	244229	ENSMUSG00000039155	Cdh26	distalIntergenic	243962	ENSMUSG00000039155	Cdh26
2_178969815_178970029	oto_TP1_RF1_vs_RF2	any	-1.179	-445014		NA	distalIntergenic	51104	ENSMUSG00000082215	Gm14314
2_179035362_179036035	oto_TP1_RF1_vs_RF2	any	-0.559	-379237		NA	distalIntergenic	-14229	ENSMUSG00000082215	Gm14314
2_179093687_179094481	oto_TP1_RF1_vs_RF2	any	-0.513	-320852		NA	distalIntergenic	-72554	ENSMUSG00000082215	Gm14314
2_179277320_179278106	oto_TP1_RF1_vs_RF2	any	-0.821	-137223		NA	distalIntergenic	36830	ENSMUSG00000081481	Gm14293
2_179565520_179566310	oto_TP1_RF1_vs_RF2	any	-0.594	123484	ENSMUSG00000000305	Cdh4	intron	47257	ENSMUSG00000083410	Gm14300
2_179605069_179606019	oto_TP1_RF1_vs_RF2	any	-0.522	163113	ENSMUSG00000000305	Cdh4	intron	7548	ENSMUSG00000083410	Gm14300
2_179836357_179838910	oto_TP1_RF1_vs_RF2	any	-0.505	139012	ENSMUSG00000039117	Taf4	intron	-137083	ENSMUSG00000085704	4921531C22Rik
2_179869202_179870341	oto_TP1_RF1_vs_RF2	any	-0.78	106874	ENSMUSG00000039117	Taf4	intron	-105652	ENSMUSG00000085704	4921531C22Rik
2_180358661_180359467	oto_TP1_RF1_vs_RF2	any	-0.699	-24385	ENSMUSG00000015627	Gata5	distalIntergenic	-23962	ENSMUSG00000015627	Gata5
2_180425806_180426137	oto_TP1_RF1_vs_RF2	any	-0.606	27593	ENSMUSG00000065460	Mir133a-2	distalIntergenic	27427	ENSMUSG00000065460	Mir133a-2
2_180482296_180482828	oto_TP1_RF1_vs_RF2	any	-0.606	-17414	ENSMUSG00000027568	Ntsr1	distalIntergenic	-17148	ENSMUSG00000027568	Ntsr1
2_180552250_180553069	oto_TP1_RF1_vs_RF2	any	-0.674	-28562	ENSMUSG00000027569	Mrgbp	distalIntergenic	-28235	ENSMUSG00000027569	Mrgbp
2_180762332_180763941	oto_TP1_RF1_vs_RF2	any	-0.52	13763	ENSMUSG00000045493	Bhlhe23	distalIntergenic	11462	ENSMUSG00000087550	Gm14343
2_181011821_181013376	oto_TP1_RF1_vs_RF2	any	-0.517	26064	ENSMUSG00000016356	Col20a1	exon	25286	ENSMUSG00000016356	Col20a1
2_181408143_181411996	oto_TP1_RF1_vs_RF2	any	-0.516	14318	ENSMUSG00000027583	Zbtb46	3pUTR	14041	ENSMUSG00000089612	Gm22708
3_5575682_5577227	oto_TP1_RF1_vs_RF2	any	0.52	-207	ENSMUSG00000040374	Pex2	USTSS1	0	ENSMUSG00000040374	Pex2
3_5754486_5755621	oto_TP1_RF1_vs_RF2	any	0.525	-178806	ENSMUSG00000040374	Pex2	distalIntergenic	3680	ENSMUSG00000103034	Gm8797
3_5919815_5920023	oto_TP1_RF1_vs_RF2	any	0.769	-343671	ENSMUSG00000040374	Pex2	distalIntergenic	34220	ENSMUSG00000096130	NA
3_6252291_6252850	oto_TP1_RF1_vs_RF2	any	0.528	367872	ENSMUSG00000069118	1700008P02Rik	distalIntergenic	15050	ENSMUSG00000104270	Gm38298
3_7455600_7456455	oto_TP1_RF1_vs_RF2	any	0.573	-47398	ENSMUSG00000043542	Zc2hc1a	DSTSS2	1079	ENSMUSG00000102268	Gm8826
3_8064903_8065718	oto_TP1_RF1_vs_RF2	any	0.684	-110424	ENSMUSG00000100010	1700010I02Rik	distalIntergenic	-110014	ENSMUSG00000100010	1700010I02Rik
3_8252343_8252587	oto_TP1_RF1_vs_RF2	any	0.842	210633		NA	distalIntergenic	38011	ENSMUSG00000103725	Gm7103
3_8497948_8498597	oto_TP1_RF1_vs_RF2	any	0.646	-11254	ENSMUSG00000027500	Stmn2	distalIntergenic	-10763	ENSMUSG00000027500	Stmn2
3_8665758_8668168	oto_TP1_RF1_vs_RF2	any	0.545	75	ENSMUSG00000040289	Hey1	USTSS1	0	ENSMUSG00000040289	Hey1
3_9128127_9128703	oto_TP1_RF1_vs_RF2	any	0.677	66451	ENSMUSG00000103116	4930539M17Rik	distalIntergenic	55360	ENSMUSG00000103011	Gm8860
3_9373971_9374222	oto_TP1_RF1_vs_RF2	any	0.796	-28981	ENSMUSG00000097365	C030034L19Rik	distalIntergenic	-27953	ENSMUSG00000088229	NA
3_9920285_9920730	oto_TP1_RF1_vs_RF2	any	0.643	-86829	ENSMUSG00000027508	Pag1	distalIntergenic	20855	ENSMUSG00000102795	Gm6236
3_10177494_10178402	oto_TP1_RF1_vs_RF2	any	0.537	5937	ENSMUSG00000052468	Pmp2	DS2	5527	ENSMUSG00000052468	Pmp2
3_10398193_10400151	oto_TP1_RF1_vs_RF2	any	0.528	32199	ENSMUSG00000027536	Chmp4c	firstIntron	31286	ENSMUSG00000027536	Chmp4c
3_10439387_10441286	oto_TP1_RF1_vs_RF2	any	0.582	-207	ENSMUSG00000027534	Snx16	USTSS1	0	ENSMUSG00000027534	Snx16
3_10890895_10892925	oto_TP1_RF1_vs_RF2	any	0.511	-451780	ENSMUSG00000027534	Snx16	distalIntergenic	82661	ENSMUSG00000087858	Gm22795
3_11403673_11404309	oto_TP1_RF1_vs_RF2	any	0.766	440368	ENSMUSG00000104015	Gm10745	distalIntergenic	249336	ENSMUSG00000095289	NA
3_11600402_11602084	oto_TP1_RF1_vs_RF2	any	0.527	243116	ENSMUSG00000104015	Gm10745	distalIntergenic	57426	ENSMUSG00000098085	Gm8919
3_11868483_11870371	oto_TP1_RF1_vs_RF2	any	0.687	-25068	ENSMUSG00000104015	Gm10745	distalIntergenic	-24124	ENSMUSG00000104015	Gm10745
3_12245834_12246842	oto_TP1_RF1_vs_RF2	any	0.569	-401979	ENSMUSG00000104015	Gm10745	distalIntergenic	137767	ENSMUSG00000103339	Gm37996
3_13191634_13192745	oto_TP1_RF1_vs_RF2	any	0.535	-279465	ENSMUSG00000039717	Ralyl	distalIntergenic	-95452	ENSMUSG00000102815	Gm37813
3_13253073_13254898	oto_TP1_RF1_vs_RF2	any	0.502	-217669	ENSMUSG00000039717	Ralyl	distalIntergenic	-33299	ENSMUSG00000102815	Gm37813
3_13386173_13386438	oto_TP1_RF1_vs_RF2	any	0.719	-85349	ENSMUSG00000039717	Ralyl	distalIntergenic	-43120	ENSMUSG00000104065	Gm37197
3_13417352_13417592	oto_TP1_RF1_vs_RF2	any	0.633	-54183	ENSMUSG00000039717	Ralyl	distalIntergenic	-11966	ENSMUSG00000104065	Gm37197
3_13989731_13990700	oto_TP1_RF1_vs_RF2	any	0.509	43911	ENSMUSG00000039717	Ralyl	intron	39062	ENSMUSG00000084684	NA
3_14916959_14917684	oto_TP1_RF1_vs_RF2	any	0.678	31034	ENSMUSG00000027562	Car2	distalIntergenic	30686	ENSMUSG00000027562	Car2
3_15016152_15018281	oto_TP1_RF1_vs_RF2	any	0.563	46016	ENSMUSG00000098008	A930001A20Rik	distalIntergenic	-41600	ENSMUSG00000098186	Gm7132
3_15153306_15154911	oto_TP1_RF1_vs_RF2	any	0.516	178193	ENSMUSG00000078783	Gm9733	exon	16531	ENSMUSG00000103912	Gm33819
3_16182634_16184487	oto_TP1_RF1_vs_RF2	any	0.524	396	ENSMUSG00000047213	Ythdf3	USTSS1	0	ENSMUSG00000047213	Ythdf3
3_16276442_16278060	oto_TP1_RF1_vs_RF2	any	0.526	94086	ENSMUSG00000047213	Ythdf3	distalIntergenic	93230	ENSMUSG00000047213	Ythdf3
3_17014323_17016192	oto_TP1_RF1_vs_RF2	any	0.556	198164		NA	distalIntergenic	-191011	ENSMUSG00000088644	Gm26485
3_17619102_17621224	oto_TP1_RF1_vs_RF2	any	0.667	-169758	ENSMUSG00000100252	Mir124-2hg	distalIntergenic	-49464	ENSMUSG00000104242	Gm38154
3_17631970_17634087	oto_TP1_RF1_vs_RF2	any	0.517	-156892	ENSMUSG00000100252	Mir124-2hg	distalIntergenic	-36601	ENSMUSG00000104242	Gm38154
3_17639003_17640554	oto_TP1_RF1_vs_RF2	any	0.503	-150142	ENSMUSG00000100252	Mir124-2hg	distalIntergenic	-30134	ENSMUSG00000104242	Gm38154
3_17778588_17780588	oto_TP1_RF1_vs_RF2	any	0.523	-10333	ENSMUSG00000100252	Mir124-2hg	distalIntergenic	-9333	ENSMUSG00000100252	Mir124-2hg
3_17792958_17795653	oto_TP1_RF1_vs_RF2	any	0.582	-1356	ENSMUSG00000093073	Mir124a-2	USTSS1	-9	ENSMUSG00000093073	Mir124a-2
3_18052315_18056163	oto_TP1_RF1_vs_RF2	any	0.532	-86	ENSMUSG00000025128	Bhlhe22	USTSS1	0	ENSMUSG00000025128	Bhlhe22
3_18123199_18124678	oto_TP1_RF1_vs_RF2	any	0.555	69614	ENSMUSG00000025128	Bhlhe22	firstIntron	52947	ENSMUSG00000096391	NA
3_18144209_18146230	oto_TP1_RF1_vs_RF2	any	0.561	90895	ENSMUSG00000025128	Bhlhe22	firstIntron	31395	ENSMUSG00000096391	NA
3_18158045_18158951	oto_TP1_RF1_vs_RF2	any	0.528	84840	ENSMUSG00000039519	Cyp7b1	firstIntron	18674	ENSMUSG00000096391	NA
3_18241711_18244520	oto_TP1_RF1_vs_RF2	any	0.581	222	ENSMUSG00000039519	Cyp7b1	USTSS1	0	ENSMUSG00000039519	Cyp7b1
3_18420724_18423247	oto_TP1_RF1_vs_RF2	any	0.65	58491	ENSMUSG00000102699	4930433B08Rik	intron	38007	ENSMUSG00000102886	Gm30667
3_18438131_18440221	oto_TP1_RF1_vs_RF2	any	0.691	41301	ENSMUSG00000102699	4930433B08Rik	intron	21033	ENSMUSG00000102886	Gm30667
3_18667416_18669771	oto_TP1_RF1_vs_RF2	any	0.672	-188117	ENSMUSG00000102699	4930433B08Rik	distalIntergenic	45254	ENSMUSG00000104918	Gm42944
3_18705039_18708174	oto_TP1_RF1_vs_RF2	any	0.521	-226130	ENSMUSG00000102699	4930433B08Rik	distalIntergenic	-44903	ENSMUSG00000103264	Gm30341
3_18713517_18716818	oto_TP1_RF1_vs_RF2	any	0.587	-234691	ENSMUSG00000102699	4930433B08Rik	distalIntergenic	-36259	ENSMUSG00000103264	Gm30341
3_18740254_18740668	oto_TP1_RF1_vs_RF2	any	0.783	-259984	ENSMUSG00000102699	4930433B08Rik	distalIntergenic	-12409	ENSMUSG00000103264	Gm30341
3_18743210_18744100	oto_TP1_RF1_vs_RF2	any	0.511	-263178	ENSMUSG00000102699	4930433B08Rik	distalIntergenic	-8977	ENSMUSG00000103264	Gm30341
3_18763810_18765591	oto_TP1_RF1_vs_RF2	any	0.556	-284224	ENSMUSG00000102699	4930433B08Rik	distalIntergenic	10733	ENSMUSG00000103264	Gm30341
3_18867398_18868650	oto_TP1_RF1_vs_RF2	any	0.543	295071	ENSMUSG00000027599	Armc1	distalIntergenic	114321	ENSMUSG00000103264	Gm30341
3_18889822_18890674	oto_TP1_RF1_vs_RF2	any	0.544	272847	ENSMUSG00000027599	Armc1	distalIntergenic	136745	ENSMUSG00000103264	Gm30341
3_18932477_18934375	oto_TP1_RF1_vs_RF2	any	0.577	229669	ENSMUSG00000027599	Armc1	distalIntergenic	179400	ENSMUSG00000103264	Gm30341
3_19055195_19057261	oto_TP1_RF1_vs_RF2	any	0.513	106867	ENSMUSG00000027599	Armc1	distalIntergenic	86638	ENSMUSG00000103135	Gm37979
3_19203542_19204011	oto_TP1_RF1_vs_RF2	any	0.766	15482	ENSMUSG00000027601	Mtfr1	intron	16215	ENSMUSG00000027601	Mtfr1
3_19310114_19312214	oto_TP1_RF1_vs_RF2	any	0.582	158	ENSMUSG00000069094	Pde7a	USTSS1	0	ENSMUSG00000069094	Pde7a
3_19405707_19407840	oto_TP1_RF1_vs_RF2	any	0.583	-95452	ENSMUSG00000069094	Pde7a	distalIntergenic	74934	ENSMUSG00000089149	NA
3_19566216_19567395	oto_TP1_RF1_vs_RF2	any	0.533	35559	ENSMUSG00000027606	Dnajc5b	intron	5963	ENSMUSG00000096211	NA
3_19627865_19629440	oto_TP1_RF1_vs_RF2	any	0.729	-15807	ENSMUSG00000060913	Trim55	USTSS1	0	ENSMUSG00000082766	1700064H15Rik
3_19693107_19695128	oto_TP1_RF1_vs_RF2	any	0.517	1278	ENSMUSG00000049796	Crh	DSTSS1	268	ENSMUSG00000049796	Crh
3_19758469_19758933	oto_TP1_RF1_vs_RF2	any	0.651	-63305	ENSMUSG00000049796	Crh	distalIntergenic	-9940	ENSMUSG00000106182	Gm7442
3_19824811_19825648	oto_TP1_RF1_vs_RF2	any	0.557	-69641	ENSMUSG00000048106	4632415L05Rik	distalIntergenic	55938	ENSMUSG00000106182	Gm7442
3_20695261_20696019	oto_TP1_RF1_vs_RF2	any	0.541	-328463	ENSMUSG00000054988	Agtr1b	distalIntergenic	88044	ENSMUSG00000103460	Gm18491
3_20828604_20829937	oto_TP1_RF1_vs_RF2	any	0.572	-462094	ENSMUSG00000054988	Agtr1b	distalIntergenic	8983	ENSMUSG00000102807	Gm37480
3_21379363_21380425	oto_TP1_RF1_vs_RF2	any	0.602	-696758	ENSMUSG00000027630	Tbl1xr1	distalIntergenic	-110273	ENSMUSG00000101897	Gm29137
3_21771386_21772537	oto_TP1_RF1_vs_RF2	any	0.596	-304690	ENSMUSG00000027630	Tbl1xr1	intron	28236	ENSMUSG00000103441	7530428D23Rik
3_21935154_21938752	oto_TP1_RF1_vs_RF2	any	0.559	-139699	ENSMUSG00000027630	Tbl1xr1	distalIntergenic	59716	ENSMUSG00000106321	Gm43674
3_22143349_22143609	oto_TP1_RF1_vs_RF2	any	0.66	66827	ENSMUSG00000027630	Tbl1xr1	intron	-62234	ENSMUSG00000103293	Gm5842
3_22464448_22465297	oto_TP1_RF1_vs_RF2	any	0.605	213503		NA	distalIntergenic	-54397	ENSMUSG00000088846	Gm26354
3_23592015_23593021	oto_TP1_RF1_vs_RF2	any	0.57	1191488	ENSMUSG00000102758	Naaladl2	distalIntergenic	130965	ENSMUSG00000102203	4930412E21Rik
3_25142900_25145735	oto_TP1_RF1_vs_RF2	any	0.575	-360312	ENSMUSG00000102758	Naaladl2	USTSS1	0	ENSMUSG00000102876	Gm37136
3_27296715_27299258	oto_TP1_RF1_vs_RF2	any	0.544	-19090	ENSMUSG00000039304	Tnfsf10	distalIntergenic	9416	ENSMUSG00000105806	Gm43345
3_27342098_27342759	oto_TP1_RF1_vs_RF2	any	0.584	25352	ENSMUSG00000039304	Tnfsf10	3pUTR	25070	ENSMUSG00000039304	Tnfsf10
3_27551016_27551540	oto_TP1_RF1_vs_RF2	any	0.573	33717	ENSMUSG00000092695	Mir3092	intron	4375	ENSMUSG00000106625	Gm43344
3_30175179_30175363	oto_TP1_RF1_vs_RF2	any	0.774	-162067	ENSMUSG00000027684	Mecom	firstIntron	-13293	ENSMUSG00000104486	Gm38066
3_31327719_31329780	oto_TP1_RF1_vs_RF2	any	0.515	-18431	ENSMUSG00000069072	Slc7a14	distalIntergenic	-11232	ENSMUSG00000103998	Gm38025
3_33658398_33659056	oto_TP1_RF1_vs_RF2	any	0.652	-141456	ENSMUSG00000027677	Ttc14	distalIntergenic	25809	ENSMUSG00000104954	Gm42694
3_35999949_36001373	oto_TP1_RF1_vs_RF2	any	0.576	17	ENSMUSG00000027709	Mccc1	USTSS1	0	ENSMUSG00000027709	Mccc1
3_36340233_36342615	oto_TP1_RF1_vs_RF2	any	0.533	-119149	ENSMUSG00000058400	Qrfpr	distalIntergenic	52582	ENSMUSG00000105281	Gm17835
3_36641643_36643753	oto_TP1_RF1_vs_RF2	any	0.532	-29309	ENSMUSG00000037325	Bbs7	intron	-28166	ENSMUSG00000037325	Bbs7
3_36737842_36738504	oto_TP1_RF1_vs_RF2	any	0.543	-48006	ENSMUSG00000027716	Trpc3	distalIntergenic	-42789	ENSMUSG00000082548	Gm12377
3_37311827_37313750	oto_TP1_RF1_vs_RF2	any	0.552	235	ENSMUSG00000051444	Bbs12	USTSS1	0	ENSMUSG00000106407	Gm43439
3_37790737_37792025	oto_TP1_RF1_vs_RF2	any	0.531	-67021	ENSMUSG00000058174	Gm5148	distalIntergenic	10627	ENSMUSG00000089123	Gm26404
3_38452158_38452501	oto_TP1_RF1_vs_RF2	any	0.534	32486	ENSMUSG00000044864	Ankrd50	3pUTR	-8284	ENSMUSG00000105516	Gm36823
3_39109330_39110811	oto_TP1_RF1_vs_RF2	any	0.57	223131	ENSMUSG00000046743	Fat4	distalIntergenic	18094	ENSMUSG00000104792	Gm43308
3_39264910_39265265	oto_TP1_RF1_vs_RF2	any	0.867	378148	ENSMUSG00000046743	Fat4	distalIntergenic	-47064	ENSMUSG00000107333	Gm43008
3_39318914_39319126	oto_TP1_RF1_vs_RF2	any	0.975	432080	ENSMUSG00000046743	Fat4	distalIntergenic	39777	ENSMUSG00000050533	Gm9845
3_39609729_39610342	oto_TP1_RF1_vs_RF2	any	0.585	723096	ENSMUSG00000046743	Fat4	distalIntergenic	-25717	ENSMUSG00000106786	Gm42781
3_39745036_39746751	oto_TP1_RF1_vs_RF2	any	0.52	777018	ENSMUSG00000037884	1700017G19Rik	distalIntergenic	52965	ENSMUSG00000089520	NA
3_39818468_39819180	oto_TP1_RF1_vs_RF2	any	0.662	704088	ENSMUSG00000037884	1700017G19Rik	DSTSS2	1580	ENSMUSG00000106846	Gm42786
3_39998650_40000964	oto_TP1_RF1_vs_RF2	any	0.538	523105	ENSMUSG00000037884	1700017G19Rik	distalIntergenic	175073	ENSMUSG00000106948	Gm42785
3_40163542_40164934	oto_TP1_RF1_vs_RF2	any	0.575	358674	ENSMUSG00000037884	1700017G19Rik	distalIntergenic	339965	ENSMUSG00000106948	Gm42785
3_40533691_40535542	oto_TP1_RF1_vs_RF2	any	0.537	-6150	ENSMUSG00000060798	Intu	firstIntron	2405	ENSMUSG00000060798	Intu
3_41741759_41743715	oto_TP1_RF1_vs_RF2	any	0.502	119	ENSMUSG00000025766	D3Ertd751e	USTSS1	0	ENSMUSG00000059834	SclTP1
3_41983057_41984339	oto_TP1_RF1_vs_RF2	any	0.666	241080	ENSMUSG00000025766	D3Ertd751e	distalIntergenic	-5009	ENSMUSG00000103823	Gm7899
3_42066205_42067848	oto_TP1_RF1_vs_RF2	any	0.504	324409	ENSMUSG00000025766	D3Ertd751e	distalIntergenic	-88157	ENSMUSG00000103823	Gm7899
3_42129311_42130611	oto_TP1_RF1_vs_RF2	any	0.71	387343	ENSMUSG00000025766	D3Ertd751e	distalIntergenic	-33254	ENSMUSG00000102610	Gm37846
3_42214415_42215161	oto_TP1_RF1_vs_RF2	any	0.719	472170	ENSMUSG00000025766	D3Ertd751e	distalIntergenic	50550	ENSMUSG00000102610	Gm37846
3_42219922_42220942	oto_TP1_RF1_vs_RF2	any	0.582	477814	ENSMUSG00000025766	D3Ertd751e	distalIntergenic	56057	ENSMUSG00000102610	Gm37846
3_42342944_42343146	oto_TP1_RF1_vs_RF2	any	0.869	600427	ENSMUSG00000025766	D3Ertd751e	distalIntergenic	19631	ENSMUSG00000104089	Gm38274
3_42402325_42403689	oto_TP1_RF1_vs_RF2	any	0.813	660389	ENSMUSG00000025766	D3Ertd751e	distalIntergenic	-39548	ENSMUSG00000104089	Gm38274
3_42756801_42759077	oto_TP1_RF1_vs_RF2	any	0.53	1015321	ENSMUSG00000025766	D3Ertd751e	distalIntergenic	-171202	ENSMUSG00000104294	Gm38044
3_42783598_42784500	oto_TP1_RF1_vs_RF2	any	0.531	1041431	ENSMUSG00000025766	D3Ertd751e	distalIntergenic	-197999	ENSMUSG00000104294	Gm38044
3_42892105_42892764	oto_TP1_RF1_vs_RF2	any	0.721	1149817	ENSMUSG00000025766	D3Ertd751e	distalIntergenic	-306506	ENSMUSG00000104294	Gm38044
3_42918836_42919028	oto_TP1_RF1_vs_RF2	any	0.994	1176314	ENSMUSG00000025766	D3Ertd751e	distalIntergenic	-331359	ENSMUSG00000102149	Gm9723
3_43155105_43156672	oto_TP1_RF1_vs_RF2	any	0.708	1413271	ENSMUSG00000025766	D3Ertd751e	distalIntergenic	-93715	ENSMUSG00000102149	Gm9723
3_44999373_45000036	oto_TP1_RF1_vs_RF2	any	0.539	378555	ENSMUSG00000097040	2610316D01Rik	distalIntergenic	16173	ENSMUSG00000088535	NA
3_46331686_46332458	oto_TP1_RF1_vs_RF2	any	0.649	115869	ENSMUSG00000090919	Pabpc4l	distalIntergenic	41853	ENSMUSG00000077256	Gm26081
3_46334078_46335715	oto_TP1_RF1_vs_RF2	any	0.517	113044	ENSMUSG00000090919	Pabpc4l	distalIntergenic	44245	ENSMUSG00000077256	Gm26081
3_47845655_47845921	oto_TP1_RF1_vs_RF2	any	0.81	180971	ENSMUSG00000103257	Gm7977	distalIntergenic	180839	ENSMUSG00000103257	Gm7977
3_47862681_47864574	oto_TP1_RF1_vs_RF2	any	0.514	163131	ENSMUSG00000103257	Gm7977	distalIntergenic	162186	ENSMUSG00000103257	Gm7977
3_48017846_48018304	oto_TP1_RF1_vs_RF2	any	0.843	8684	ENSMUSG00000103257	Gm7977	distalIntergenic	8456	ENSMUSG00000103257	Gm7977
3_48107322_48109157	oto_TP1_RF1_vs_RF2	any	0.54	-81481	ENSMUSG00000103257	Gm7977	distalIntergenic	28981	ENSMUSG00000104110	Gm37295
3_48925361_48925599	oto_TP1_RF1_vs_RF2	any	0.861	-316380		NA	distalIntergenic	-29123	ENSMUSG00000065018	NA
3_49638355_49639219	oto_TP1_RF1_vs_RF2	any	0.693	118529	ENSMUSG00000037892	Pcdh18	distalIntergenic	-4488	ENSMUSG00000103568	Gm29741
3_49672507_49673197	oto_TP1_RF1_vs_RF2	any	1.012	84464	ENSMUSG00000037892	Pcdh18	distalIntergenic	13744	ENSMUSG00000065381	NA
3_50116114_50117286	oto_TP1_RF1_vs_RF2	any	0.641	326913	ENSMUSG00000027737	Slc7a11	intron	49606	ENSMUSG00000104349	Gm37692
3_50177443_50178160	oto_TP1_RF1_vs_RF2	any	0.574	265811	ENSMUSG00000027737	Slc7a11	intron	-10551	ENSMUSG00000104349	Gm37692
3_50244566_50245469	oto_TP1_RF1_vs_RF2	any	0.584	198595	ENSMUSG00000027737	Slc7a11	intron	-9386	ENSMUSG00000102167	Gm2345
3_50611842_50614034	oto_TP1_RF1_vs_RF2	any	0.583	-169325	ENSMUSG00000027737	Slc7a11	distalIntergenic	-4619	ENSMUSG00000102715	Gm6209
3_56884631_56885622	oto_TP1_RF1_vs_RF2	any	0.54	416861	ENSMUSG00000027800	Tm4sf1	distalIntergenic	-55844	ENSMUSG00000105113	Gm2622
3_57845691_57848645	oto_TP1_RF1_vs_RF2	any	0.558	589	ENSMUSG00000027805	Pfn2	USTSS1	0	ENSMUSG00000027805	Pfn2
3_58089280_58090369	oto_TP1_RF1_vs_RF2	any	0.65	73982	ENSMUSG00000100666	1700007F19Rik	distalIntergenic	9564	ENSMUSG00000105065	Gm42513
3_58113618_58115252	oto_TP1_RF1_vs_RF2	any	0.533	49372	ENSMUSG00000100666	1700007F19Rik	USTSS2	-1801	ENSMUSG00000104586	4921539H07Rik
3_58576056_58577390	oto_TP1_RF1_vs_RF2	any	0.516	87	ENSMUSG00000075700	Selenot	USTSS1	0	ENSMUSG00000075700	Selenot
3_58904263_58905130	oto_TP1_RF1_vs_RF2	any	0.641	-19485	ENSMUSG00000043850	Clrn1	distalIntergenic	-18923	ENSMUSG00000043850	Clrn1
3_59005320_59007546	oto_TP1_RF1_vs_RF2	any	0.529	-545	ENSMUSG00000056476	Med12l	USTSS1	0	ENSMUSG00000056476	Med12l
3_60195771_60196367	oto_TP1_RF1_vs_RF2	any	0.589	114200	ENSMUSG00000027762	Sucnr1	distalIntergenic	-68024	ENSMUSG00000084647	Gm24382
3_60291726_60293205	oto_TP1_RF1_vs_RF2	any	0.519	-180364	ENSMUSG00000027763	Mbnl1	distalIntergenic	49888	ENSMUSG00000107270	Tgif1-ps
3_60388445_60389617	oto_TP1_RF1_vs_RF2	any	0.582	-83799	ENSMUSG00000027763	Mbnl1	distalIntergenic	-45352	ENSMUSG00000107270	Tgif1-ps
3_60500649_60503507	oto_TP1_RF1_vs_RF2	any	0.527	899	ENSMUSG00000027763	Mbnl1	5pUTR	27819	ENSMUSG00000027763	Mbnl1
3_61072465_61072721	oto_TP1_RF1_vs_RF2	any	0.812	69808	ENSMUSG00000027765	P2ry1	distalIntergenic	-68679	ENSMUSG00000102564	Gm37035
3_61104416_61105095	oto_TP1_RF1_vs_RF2	any	0.82	101971	ENSMUSG00000027765	P2ry1	distalIntergenic	-100630	ENSMUSG00000102564	Gm37035
3_61310043_61311763	oto_TP1_RF1_vs_RF2	any	0.52	-53604	ENSMUSG00000036894	Rap2b	distalIntergenic	17430	ENSMUSG00000102667	Gm19901
3_61363002_61365677	oto_TP1_RF1_vs_RF2	any	0.546	-167	ENSMUSG00000036894	Rap2b	DSTSS1	274	ENSMUSG00000053706	B430305J03Rik
3_61417695_61420725	oto_TP1_RF1_vs_RF2	any	0.522	54703	ENSMUSG00000036894	Rap2b	distalIntergenic	42136	ENSMUSG00000098208	Gm8349
3_61535421_61537642	oto_TP1_RF1_vs_RF2	any	0.592	172025	ENSMUSG00000036894	Rap2b	distalIntergenic	-72560	ENSMUSG00000098208	Gm8349
3_61574607_61576096	oto_TP1_RF1_vs_RF2	any	0.631	210845	ENSMUSG00000036894	Rap2b	distalIntergenic	-111746	ENSMUSG00000098208	Gm8349
3_61616983_61618354	oto_TP1_RF1_vs_RF2	any	0.509	253162	ENSMUSG00000036894	Rap2b	distalIntergenic	-154122	ENSMUSG00000098208	Gm8349
3_61807080_61807857	oto_TP1_RF1_vs_RF2	any	0.829	442962	ENSMUSG00000036894	Rap2b	distalIntergenic	261937	ENSMUSG00000104489	Gm9700
3_61814863_61815469	oto_TP1_RF1_vs_RF2	any	0.773	450659	ENSMUSG00000036894	Rap2b	distalIntergenic	254325	ENSMUSG00000104489	Gm9700
3_61816172_61816801	oto_TP1_RF1_vs_RF2	any	0.621	451980	ENSMUSG00000036894	Rap2b	distalIntergenic	252993	ENSMUSG00000104489	Gm9700
3_61846238_61847171	oto_TP1_RF1_vs_RF2	any	0.552	482198	ENSMUSG00000036894	Rap2b	distalIntergenic	222623	ENSMUSG00000104489	Gm9700
3_62047618_62048825	oto_TP1_RF1_vs_RF2	any	0.532	-290555	ENSMUSG00000036885	Arhgef26	distalIntergenic	20969	ENSMUSG00000104489	Gm9700
3_62053383_62055490	oto_TP1_RF1_vs_RF2	any	0.542	-284340	ENSMUSG00000036885	Arhgef26	distalIntergenic	14304	ENSMUSG00000104489	Gm9700
3_62065384_62066183	oto_TP1_RF1_vs_RF2	any	0.729	-272993	ENSMUSG00000036885	Arhgef26	DS2	3611	ENSMUSG00000104489	Gm9700
3_63398586_63398927	oto_TP1_RF1_vs_RF2	any	0.925	-40494	ENSMUSG00000104336	Gm34240	distalIntergenic	-40324	ENSMUSG00000104336	Gm34240
3_63713589_63714005	oto_TP1_RF1_vs_RF2	any	0.857	137194	ENSMUSG00000036834	Plch1	intron	-56207	ENSMUSG00000088360	NA
3_63734564_63736581	oto_TP1_RF1_vs_RF2	any	0.509	115418	ENSMUSG00000036834	Plch1	intron	-33631	ENSMUSG00000088360	NA
3_63822316_63824024	oto_TP1_RF1_vs_RF2	any	0.609	27821	ENSMUSG00000036834	Plch1	USTSS2	-1770	ENSMUSG00000090131	Gm16162
3_63928479_63930181	oto_TP1_RF1_vs_RF2	any	0.547	142	ENSMUSG00000048581	E130311K13Rik	USTSS1	0	ENSMUSG00000048581	E130311K13Rik
3_64206069_64206245	oto_TP1_RF1_vs_RF2	any	0.868	-68677	ENSMUSG00000043897	Vmn2r2	firstIntron	7432	ENSMUSG00000093416	Gm18294
3_64359323_64360134	oto_TP1_RF1_vs_RF2	any	0.726	50328	ENSMUSG00000092049	Vmn2r4	USTSS2	-1599	ENSMUSG00000091967	Vmn2r128
3_64755520_64757371	oto_TP1_RF1_vs_RF2	any	0.532	-36844	ENSMUSG00000116028	NA	intron	-9875	ENSMUSG00000093474	Vmn2r-ps12
3_65138402_65140330	oto_TP1_RF1_vs_RF2	any	0.502	30352	ENSMUSG00000027827	Kcnab1	firstIntron	162355	ENSMUSG00000104093	A330015K06Rik
3_65603100_65604235	oto_TP1_RF1_vs_RF2	any	0.566	-55620	ENSMUSG00000098944	Mir8120	distalIntergenic	-9354	ENSMUSG00000082280	Gm5847
3_65665689_65667595	oto_TP1_RF1_vs_RF2	any	0.633	414	ENSMUSG00000074579	Lekr1	USTSS1	0	ENSMUSG00000074579	Lekr1
3_65769804_65770218	oto_TP1_RF1_vs_RF2	any	0.624	103783	ENSMUSG00000074579	Lekr1	DSTSS2	1399	ENSMUSG00000065330	NA
3_65789412_65790286	oto_TP1_RF1_vs_RF2	any	0.593	123621	ENSMUSG00000074579	Lekr1	intron	-17795	ENSMUSG00000065330	NA
3_65883836_65885837	oto_TP1_RF1_vs_RF2	any	0.507	73412	ENSMUSG00000027829	Ccnl1	distalIntergenic	-11555	ENSMUSG00000103620	Gm37359
3_65957302_65959234	oto_TP1_RF1_vs_RF2	any	0.545	-19	ENSMUSG00000027829	Ccnl1	USTSS1	0	ENSMUSG00000103041	Gm37305
3_65973887_65975545	oto_TP1_RF1_vs_RF2	any	0.522	-16467	ENSMUSG00000027829	Ccnl1	distalIntergenic	3973	ENSMUSG00000102652	Gm37078
3_66079966_66082002	oto_TP1_RF1_vs_RF2	any	0.64	-122735	ENSMUSG00000027829	Ccnl1	intron	-4682	ENSMUSG00000104189	Gm37822
3_66087527_66088033	oto_TP1_RF1_vs_RF2	any	0.64	-129531	ENSMUSG00000027829	Ccnl1	DSTSS1	228	ENSMUSG00000064522	Gm26442
3_66480664_66481047	oto_TP1_RF1_vs_RF2	any	0.595	-184019	ENSMUSG00000027831	Veph1	distalIntergenic	82504	ENSMUSG00000103600	Gm17952
3_66650048_66651776	oto_TP1_RF1_vs_RF2	any	0.547	327899	ENSMUSG00000027833	Shox2	distalIntergenic	-86497	ENSMUSG00000103600	Gm17952
3_66980876_66981959	oto_TP1_RF1_vs_RF2	any	0.505	-277	ENSMUSG00000027833	Shox2	USTSS1	0	ENSMUSG00000034544	Rsrc1
3_69316085_69317600	oto_TP1_RF1_vs_RF2	any	0.532	-75	ENSMUSG00000027784	Ppm1l	USTSS1	0	ENSMUSG00000027784	Ppm1l
3_70306660_70308956	oto_TP1_RF1_vs_RF2	any	0.588	300195	ENSMUSG00000027788	Otol1	distalIntergenic	-77786	ENSMUSG00000089507	Gm23477
3_70913622_70915656	oto_TP1_RF1_vs_RF2	any	0.61	-107348	ENSMUSG00000097252	NA	distalIntergenic	224530	ENSMUSG00000074877	Gm10780
3_71003160_71003316	oto_TP1_RF1_vs_RF2	any	1.037	-195947	ENSMUSG00000097252	NA	distalIntergenic	314068	ENSMUSG00000074877	Gm10780
3_71050250_71051517	oto_TP1_RF1_vs_RF2	any	0.65	-243593	ENSMUSG00000097252	NA	distalIntergenic	350030	ENSMUSG00000102666	Gm8599
3_71079226_71080099	oto_TP1_RF1_vs_RF2	any	0.565	-272372	ENSMUSG00000097252	NA	distalIntergenic	321448	ENSMUSG00000102666	Gm8599
3_71512521_71513836	oto_TP1_RF1_vs_RF2	any	0.686	-705888	ENSMUSG00000097252	NA	distalIntergenic	-46852	ENSMUSG00000103396	Gm38305
3_71562260_71564554	oto_TP1_RF1_vs_RF2	any	0.538	-756116	ENSMUSG00000097252	NA	distalIntergenic	-96591	ENSMUSG00000103396	Gm38305
3_71701914_71703597	oto_TP1_RF1_vs_RF2	any	0.592	-895465	ENSMUSG00000097252	NA	distalIntergenic	29396	ENSMUSG00000103815	Gm19194
3_71727952_71730491	oto_TP1_RF1_vs_RF2	any	0.572	-921931	ENSMUSG00000097252	NA	distalIntergenic	55434	ENSMUSG00000103815	Gm19194
3_71759695_71760205	oto_TP1_RF1_vs_RF2	any	0.978	-952659	ENSMUSG00000097252	NA	distalIntergenic	87177	ENSMUSG00000103815	Gm19194
3_71864514_71865075	oto_TP1_RF1_vs_RF2	any	0.747	-1057504	ENSMUSG00000097252	NA	distalIntergenic	5329	ENSMUSG00000098189	Gm8604
3_72149382_72150000	oto_TP1_RF1_vs_RF2	any	0.896	818172	ENSMUSG00000027790	Sis	distalIntergenic	-30737	ENSMUSG00000103859	Gm37603
3_72735087_72735306	oto_TP1_RF1_vs_RF2	any	0.847	232666	ENSMUSG00000027790	Sis	distalIntergenic	2675	ENSMUSG00000084752	Gm22451
3_72742057_72743651	oto_TP1_RF1_vs_RF2	any	0.592	225009	ENSMUSG00000027790	Sis	distalIntergenic	-4076	ENSMUSG00000084752	Gm22451
3_72855041_72856076	oto_TP1_RF1_vs_RF2	any	0.711	112304	ENSMUSG00000027790	Sis	distalIntergenic	111787	ENSMUSG00000027790	Sis
3_73332561_73333710	oto_TP1_RF1_vs_RF2	any	0.558	148515	ENSMUSG00000102362	4930509J09Rik	exon	3127	ENSMUSG00000102820	Gm38353
3_73342216_73343929	oto_TP1_RF1_vs_RF2	any	0.528	138578	ENSMUSG00000102362	4930509J09Rik	intron	12782	ENSMUSG00000102820	Gm38353
3_73444212_73446311	oto_TP1_RF1_vs_RF2	any	0.581	36389	ENSMUSG00000102362	4930509J09Rik	intron	35340	ENSMUSG00000102362	4930509J09Rik
3_73741440_73742585	oto_TP1_RF1_vs_RF2	any	0.7	-33598	ENSMUSG00000027792	Bche	distalIntergenic	-33025	ENSMUSG00000027792	Bche
3_73779480_73780066	oto_TP1_RF1_vs_RF2	any	0.639	-71358	ENSMUSG00000027792	Bche	distalIntergenic	-71065	ENSMUSG00000027792	Bche
3_74372466_74373245	oto_TP1_RF1_vs_RF2	any	0.647	-355579	ENSMUSG00000104096	Gm20356	distalIntergenic	-48474	ENSMUSG00000104227	Gm37050
3_75320906_75321651	oto_TP1_RF1_vs_RF2	any	0.663	-51201	ENSMUSG00000034139	Serpini2	intron	-50828	ENSMUSG00000034139	Serpini2
3_75380646_75382873	oto_TP1_RF1_vs_RF2	any	0.649	-111682	ENSMUSG00000034139	Serpini2	exon	-8446	ENSMUSG00000103444	Gm17836
3_75474724_75475916	oto_TP1_RF1_vs_RF2	any	0.525	81532	ENSMUSG00000027835	Pdcd10	firstIntron	6240	ENSMUSG00000104301	Wdr49
3_75517538_75518425	oto_TP1_RF1_vs_RF2	any	0.593	38870	ENSMUSG00000027835	Pdcd10	exon	-35382	ENSMUSG00000104301	Wdr49
3_75556436_75557952	oto_TP1_RF1_vs_RF2	any	0.548	-299	ENSMUSG00000027834	Serpini1	USTSS1	0	ENSMUSG00000027835	Pdcd10
3_75686512_75688639	oto_TP1_RF1_vs_RF2	any	0.556	-31845	ENSMUSG00000099370	Platr10	distalIntergenic	10825	ENSMUSG00000102188	Gm37193
3_77075129_77075354	oto_TP1_RF1_vs_RF2	any	0.938	999659	ENSMUSG00000034098	Fstl5	distalIntergenic	29931	ENSMUSG00000088481	Gm23644
3_77800503_77801708	oto_TP1_RF1_vs_RF2	any	0.75	1343781	ENSMUSG00000062232	Rapgef2	distalIntergenic	71445	ENSMUSG00000102393	Gm37576
3_77806314_77806669	oto_TP1_RF1_vs_RF2	any	0.706	1338395	ENSMUSG00000062232	Rapgef2	distalIntergenic	66484	ENSMUSG00000102393	Gm37576
3_78076778_78078243	oto_TP1_RF1_vs_RF2	any	0.549	1067376	ENSMUSG00000062232	Rapgef2	distalIntergenic	9153	ENSMUSG00000102637	Gm8684
3_78171183_78173013	oto_TP1_RF1_vs_RF2	any	0.502	972789	ENSMUSG00000062232	Rapgef2	distalIntergenic	36553	ENSMUSG00000103817	Gm6680
3_79820774_79821822	oto_TP1_RF1_vs_RF2	any	0.552	21364	ENSMUSG00000027956	Tmem144	exon	-13111	ENSMUSG00000077461	Gm26420
3_79838501_79839923	oto_TP1_RF1_vs_RF2	any	0.54	3450	ENSMUSG00000027956	Tmem144	5pUTR	3568	ENSMUSG00000077461	Gm26420
3_80199598_80201771	oto_TP1_RF1_vs_RF2	any	0.537	314755	ENSMUSG00000027955	Gask1b	firstIntron	3827	ENSMUSG00000103929	Gm37892
3_80205073_80208644	oto_TP1_RF1_vs_RF2	any	0.572	320929	ENSMUSG00000027955	Gask1b	USTSS1	0	ENSMUSG00000103929	Gm37892
3_80533134_80535139	oto_TP1_RF1_vs_RF2	any	0.506	268698	ENSMUSG00000033981	Gria2	distalIntergenic	-133468	ENSMUSG00000087123	Gm6706
3_80543912_80544152	oto_TP1_RF1_vs_RF2	any	0.852	258803	ENSMUSG00000033981	Gria2	distalIntergenic	-144246	ENSMUSG00000087123	Gm6706
3_80613913_80615822	oto_TP1_RF1_vs_RF2	any	0.606	187967	ENSMUSG00000033981	Gria2	distalIntergenic	76491	ENSMUSG00000093226	NA
3_81041135_81041413	oto_TP1_RF1_vs_RF2	any	0.664	4858	ENSMUSG00000028019	Pdgfc	USTSS1	-698	ENSMUSG00000085106	Gm16000
3_81148487_81150343	oto_TP1_RF1_vs_RF2	any	0.516	112999	ENSMUSG00000028019	Pdgfc	intron	-108050	ENSMUSG00000085106	Gm16000
3_81803570_81804312	oto_TP1_RF1_vs_RF2	any	0.682	1916	ENSMUSG00000103695	A830029E22Rik	DSTSS2	1545	ENSMUSG00000103695	A830029E22Rik
3_81854214_81854835	oto_TP1_RF1_vs_RF2	any	0.598	52500	ENSMUSG00000103695	A830029E22Rik	distalIntergenic	-25892	ENSMUSG00000089444	Gm22531
3_81974703_81977045	oto_TP1_RF1_vs_RF2	any	0.604	-146	ENSMUSG00000028011	Tdo2	USTSS1	0	ENSMUSG00000028011	Tdo2
3_82106362_82107316	oto_TP1_RF1_vs_RF2	any	0.538	-530	ENSMUSG00000098712	Mir7010	USTSS1	-53	ENSMUSG00000098712	Mir7010
3_82236623_82237556	oto_TP1_RF1_vs_RF2	any	0.53	-91144	ENSMUSG00000033910	Gucy1a1	distalIntergenic	-90834	ENSMUSG00000033910	Gucy1a1
3_82357485_82358641	oto_TP1_RF1_vs_RF2	any	0.535	-9	ENSMUSG00000033900	Map9	USTSS1	0	ENSMUSG00000033900	Map9
3_82713174_82713424	oto_TP1_RF1_vs_RF2	any	0.713	163184	ENSMUSG00000033882	Rbm46	distalIntergenic	-40607	ENSMUSG00000104772	Gm43347
3_82735032_82736316	oto_TP1_RF1_vs_RF2	any	0.54	140809	ENSMUSG00000033882	Rbm46	distalIntergenic	-18208	ENSMUSG00000104898	Gm30043
3_82799350_82800894	oto_TP1_RF1_vs_RF2	any	0.59	76361	ENSMUSG00000033882	Rbm46	firstIntron	-5453	ENSMUSG00000087902	NA
3_82875857_82877807	oto_TP1_RF1_vs_RF2	any	0.521	127	ENSMUSG00000086273	Rbm46os	USTSS1	0	ENSMUSG00000033882	Rbm46
3_83026212_83028918	oto_TP1_RF1_vs_RF2	any	0.675	1412	ENSMUSG00000028001	Fga	DSTSS1	136	ENSMUSG00000028001	Fga
3_84458250_84459627	oto_TP1_RF1_vs_RF2	any	-0.564	20552	ENSMUSG00000041842	Fhdc1	intron	20802	ENSMUSG00000041842	Fhdc1
3_87243477_87244105	oto_TP1_RF1_vs_RF2	any	-0.596	19733	ENSMUSG00000015852	Fcrls	distalIntergenic	19633	ENSMUSG00000015852	Fcrls
3_87777921_87779406	oto_TP1_RF1_vs_RF2	any	-0.501	-9711	ENSMUSG00000028073	Pear1	3pUTR	15756	ENSMUSG00000028072	Ntrk1
3_87794738_87795945	oto_TP1_RF1_vs_RF2	any	-0.526	-180	ENSMUSG00000028072	Ntrk1	USTSS1	0	ENSMUSG00000028072	Ntrk1
3_89882480_89883141	oto_TP1_RF1_vs_RF2	any	-0.576	30385	ENSMUSG00000027947	Il6ra	intron	-29775	ENSMUSG00000105941	Gm42809
3_90525385_90525896	oto_TP1_RF1_vs_RF2	any	-0.514	-1208	ENSMUSG00000042306	S100a14	USTSS1	-960	ENSMUSG00000042306	S100a14
3_92503463_92503855	oto_TP1_RF1_vs_RF2	any	0.682	-3166	ENSMUSG00000045566	Sprr4	distalIntergenic	-2970	ENSMUSG00000045566	Sprr4
3_93130394_93131207	oto_TP1_RF1_vs_RF2	any	0.592	-13986	ENSMUSG00000078657	Crnn	distalIntergenic	-13580	ENSMUSG00000078657	Crnn
3_93336542_93338513	oto_TP1_RF1_vs_RF2	any	0.639	17779	ENSMUSG00000041991	Hrnr	intron	16793	ENSMUSG00000041991	Hrnr
3_93609060_93609286	oto_TP1_RF1_vs_RF2	any	-0.707	43513	ENSMUSG00000103362	Tdpoz2	distalIntergenic	20466	ENSMUSG00000103406	Gm5541
3_96132149_96132757	oto_TP1_RF1_vs_RF2	any	-0.597	27926	ENSMUSG00000038495	Otud7b	intron	27622	ENSMUSG00000038495	Otud7b
3_96284645_96284799	oto_TP1_RF1_vs_RF2	any	-0.677	9247	ENSMUSG00000015947	Fcgr1	intron	9170	ENSMUSG00000015947	Fcgr1
3_98725596_98726769	oto_TP1_RF1_vs_RF2	any	0.52	-1640	ENSMUSG00000063730	Hsd3b2	USTSS2	-1053	ENSMUSG00000063730	Hsd3b2
3_99125534_99126202	oto_TP1_RF1_vs_RF2	any	0.564	-15222	ENSMUSG00000004233	Wars2	USTSS2	-1232	ENSMUSG00000088884	Gm24216
3_99253585_99255019	oto_TP1_RF1_vs_RF2	any	0.567	542	ENSMUSG00000027868	Tbx15	5pUTR	6266	ENSMUSG00000105689	Gm43120
3_99547614_99548473	oto_TP1_RF1_vs_RF2	any	0.541	294284	ENSMUSG00000027868	Tbx15	distalIntergenic	-2552	ENSMUSG00000083938	Gm12448
3_103141465_103141620	oto_TP1_RF1_vs_RF2	any	0.869	1217	ENSMUSG00000007379	Dennd2c	intron	-30035	ENSMUSG00000005687	Bcas2
3_105076946_105079362	oto_TP1_RF1_vs_RF2	any	-0.574	11310	ENSMUSG00000051788	4930564D02Rik	5pUTR	10102	ENSMUSG00000051788	4930564D02Rik
3_106684325_106686356	oto_TP1_RF1_vs_RF2	any	0.524	354	ENSMUSG00000056260	Lrif1	USTSS1	0	ENSMUSG00000056260	Lrif1
3_106875428_106876153	oto_TP1_RF1_vs_RF2	any	0.545	-53234	ENSMUSG00000043529	Olfr266	intron	3208	ENSMUSG00000105102	Gm35507
3_107038063_107040144	oto_TP1_RF1_vs_RF2	any	0.537	-400	ENSMUSG00000056145	AI504432	USTSS1	0	ENSMUSG00000056145	AI504432
3_109174464_109174909	oto_TP1_RF1_vs_RF2	any	0.545	51538	ENSMUSG00000040322	Slc25a24	distalIntergenic	17958	ENSMUSG00000083717	Gm13865
3_109272491_109274473	oto_TP1_RF1_vs_RF2	any	0.517	-67201	ENSMUSG00000033721	Vav3	distalIntergenic	-66180	ENSMUSG00000033721	Vav3
3_109443775_109444377	oto_TP1_RF1_vs_RF2	any	0.558	103393	ENSMUSG00000033721	Vav3	intron	103122	ENSMUSG00000033721	Vav3
3_109902558_109903804	oto_TP1_RF1_vs_RF2	any	0.58	240291	ENSMUSG00000059857	Ntng1	intron	-3580	ENSMUSG00000082624	Gm12535
3_109923451_109925244	oto_TP1_RF1_vs_RF2	any	0.629	219124	ENSMUSG00000059857	Ntng1	intron	16067	ENSMUSG00000082624	Gm12535
3_111101849_111103785	oto_TP1_RF1_vs_RF2	any	0.622	-779086	ENSMUSG00000104543	Gm6602	distalIntergenic	-4715	ENSMUSG00000106487	Gm43407
3_111380676_111381389	oto_TP1_RF1_vs_RF2	any	0.831	-500870	ENSMUSG00000104543	Gm6602	distalIntergenic	-57819	ENSMUSG00000106100	Gm9314
3_112699583_112699984	oto_TP1_RF1_vs_RF2	any	0.709	456943		NA	distalIntergenic	67028	ENSMUSG00000106666	Gm43587
3_113074606_113075581	oto_TP1_RF1_vs_RF2	any	0.637	81633		NA	distalIntergenic	-17981	ENSMUSG00000105665	Gm38395
3_113549508_113550090	oto_TP1_RF1_vs_RF2	any	0.6	24963	ENSMUSG00000074264	Amy1	distalIntergenic	-17080	ENSMUSG00000070360	Amy2a1
3_113629511_113630848	oto_TP1_RF1_vs_RF2	any	0.615	-31	ENSMUSG00000027981	Rnpc3	USTSS1	0	ENSMUSG00000027981	Rnpc3
3_113930887_113931767	oto_TP1_RF1_vs_RF2	any	0.697	-99213	ENSMUSG00000027966	Col11a1	distalIntergenic	76151	ENSMUSG00000106084	Gm18163
3_114182794_114183820	oto_TP1_RF1_vs_RF2	any	0.604	152767	ENSMUSG00000027966	Col11a1	intron	152254	ENSMUSG00000027966	Col11a1
3_114228918_114229959	oto_TP1_RF1_vs_RF2	any	0.732	198899	ENSMUSG00000027966	Col11a1	distalIntergenic	198378	ENSMUSG00000027966	Col11a1
3_114788832_114789502	oto_TP1_RF1_vs_RF2	any	0.717	-114911	ENSMUSG00000027965	Olfm3	distalIntergenic	34783	ENSMUSG00000077410	Gm23750
3_114995676_114996320	oto_TP1_RF1_vs_RF2	any	0.794	-84967	ENSMUSG00000027965	Olfm3	firstIntron	91598	ENSMUSG00000027965	Olfm3
3_115062854_115064050	oto_TP1_RF1_vs_RF2	any	0.513	-17513	ENSMUSG00000027965	Olfm3	firstIntron	107999	ENSMUSG00000106510	Gm18429
3_115415742_115416251	oto_TP1_RF1_vs_RF2	any	0.694	299058	ENSMUSG00000045092	S1pr1	distalIntergenic	24188	ENSMUSG00000088346	Gm22337
3_115596203_115597863	oto_TP1_RF1_vs_RF2	any	0.503	118022	ENSMUSG00000045092	S1pr1	distalIntergenic	77627	ENSMUSG00000105829	Gm43669
3_116244453_116245015	oto_TP1_RF1_vs_RF2	any	0.515	8750	ENSMUSG00000068696	Gpr88	distalIntergenic	8488	ENSMUSG00000068696	Gpr88
3_116304847_116305728	oto_TP1_RF1_vs_RF2	any	0.64	48956	ENSMUSG00000033502	Cdc14a	intron	-44375	ENSMUSG00000106005	Gm29151
3_116581846_116583337	oto_TP1_RF1_vs_RF2	any	0.519	12295	ENSMUSG00000033439	TrmTP13	3pUTR	-7422	ENSMUSG00000106025	Gm42940
3_117409214_117411379	oto_TP1_RF1_vs_RF2	any	0.5	-49421	ENSMUSG00000044667	Plppr4	distalIntergenic	-48338	ENSMUSG00000044667	Plppr4
3_118384844_118385562	oto_TP1_RF1_vs_RF2	any	0.664	-48654	ENSMUSG00000065569	Mir137	distalIntergenic	-44762	ENSMUSG00000097311	Gm26871
3_118404113_118405168	oto_TP1_RF1_vs_RF2	any	0.665	-29216	ENSMUSG00000065569	Mir137	distalIntergenic	-25156	ENSMUSG00000097311	Gm26871
3_119361740_119362817	oto_TP1_RF1_vs_RF2	any	0.577	421109	ENSMUSG00000028134	Ptbp2	intron	276057	ENSMUSG00000087806	Gm23432
3_119415188_119415421	oto_TP1_RF1_vs_RF2	any	0.741	368083	ENSMUSG00000028134	Ptbp2	intron	223453	ENSMUSG00000087806	Gm23432
3_120531600_120532915	oto_TP1_RF1_vs_RF2	any	0.581	354474		NA	distalIntergenic	77178	ENSMUSG00000089027	Gm25013
3_120569996_120572019	oto_TP1_RF1_vs_RF2	any	0.536	315724		NA	distalIntergenic	38074	ENSMUSG00000089027	Gm25013
3_120728912_120731855	oto_TP1_RF1_vs_RF2	any	0.514	156348		NA	intron	7706	ENSMUSG00000105207	Gm42927
3_120785908_120787776	oto_TP1_RF1_vs_RF2	any	0.516	99890		NA	intron	-46347	ENSMUSG00000105207	Gm42927
3_122938378_122939833	oto_TP1_RF1_vs_RF2	any	0.52	14709	ENSMUSG00000054091	1810037I17Rik	intron	14175	ENSMUSG00000054091	1810037I17Rik
3_122983683_122985109	oto_TP1_RF1_vs_RF2	any	0.513	51	ENSMUSG00000039701	Usp53	USTSS1	0	ENSMUSG00000039701	Usp53
3_123385091_123386634	oto_TP1_RF1_vs_RF2	any	0.506	127	ENSMUSG00000028114	Mettl14	USTSS1	0	ENSMUSG00000028114	Mettl14
3_123446380_123448393	oto_TP1_RF1_vs_RF2	any	0.528	474	ENSMUSG00000027978	Prss12	USTSS1	0	ENSMUSG00000027978	Prss12
3_123507916_123509369	oto_TP1_RF1_vs_RF2	any	0.572	-307	ENSMUSG00000104960	Snhg8	USTSS1	0	ENSMUSG00000092730	Snora24
3_123618569_123620991	oto_TP1_RF1_vs_RF2	any	0.529	-330	ENSMUSG00000027977	Ndst3	5pUTR	66981	ENSMUSG00000104860	Gm42510
3_123753656_123755597	oto_TP1_RF1_vs_RF2	any	0.533	-63775	ENSMUSG00000027977	Ndst3	distalIntergenic	-5730	ENSMUSG00000080842	Gm15400
3_123806289_123807256	oto_TP1_RF1_vs_RF2	any	0.514	-115921	ENSMUSG00000027977	Ndst3	distalIntergenic	44962	ENSMUSG00000080842	Gm15400
3_124017778_124019748	oto_TP1_RF1_vs_RF2	any	0.523	-302274	ENSMUSG00000044528	Tram1l1	distalIntergenic	-32674	ENSMUSG00000081939	Gm15399
3_124319718_124322150	oto_TP1_RF1_vs_RF2	any	0.577	-103	ENSMUSG00000044528	Tram1l1	USTSS1	0	ENSMUSG00000044528	Tram1l1
3_124518275_124520053	oto_TP1_RF1_vs_RF2	any	0.56	61927	ENSMUSG00000039174	1700003H04Rik	distalIntergenic	16701	ENSMUSG00000077726	NA
3_124613004_124614161	oto_TP1_RF1_vs_RF2	any	0.733	-32492	ENSMUSG00000039174	1700003H04Rik	distalIntergenic	-23847	ENSMUSG00000106009	Gm9379
3_124622478_124623889	oto_TP1_RF1_vs_RF2	any	0.616	-42093	ENSMUSG00000039174	1700003H04Rik	distalIntergenic	-33321	ENSMUSG00000106009	Gm9379
3_125017316_125017626	oto_TP1_RF1_vs_RF2	any	0.675	-386620	ENSMUSG00000027971	Ndst4	distalIntergenic	25647	ENSMUSG00000098033	Gm9381
3_125840341_125840546	oto_TP1_RF1_vs_RF2	any	0.714	98208	ENSMUSG00000032854	Ugt8a	distalIntergenic	98073	ENSMUSG00000032854	Ugt8a
3_126276059_126276822	oto_TP1_RF1_vs_RF2	any	0.561	-87411	ENSMUSG00000046561	Arsj	USTSS2	-1208	ENSMUSG00000106094	Gm18916
3_126325894_126326806	oto_TP1_RF1_vs_RF2	any	0.511	-37502	ENSMUSG00000046561	Arsj	distalIntergenic	-36878	ENSMUSG00000046561	Arsj
3_126362406_126364900	oto_TP1_RF1_vs_RF2	any	0.719	-199	ENSMUSG00000046561	Arsj	USTSS1	0	ENSMUSG00000046561	Arsj
3_126384025_126385907	oto_TP1_RF1_vs_RF2	any	0.584	21114	ENSMUSG00000046561	Arsj	firstIntron	20341	ENSMUSG00000046561	Arsj
3_126491060_126491963	oto_TP1_RF1_vs_RF2	any	0.729	-105439	ENSMUSG00000053819	Camk2d	distalIntergenic	43317	ENSMUSG00000105233	Gm20568
3_126722449_126724051	oto_TP1_RF1_vs_RF2	any	0.542	126299	ENSMUSG00000053819	Camk2d	intron	-13446	ENSMUSG00000105378	Gm42515
3_126764823_126765048	oto_TP1_RF1_vs_RF2	any	0.794	167985	ENSMUSG00000053819	Camk2d	intron	18690	ENSMUSG00000105553	Gm42514
3_127121423_127121913	oto_TP1_RF1_vs_RF2	any	0.637	-39637	ENSMUSG00000097456	Gm16958	intron	18577	ENSMUSG00000104963	Gm42974
3_127552768_127554081	oto_TP1_RF1_vs_RF2	any	0.585	-64	ENSMUSG00000051278	Zgrf1	USTSS1	0	ENSMUSG00000027968	Larp7
3_128420736_128422122	oto_TP1_RF1_vs_RF2	any	0.63	-189824	ENSMUSG00000105816	D030025E07Rik	distalIntergenic	-118250	ENSMUSG00000065248	Gm22293
3_128518775_128521434	oto_TP1_RF1_vs_RF2	any	0.572	-288500	ENSMUSG00000105816	D030025E07Rik	distalIntergenic	-18938	ENSMUSG00000065248	Gm22293
3_129199418_129200499	oto_TP1_RF1_vs_RF2	any	0.572	81	ENSMUSG00000028023	Pitx2	USTSS1	0	ENSMUSG00000028023	Pitx2
3_129215027_129217212	oto_TP1_RF1_vs_RF2	any	0.544	2188	ENSMUSG00000028023	Pitx2	3pUTR	5021	ENSMUSG00000098515	Gm27195
3_129237778_129239770	oto_TP1_RF1_vs_RF2	any	0.564	24842	ENSMUSG00000028023	Pitx2	distalIntergenic	-12250	ENSMUSG00000106078	Gm43697
3_129724624_129725937	oto_TP1_RF1_vs_RF2	any	0.589	-195	ENSMUSG00000028017	Egf	5pUTR	-2908	ENSMUSG00000106120	Gm42697
3_130464854_130466548	oto_TP1_RF1_vs_RF2	any	0.562	-151747	ENSMUSG00000019232	Etnppl	intron	-72941	ENSMUSG00000105011	Gm43210
3_130508327_130508622	oto_TP1_RF1_vs_RF2	any	0.739	-108973	ENSMUSG00000019232	Etnppl	intron	-30867	ENSMUSG00000105011	Gm43210
3_131109984_131113144	oto_TP1_RF1_vs_RF2	any	0.637	-1227	ENSMUSG00000027985	Lef1	USTSS1	0	ENSMUSG00000027985	Lef1
3_131301733_131303687	oto_TP1_RF1_vs_RF2	any	0.526	517	ENSMUSG00000027983	Cyp2u1	USTSS1	0	ENSMUSG00000097761	4930534D22Rik
3_131587094_131588635	oto_TP1_RF1_vs_RF2	any	0.502	21833	ENSMUSG00000028032	Papss1	intron	22326	ENSMUSG00000028032	Papss1
3_131589972_131590424	oto_TP1_RF1_vs_RF2	any	0.594	24166	ENSMUSG00000028032	Papss1	intron	23356	ENSMUSG00000105973	Gm42881
3_131867582_131869041	oto_TP1_RF1_vs_RF2	any	0.644	-216980	ENSMUSG00000028031	Dkk2	firstIntron	30287	ENSMUSG00000104853	Olfr375-ps1
3_132102000_132104258	oto_TP1_RF1_vs_RF2	any	0.637	17837	ENSMUSG00000028031	Dkk2	firstIntron	16708	ENSMUSG00000028031	Dkk2
3_132437466_132438659	oto_TP1_RF1_vs_RF2	any	0.538	-192128	ENSMUSG00000091721	Gimd1	distalIntergenic	6889	ENSMUSG00000106280	Gm42880
3_132683495_132684696	oto_TP1_RF1_vs_RF2	any	0.674	-48	ENSMUSG00000028030	Tbck	USTSS1	0	ENSMUSG00000028030	Tbck
3_132862994_132865558	oto_TP1_RF1_vs_RF2	any	0.663	14320	ENSMUSG00000106230	Gm29811	firstIntron	13038	ENSMUSG00000106230	Gm29811
3_132897293_132899279	oto_TP1_RF1_vs_RF2	any	0.51	-19690	ENSMUSG00000106230	Gm29811	intron	-18697	ENSMUSG00000106230	Gm29811
3_132904482_132906343	oto_TP1_RF1_vs_RF2	any	0.671	-26817	ENSMUSG00000106230	Gm29811	exon	-25886	ENSMUSG00000106230	Gm29811
3_133169342_133171045	oto_TP1_RF1_vs_RF2	any	0.528	64695	ENSMUSG00000040969	Arhgef38	intron	63904	ENSMUSG00000040969	Arhgef38
3_133693670_133694716	oto_TP1_RF1_vs_RF2	any	0.523	-149803	ENSMUSG00000040943	Tet2	distalIntergenic	-30279	ENSMUSG00000105952	Gm40153
3_133745390_133746318	oto_TP1_RF1_vs_RF2	any	0.534	-201464	ENSMUSG00000040943	Tet2	distalIntergenic	45186	ENSMUSG00000106069	Gm6135
3_134033256_134034612	oto_TP1_RF1_vs_RF2	any	0.619	-202561	ENSMUSG00000044365	Cxxc4	firstIntron	112496	ENSMUSG00000106130	NA
3_134235827_134236684	oto_TP1_RF1_vs_RF2	any	0.728	-239	ENSMUSG00000044365	Cxxc4	USTSS1	0	ENSMUSG00000044365	Cxxc4
3_134238587_134241207	oto_TP1_RF1_vs_RF2	any	0.539	686	ENSMUSG00000084564	Mir1895	USTSS1	0	ENSMUSG00000084564	Mir1895
3_135049510_135049825	oto_TP1_RF1_vs_RF2	any	0.685	-162895	ENSMUSG00000045328	Cenpe	distalIntergenic	-72036	ENSMUSG00000105538	Gm2142
3_135088013_135088762	oto_TP1_RF1_vs_RF2	any	0.554	-124175	ENSMUSG00000045328	Cenpe	distalIntergenic	-33099	ENSMUSG00000105538	Gm2142
3_135100143_135102079	oto_TP1_RF1_vs_RF2	any	0.512	-111452	ENSMUSG00000045328	Cenpe	distalIntergenic	-19782	ENSMUSG00000105538	Gm2142
3_135422646_135423955	oto_TP1_RF1_vs_RF2	any	0.541	132	ENSMUSG00000028165	Cisd2	USTSS1	0	ENSMUSG00000028165	Cisd2
3_135437736_135439540	oto_TP1_RF1_vs_RF2	any	0.541	27	ENSMUSG00000097032	4930539J05Rik	USTSS1	0	ENSMUSG00000078578	Ube2d3
3_135790763_135791823	oto_TP1_RF1_vs_RF2	any	0.56	-33986	ENSMUSG00000053897	Slc39a8	distalIntergenic	-33456	ENSMUSG00000053897	Slc39a8
3_137563840_137564805	oto_TP1_RF1_vs_RF2	any	0.52	-11701	ENSMUSG00000055138	Gm4861	distalIntergenic	-11218	ENSMUSG00000055138	Gm4861
3_137863504_137865812	oto_TP1_RF1_vs_RF2	any	0.509	171	ENSMUSG00000037894	H2az1	USTSS1	0	ENSMUSG00000105676	Gm43403
3_138143162_138145249	oto_TP1_RF1_vs_RF2	any	0.558	407	ENSMUSG00000004127	TrmTP10a	USTSS1	0	ENSMUSG00000004127	TrmTP10a
3_138964039_138964763	oto_TP1_RF1_vs_RF2	any	0.522	110800	ENSMUSG00000028149	Rap1gds1	intron	13318	ENSMUSG00000104724	Gm43162
3_139200395_139200630	oto_TP1_RF1_vs_RF2	any	0.72	-5380	ENSMUSG00000047940	Stpg2	distalIntergenic	-5064	ENSMUSG00000047940	Stpg2
3_139311617_139312203	oto_TP1_RF1_vs_RF2	any	0.572	106017	ENSMUSG00000047940	Stpg2	intron	-99592	ENSMUSG00000104992	Gm43163
3_139614971_139616981	oto_TP1_RF1_vs_RF2	any	0.576	164783	ENSMUSG00000106505	Gm32693	intron	-32398	ENSMUSG00000106574	Gm2451
3_139708841_139711415	oto_TP1_RF1_vs_RF2	any	0.556	70631	ENSMUSG00000106505	Gm32693	3pUTR	59462	ENSMUSG00000106574	Gm2451
3_139922306_139922595	oto_TP1_RF1_vs_RF2	any	0.785	-105798	ENSMUSG00000099169	Mir7j	distalIntergenic	-105654	ENSMUSG00000099169	Mir7j
3_140179131_140180574	oto_TP1_RF1_vs_RF2	any	0.5	151604	ENSMUSG00000099169	Mir7j	distalIntergenic	9847	ENSMUSG00000106207	Gm19184
3_142358694_142359444	oto_TP1_RF1_vs_RF2	any	0.649	32781	ENSMUSG00000028273	Pdlim5	intron	36252	ENSMUSG00000028273	Pdlim5
3_142708563_142709405	oto_TP1_RF1_vs_RF2	any	0.722	7936	ENSMUSG00000040213	Kyat3	intron	7512	ENSMUSG00000040213	Kyat3
3_142754888_142755762	oto_TP1_RF1_vs_RF2	any	0.662	-9922	ENSMUSG00000028271	Gtf2b	distalIntergenic	-9283	ENSMUSG00000028271	Gtf2b
3_142764346_142766233	oto_TP1_RF1_vs_RF2	any	0.506	43	ENSMUSG00000028271	Gtf2b	USTSS1	0	ENSMUSG00000028271	Gtf2b
3_143288495_143289290	oto_TP1_RF1_vs_RF2	any	0.852	45838	ENSMUSG00000105923	A830019L24Rik	distalIntergenic	-41130	ENSMUSG00000106162	Gm43613
3_143315475_143317360	oto_TP1_RF1_vs_RF2	any	0.569	73363	ENSMUSG00000105923	A830019L24Rik	distalIntergenic	-13060	ENSMUSG00000106162	Gm43613
3_143500861_143502927	oto_TP1_RF1_vs_RF2	any	0.508	210249	ENSMUSG00000105279	Gm6260	distalIntergenic	-73687	ENSMUSG00000104939	Gm33651
3_144106820_144108695	oto_TP1_RF1_vs_RF2	any	0.572	94574	ENSMUSG00000028266	Lmo4	intron	27059	ENSMUSG00000106367	Gm34078
3_144141115_144143296	oto_TP1_RF1_vs_RF2	any	0.539	60126	ENSMUSG00000028266	Lmo4	distalIntergenic	-5361	ENSMUSG00000106367	Gm34078
3_144204204_144206226	oto_TP1_RF1_vs_RF2	any	0.615	40	ENSMUSG00000028266	Lmo4	USTSS1	0	ENSMUSG00000028266	Lmo4
3_144538901_144539381	oto_TP1_RF1_vs_RF2	any	0.52	31075	ENSMUSG00000040151	Hs2sTP1	firstIntron	-14900	ENSMUSG00000106057	Gm43560
3_144548123_144549300	oto_TP1_RF1_vs_RF2	any	0.514	21504	ENSMUSG00000040151	Hs2sTP1	firstIntron	20881	ENSMUSG00000040151	Hs2sTP1
3_144718506_144721180	oto_TP1_RF1_vs_RF2	any	0.595	492	ENSMUSG00000037062	Sh3glb1	USTSS1	0	ENSMUSG00000037062	Sh3glb1
3_145118112_145119308	oto_TP1_RF1_vs_RF2	any	0.645	110	ENSMUSG00000028256	Odf2l	USTSS1	0	ENSMUSG00000028256	Odf2l
3_145254912_145255339	oto_TP1_RF1_vs_RF2	any	0.859	-37346	ENSMUSG00000028197	Col24a1	distalIntergenic	-37133	ENSMUSG00000028197	Col24a1
3_145267381_145268776	oto_TP1_RF1_vs_RF2	any	0.626	-24393	ENSMUSG00000028197	Col24a1	distalIntergenic	-23696	ENSMUSG00000028197	Col24a1
3_145307216_145307517	oto_TP1_RF1_vs_RF2	any	0.809	14895	ENSMUSG00000028197	Col24a1	intron	14744	ENSMUSG00000028197	Col24a1
3_145386051_145387805	oto_TP1_RF1_vs_RF2	any	0.55	94456	ENSMUSG00000028197	Col24a1	intron	30239	ENSMUSG00000105619	9530034A14Rik
3_145833545_145834932	oto_TP1_RF1_vs_RF2	any	0.536	75547	ENSMUSG00000028194	Ddah1	firstIntron	-44088	ENSMUSG00000105388	Rpl36a-ps2
3_146403986_146405598	oto_TP1_RF1_vs_RF2	any	0.52	150	ENSMUSG00000036825	Ssx2ip	USTSS1	0	ENSMUSG00000036825	Ssx2ip
3_146681638_146683289	oto_TP1_RF1_vs_RF2	any	0.508	-31147	ENSMUSG00000048652	Samd13	5pUTR	2303	ENSMUSG00000048652	Samd13
3_147137119_147137872	oto_TP1_RF1_vs_RF2	any	0.685	285129	ENSMUSG00000036745	Ttll7	distalIntergenic	40935	ENSMUSG00000103334	Gm29771
3_147249540_147253191	oto_TP1_RF1_vs_RF2	any	0.511	398999	ENSMUSG00000036745	Ttll7	distalIntergenic	-56622	ENSMUSG00000103099	Gm6074
3_147893183_147893364	oto_TP1_RF1_vs_RF2	any	0.868	1040907	ENSMUSG00000036745	Ttll7	distalIntergenic	-236880	ENSMUSG00000106285	Gm43574
3_149550122_149551721	oto_TP1_RF1_vs_RF2	any	0.691	276185		NA	distalIntergenic	-104821	ENSMUSG00000106515	Gm30382
3_149862443_149863475	oto_TP1_RF1_vs_RF2	any	0.633	588222		NA	distalIntergenic	-202047	ENSMUSG00000104785	Gm31121
3_150359283_150360077	oto_TP1_RF1_vs_RF2	any	0.524	664182	ENSMUSG00000092830	Mir3963	distalIntergenic	156004	ENSMUSG00000105779	Gm6439
3_150401799_150402021	oto_TP1_RF1_vs_RF2	any	0.724	621952	ENSMUSG00000092830	Mir3963	distalIntergenic	114060	ENSMUSG00000105779	Gm6439
3_150894987_150895918	oto_TP1_RF1_vs_RF2	any	0.757	128409	ENSMUSG00000092830	Mir3963	distalIntergenic	127944	ENSMUSG00000092830	Mir3963
3_151413284_151414324	oto_TP1_RF1_vs_RF2	any	0.632	-24078	ENSMUSG00000039167	Adgrl4	distalIntergenic	-23563	ENSMUSG00000039167	Adgrl4
3_151475099_151476215	oto_TP1_RF1_vs_RF2	any	0.734	37775	ENSMUSG00000039167	Adgrl4	intron	37212	ENSMUSG00000039167	Adgrl4
3_151575754_151576726	oto_TP1_RF1_vs_RF2	any	0.548	138358	ENSMUSG00000039167	Adgrl4	distalIntergenic	-31617	ENSMUSG00000065138	NA
3_151607683_151608215	oto_TP1_RF1_vs_RF2	any	0.781	142010	ENSMUSG00000028037	Ifi44	USTSS1	-128	ENSMUSG00000065138	NA
3_151899598_151899969	oto_TP1_RF1_vs_RF2	any	0.668	-62256	ENSMUSG00000028036	Ptgfr	distalIntergenic	12295	ENSMUSG00000104909	Gm43617
3_151913589_151914946	oto_TP1_RF1_vs_RF2	any	0.515	-76740	ENSMUSG00000028036	Ptgfr	distalIntergenic	11463	ENSMUSG00000087997	Gm25056
3_152209547_152211290	oto_TP1_RF1_vs_RF2	any	0.504	-3	ENSMUSG00000028034	Fubp1	USTSS1	0	ENSMUSG00000028035	Dnajb4
3_152355479_152355779	oto_TP1_RF1_vs_RF2	any	-0.514	9151	ENSMUSG00000025437	Usp33	firstIntron	9001	ENSMUSG00000025437	Usp33
3_153845380_153845778	oto_TP1_RF1_vs_RF2	any	-0.686	1332	ENSMUSG00000038997	Asb17	DSTSS2	1171	ENSMUSG00000038997	Asb17
3_155688175_155688864	oto_TP1_RF1_vs_RF2	any	0.692	-287834	ENSMUSG00000104553	9330178D15Rik	distalIntergenic	66376	ENSMUSG00000103981	Gm37449
3_156469292_156470177	oto_TP1_RF1_vs_RF2	any	0.524	91952	ENSMUSG00000085084	4930570G19Rik	distalIntergenic	91569	ENSMUSG00000085084	4930570G19Rik
3_157191736_157193246	oto_TP1_RF1_vs_RF2	any	0.55	341599	ENSMUSG00000105834	4930592C13Rik	intron	15614	ENSMUSG00000102322	4930566N20Rik
3_158513843_158514752	oto_TP1_RF1_vs_RF2	any	0.533	47923	ENSMUSG00000028176	Lrrc7	firstIntron	24852	ENSMUSG00000105683	Gm43487
3_158707466_158707758	oto_TP1_RF1_vs_RF2	any	0.878	-145391	ENSMUSG00000028176	Lrrc7	distalIntergenic	-145245	ENSMUSG00000028176	Lrrc7
3_159132298_159133206	oto_TP1_RF1_vs_RF2	any	0.507	56388	ENSMUSG00000106053	Gm20752	intron	55934	ENSMUSG00000106053	Gm20752
3_159347167_159349341	oto_TP1_RF1_vs_RF2	any	0.581	-147179	ENSMUSG00000028175	Depdc1a	distalIntergenic	-142077	ENSMUSG00000104864	Gm43655
3_159493916_159495784	oto_TP1_RF1_vs_RF2	any	0.527	-583	ENSMUSG00000028175	Depdc1a	USTSS1	0	ENSMUSG00000028175	Depdc1a
3_159660750_159661761	oto_TP1_RF1_vs_RF2	any	0.544	62075	ENSMUSG00000028174	Rpe65	distalIntergenic	61575	ENSMUSG00000028174	Rpe65
4_3938127_3939338	oto_TP1_RF1_vs_RF2	any	0.554	-155	ENSMUSG00000042198	Chchd7	USTSS1	0	ENSMUSG00000003282	Plag1
4_4174460_4176087	oto_TP1_RF1_vs_RF2	any	0.673	-36459	ENSMUSG00000045573	Penk	firstIntron	-35641	ENSMUSG00000045573	Penk
4_4397462_4397864	oto_TP1_RF1_vs_RF2	any	0.879	131795		NA	distalIntergenic	130855	ENSMUSG00000085155	Gm11780
4_4403482_4404215	oto_TP1_RF1_vs_RF2	any	0.742	125609		NA	distalIntergenic	124504	ENSMUSG00000085155	Gm11780
4_4840012_4840727	oto_TP1_RF1_vs_RF2	any	0.67	-47064	ENSMUSG00000066324	Bpnt2	distalIntergenic	-46657	ENSMUSG00000066324	Bpnt2
4_6027094_6028931	oto_TP1_RF1_vs_RF2	any	0.525	-163092	ENSMUSG00000028243	Ubxn2b	intron	-40943	ENSMUSG00000084360	Gm11797
4_6056383_6057300	oto_TP1_RF1_vs_RF2	any	0.52	-134263	ENSMUSG00000028243	Ubxn2b	intron	-12574	ENSMUSG00000084360	Gm11797
4_6330268_6331862	oto_TP1_RF1_vs_RF2	any	0.636	-34615	ENSMUSG00000028249	Sdcbp	distalIntergenic	25668	ENSMUSG00000085295	4930430E12Rik
4_6365008_6366940	oto_TP1_RF1_vs_RF2	any	0.626	294	ENSMUSG00000028249	Sdcbp	USTSS1	0	ENSMUSG00000028249	Sdcbp
4_7197963_7199863	oto_TP1_RF1_vs_RF2	any	0.593	-208190	ENSMUSG00000041272	Tox	distalIntergenic	-158449	ENSMUSG00000083023	Gm11804
4_7268624_7269556	oto_TP1_RF1_vs_RF2	any	0.71	-278367	ENSMUSG00000041272	Tox	distalIntergenic	-229110	ENSMUSG00000083023	Gm11804
4_7567048_7568555	oto_TP1_RF1_vs_RF2	any	0.836	7114	ENSMUSG00000086070	8430436N08Rik	intron	6360	ENSMUSG00000086070	8430436N08Rik
4_7595376_7598917	oto_TP1_RF1_vs_RF2	any	0.655	36459	ENSMUSG00000086070	8430436N08Rik	distalIntergenic	34688	ENSMUSG00000086070	8430436N08Rik
4_7847001_7847988	oto_TP1_RF1_vs_RF2	any	0.598	286807	ENSMUSG00000086070	8430436N08Rik	distalIntergenic	26085	ENSMUSG00000094771	Gm23860
4_8501485_8502664	oto_TP1_RF1_vs_RF2	any	0.807	-33569	ENSMUSG00000047187	Rab2a	distalIntergenic	-32980	ENSMUSG00000047187	Rab2a
4_8777097_8778007	oto_TP1_RF1_vs_RF2	any	0.751	26228	ENSMUSG00000041235	Chd7	intron	86691	ENSMUSG00000041235	Chd7
4_8891571_8891812	oto_TP1_RF1_vs_RF2	any	0.833	140368	ENSMUSG00000041235	Chd7	distalIntergenic	-49447	ENSMUSG00000083786	Rps18-ps2
4_9662842_9663878	oto_TP1_RF1_vs_RF2	any	0.51	5802	ENSMUSG00000028207	Asph	firstIntron	-5401	ENSMUSG00000092724	NA
4_9668481_9669721	oto_TP1_RF1_vs_RF2	any	0.577	61	ENSMUSG00000028207	Asph	USTSS1	0	ENSMUSG00000092724	NA
4_9846765_9846985	oto_TP1_RF1_vs_RF2	any	1.001	2503	ENSMUSG00000051279	Gdf6	firstIntron	2393	ENSMUSG00000051279	Gdf6
4_10124115_10124705	oto_TP1_RF1_vs_RF2	any	0.674	-207013	ENSMUSG00000082843	4930448K20Rik	distalIntergenic	164761	ENSMUSG00000082501	Gm11835
4_10461534_10462240	oto_TP1_RF1_vs_RF2	any	0.506	335915	ENSMUSG00000086080	1700123O12Rik	distalIntergenic	-21791	ENSMUSG00000084215	Gm11814
4_10812934_10813363	oto_TP1_RF1_vs_RF2	any	1.003	-15347	ENSMUSG00000086080	1700123O12Rik	USTSS1	-180	ENSMUSG00000083997	Gm12920
4_10873250_10875672	oto_TP1_RF1_vs_RF2	any	0.535	-37	ENSMUSG00000059482	2610301B20Rik	USTSS1	0	ENSMUSG00000106355	NA
4_11253320_11254832	oto_TP1_RF1_vs_RF2	any	0.5	183	ENSMUSG00000040738	Ints8	USTSS1	0	ENSMUSG00000040738	Ints8
4_11469285_11469852	oto_TP1_RF1_vs_RF2	any	0.84	-16389	ENSMUSG00000040720	Virma	distalIntergenic	-16106	ENSMUSG00000040720	Virma
4_11919538_11921610	oto_TP1_RF1_vs_RF2	any	0.506	45139	ENSMUSG00000049225	Pdp1	distalIntergenic	-6814	ENSMUSG00000084518	NA
4_11965373_11967047	oto_TP1_RF1_vs_RF2	any	0.556	-229	ENSMUSG00000049225	Pdp1	USTSS1	0	ENSMUSG00000049225	Pdp1
4_12387391_12388392	oto_TP1_RF1_vs_RF2	any	0.582	-215877	ENSMUSG00000028218	Cibar1	distalIntergenic	115992	ENSMUSG00000085909	Gm11846
4_12451507_12453736	oto_TP1_RF1_vs_RF2	any	0.518	-280607	ENSMUSG00000028218	Cibar1	distalIntergenic	-143652	ENSMUSG00000104211	Gm37985
4_12774524_12775461	oto_TP1_RF1_vs_RF2	any	0.664	-131844	ENSMUSG00000055963	Triqk	distalIntergenic	-37245	ENSMUSG00000065823	NA
4_12798973_12800573	oto_TP1_RF1_vs_RF2	any	0.579	-107064	ENSMUSG00000055963	Triqk	distalIntergenic	-12133	ENSMUSG00000065823	NA
4_12919837_12920971	oto_TP1_RF1_vs_RF2	any	0.533	13567	ENSMUSG00000055963	Triqk	intron	12999	ENSMUSG00000055963	Triqk
4_13146330_13147994	oto_TP1_RF1_vs_RF2	any	0.582	240325	ENSMUSG00000055963	Triqk	distalIntergenic	70190	ENSMUSG00000086227	Gm11820
4_13715478_13717702	oto_TP1_RF1_vs_RF2	any	0.514	-26712	ENSMUSG00000006586	Runx1TP1	distalIntergenic	-25734	ENSMUSG00000006586	Runx1TP1
4_14074998_14076585	oto_TP1_RF1_vs_RF2	any	0.712	215517		NA	distalIntergenic	3355	ENSMUSG00000077701	Gm24068
4_14331649_14332492	oto_TP1_RF1_vs_RF2	any	0.792	-40762		NA	distalIntergenic	92031	ENSMUSG00000087919	Gm24908
4_14395134_14396126	oto_TP1_RF1_vs_RF2	any	0.549	-104321		NA	distalIntergenic	-37765	ENSMUSG00000081239	Gm11836
4_15106838_15108502	oto_TP1_RF1_vs_RF2	any	0.556	41461	ENSMUSG00000040536	Necab1	intron	41292	ENSMUSG00000040536	Necab1
4_15265128_15266822	oto_TP1_RF1_vs_RF2	any	0.553	155	ENSMUSG00000043252	Tmem64	USTSS1	0	ENSMUSG00000043252	Tmem64
4_15468070_15468266	oto_TP1_RF1_vs_RF2	any	0.702	202348	ENSMUSG00000043252	Tmem64	distalIntergenic	-18100	ENSMUSG00000080869	Gm11856
4_15607726_15609799	oto_TP1_RF1_vs_RF2	any	0.691	-272501	ENSMUSG00000028222	Calb1	distalIntergenic	-26370	ENSMUSG00000082673	Gm11857
4_15768389_15771370	oto_TP1_RF1_vs_RF2	any	0.621	-111384	ENSMUSG00000028222	Calb1	distalIntergenic	-26622	ENSMUSG00000084181	Gm11858
4_15880525_15883386	oto_TP1_RF1_vs_RF2	any	0.603	692	ENSMUSG00000028222	Calb1	USTSS1	0	ENSMUSG00000028222	Calb1
4_15938488_15940443	oto_TP1_RF1_vs_RF2	any	0.531	3525	ENSMUSG00000098929	Mir6400	firstIntron	2548	ENSMUSG00000098929	Mir6400
4_15957301_15958933	oto_TP1_RF1_vs_RF2	any	0.507	150	ENSMUSG00000028224	Nbn	USTSS1	0	ENSMUSG00000028224	Nbn
4_16207186_16208760	oto_TP1_RF1_vs_RF2	any	0.591	43863	ENSMUSG00000085112	A530072M11Rik	intron	-37509	ENSMUSG00000083725	Gm11865
4_16214342_16217691	oto_TP1_RF1_vs_RF2	any	0.547	51907	ENSMUSG00000085112	A530072M11Rik	intron	-28578	ENSMUSG00000083725	Gm11865
4_16497435_16498606	oto_TP1_RF1_vs_RF2	any	0.728	333911	ENSMUSG00000085112	A530072M11Rik	firstIntron	32559	ENSMUSG00000086072	Gm11861
4_16531254_16532156	oto_TP1_RF1_vs_RF2	any	0.556	367595	ENSMUSG00000085112	A530072M11Rik	distalIntergenic	66378	ENSMUSG00000086072	Gm11861
4_16539507_16541083	oto_TP1_RF1_vs_RF2	any	0.523	376185	ENSMUSG00000085112	A530072M11Rik	distalIntergenic	74631	ENSMUSG00000086072	Gm11861
4_16567984_16570313	oto_TP1_RF1_vs_RF2	any	0.642	405039	ENSMUSG00000085112	A530072M11Rik	distalIntergenic	103108	ENSMUSG00000086072	Gm11861
4_16608490_16609983	oto_TP1_RF1_vs_RF2	any	0.56	445127	ENSMUSG00000085112	A530072M11Rik	distalIntergenic	-65940	ENSMUSG00000096423	Gm24978
4_16670015_16670541	oto_TP1_RF1_vs_RF2	any	0.562	506168	ENSMUSG00000085112	A530072M11Rik	distalIntergenic	-5382	ENSMUSG00000096423	Gm24978
4_16681372_16681786	oto_TP1_RF1_vs_RF2	any	0.864	517469	ENSMUSG00000085112	A530072M11Rik	distalIntergenic	5449	ENSMUSG00000096423	Gm24978
4_16700004_16700634	oto_TP1_RF1_vs_RF2	any	0.878	536209	ENSMUSG00000085112	A530072M11Rik	distalIntergenic	-14310	ENSMUSG00000083229	Gm11862
4_17485704_17486970	oto_TP1_RF1_vs_RF2	any	0.683	-366556	ENSMUSG00000028226	Mmp16	distalIntergenic	73049	ENSMUSG00000089218	NA
4_17628047_17629838	oto_TP1_RF1_vs_RF2	any	0.753	-223950	ENSMUSG00000028226	Mmp16	distalIntergenic	28125	ENSMUSG00000085478	Gm11851
4_17634998_17636996	oto_TP1_RF1_vs_RF2	any	0.608	-216896	ENSMUSG00000028226	Mmp16	distalIntergenic	20967	ENSMUSG00000085478	Gm11851
4_17774181_17774432	oto_TP1_RF1_vs_RF2	any	0.786	-78586	ENSMUSG00000028226	Mmp16	distalIntergenic	-78461	ENSMUSG00000028226	Mmp16
4_17775066_17775428	oto_TP1_RF1_vs_RF2	any	0.765	-77646	ENSMUSG00000028226	Mmp16	distalIntergenic	-77465	ENSMUSG00000028226	Mmp16
4_17784169_17786174	oto_TP1_RF1_vs_RF2	any	0.564	-67721	ENSMUSG00000028226	Mmp16	distalIntergenic	-66719	ENSMUSG00000028226	Mmp16
4_18365105_18366654	oto_TP1_RF1_vs_RF2	any	0.728	512422	ENSMUSG00000028226	Mmp16	distalIntergenic	-40695	ENSMUSG00000087402	Gm11867
4_18621120_18622388	oto_TP1_RF1_vs_RF2	any	0.573	-659096	ENSMUSG00000056494	Cngb3	intron	-86360	ENSMUSG00000089578	NA
4_18945596_18946743	oto_TP1_RF1_vs_RF2	any	0.728	-334680	ENSMUSG00000056494	Cngb3	intron	-17821	ENSMUSG00000083005	Gm12392
4_19000856_19002335	oto_TP1_RF1_vs_RF2	any	0.689	-279254	ENSMUSG00000056494	Cngb3	intron	36292	ENSMUSG00000083005	Gm12392
4_19026817_19027667	oto_TP1_RF1_vs_RF2	any	0.851	-253608	ENSMUSG00000056494	Cngb3	intron	62253	ENSMUSG00000083005	Gm12392
4_19041413_19042168	oto_TP1_RF1_vs_RF2	any	0.637	-239059	ENSMUSG00000056494	Cngb3	intron	76849	ENSMUSG00000083005	Gm12392
4_19124516_19125649	oto_TP1_RF1_vs_RF2	any	0.647	-155767	ENSMUSG00000056494	Cngb3	USTSS2	-1990	ENSMUSG00000073991	Cnbd1
4_19246938_19248453	oto_TP1_RF1_vs_RF2	any	0.714	-33154	ENSMUSG00000056494	Cngb3	distalIntergenic	-10643	ENSMUSG00000083105	Gm12393
4_19574313_19575993	oto_TP1_RF1_vs_RF2	any	0.508	87	ENSMUSG00000028229	Rmdn1	USTSS1	0	ENSMUSG00000028229	Rmdn1
4_20155183_20156866	oto_TP1_RF1_vs_RF2	any	0.63	113973	ENSMUSG00000073987	Ggh	intron	113131	ENSMUSG00000073987	Ggh
4_20480024_20481271	oto_TP1_RF1_vs_RF2	any	0.687	298020	ENSMUSG00000055761	Nkain3	intron	88928	ENSMUSG00000081964	Gm11873
4_20509319_20512061	oto_TP1_RF1_vs_RF2	any	0.512	267978	ENSMUSG00000055761	Nkain3	firstIntron	118223	ENSMUSG00000081964	Gm11873
4_20817648_20818349	oto_TP1_RF1_vs_RF2	any	0.538	-39331	ENSMUSG00000055761	Nkain3	distalIntergenic	-38782	ENSMUSG00000055761	Nkain3
4_21309303_21309759	oto_TP1_RF1_vs_RF2	any	0.815	376432	ENSMUSG00000040478	Prdm13	distalIntergenic	-18761	ENSMUSG00000089322	Gm25977
4_21926175_21926478	oto_TP1_RF1_vs_RF2	any	0.637	-4999	ENSMUSG00000028246	Faxc	distalIntergenic	-4851	ENSMUSG00000028246	Faxc
4_22486817_22490540	oto_TP1_RF1_vs_RF2	any	0.553	-313	ENSMUSG00000095139	Pou3f2	USTSS1	0	ENSMUSG00000095139	Pou3f2
4_22491255_22492101	oto_TP1_RF1_vs_RF2	any	0.61	1130	ENSMUSG00000107859	Gm30731	DSTSS1	707	ENSMUSG00000107859	Gm30731
4_22500298_22500604	oto_TP1_RF1_vs_RF2	any	1.083	9903	ENSMUSG00000107859	Gm30731	distalIntergenic	9750	ENSMUSG00000107859	Gm30731
4_24495725_24497044	oto_TP1_RF1_vs_RF2	any	0.518	-66	ENSMUSG00000045751	Mms22l	USTSS1	0	ENSMUSG00000045751	Mms22l
4_24758339_24759819	oto_TP1_RF1_vs_RF2	any	0.507	92045	ENSMUSG00000040387	Klhl32	intron	-32861	ENSMUSG00000087399	Gm11899
4_25280629_25282162	oto_TP1_RF1_vs_RF2	any	0.544	425	ENSMUSG00000040359	Ufl1	USTSS1	0	ENSMUSG00000040359	Ufl1
4_25488622_25489227	oto_TP1_RF1_vs_RF2	any	0.741	-207104	ENSMUSG00000040359	Ufl1	distalIntergenic	24348	ENSMUSG00000089327	Gm25975
4_25798728_25800619	oto_TP1_RF1_vs_RF2	any	0.536	329	ENSMUSG00000055373	Fut9	USTSS1	0	ENSMUSG00000055373	Fut9
4_26069086_26071310	oto_TP1_RF1_vs_RF2	any	0.546	-270195	ENSMUSG00000055373	Fut9	distalIntergenic	128721	ENSMUSG00000088547	Gm24965
4_26629498_26631163	oto_TP1_RF1_vs_RF2	any	0.632	75118	ENSMUSG00000086257	4930548K13Rik	distalIntergenic	-35331	ENSMUSG00000082138	Gm11905
4_26709339_26710658	oto_TP1_RF1_vs_RF2	any	0.821	-4550	ENSMUSG00000086257	4930548K13Rik	distalIntergenic	-3890	ENSMUSG00000086257	4930548K13Rik
4_26713939_26715991	oto_TP1_RF1_vs_RF2	any	0.691	-9516	ENSMUSG00000086257	4930548K13Rik	distalIntergenic	-8490	ENSMUSG00000086257	4930548K13Rik
4_26929563_26931276	oto_TP1_RF1_vs_RF2	any	0.598	-224971	ENSMUSG00000086257	4930548K13Rik	distalIntergenic	195233	ENSMUSG00000083447	Gm11904
4_27497230_27498457	oto_TP1_RF1_vs_RF2	any	0.771	-792395	ENSMUSG00000086257	4930548K13Rik	distalIntergenic	-44721	ENSMUSG00000084163	Gm11901
4_27710956_27712405	oto_TP1_RF1_vs_RF2	any	0.518	-1006232	ENSMUSG00000086257	4930548K13Rik	distalIntergenic	10285	ENSMUSG00000095003	Gm25173
4_27714939_27716591	oto_TP1_RF1_vs_RF2	any	0.924	-1010316	ENSMUSG00000086257	4930548K13Rik	distalIntergenic	14268	ENSMUSG00000095003	Gm25173
4_27797557_27800066	oto_TP1_RF1_vs_RF2	any	0.686	-1014319	ENSMUSG00000028289	Epha7	distalIntergenic	67589	ENSMUSG00000082674	Gm11914
4_27895938_27896843	oto_TP1_RF1_vs_RF2	any	0.629	-916740	ENSMUSG00000028289	Epha7	distalIntergenic	-28283	ENSMUSG00000082674	Gm11914
4_28064765_28066084	oto_TP1_RF1_vs_RF2	any	0.512	-747706	ENSMUSG00000028289	Epha7	USTSS2	-1093	ENSMUSG00000082977	Gm11911
4_28142281_28144014	oto_TP1_RF1_vs_RF2	any	0.558	-669983	ENSMUSG00000028289	Epha7	distalIntergenic	75104	ENSMUSG00000082977	Gm11911
4_28298631_28299623	oto_TP1_RF1_vs_RF2	any	0.77	-514004	ENSMUSG00000028289	Epha7	distalIntergenic	-54160	ENSMUSG00000082703	Gm11907
4_28301675_28302396	oto_TP1_RF1_vs_RF2	any	0.775	-511095	ENSMUSG00000028289	Epha7	distalIntergenic	-51387	ENSMUSG00000082703	Gm11907
4_28522676_28524103	oto_TP1_RF1_vs_RF2	any	0.662	-289741	ENSMUSG00000028289	Epha7	distalIntergenic	-36218	ENSMUSG00000082359	Mif-ps11
4_28690719_28691889	oto_TP1_RF1_vs_RF2	any	0.731	-121827	ENSMUSG00000028289	Epha7	distalIntergenic	78393	ENSMUSG00000081011	Gm11913
4_28697839_28699074	oto_TP1_RF1_vs_RF2	any	0.572	-114674	ENSMUSG00000028289	Epha7	distalIntergenic	85513	ENSMUSG00000081011	Gm11913
4_28699959_28701738	oto_TP1_RF1_vs_RF2	any	0.603	-112282	ENSMUSG00000028289	Epha7	distalIntergenic	87633	ENSMUSG00000081011	Gm11913
4_28733545_28734455	oto_TP1_RF1_vs_RF2	any	0.581	-79131	ENSMUSG00000028289	Epha7	distalIntergenic	-78676	ENSMUSG00000028289	Epha7
4_28768896_28770056	oto_TP1_RF1_vs_RF2	any	0.522	-43655	ENSMUSG00000028289	Epha7	distalIntergenic	-43075	ENSMUSG00000028289	Epha7
4_28894985_28896916	oto_TP1_RF1_vs_RF2	any	0.557	82806	ENSMUSG00000028289	Epha7	intron	-79909	ENSMUSG00000086774	Gm11915
4_29475540_29476499	oto_TP1_RF1_vs_RF2	any	0.564	407941		NA	distalIntergenic	-13657	ENSMUSG00000082058	Gm11923
4_30341536_30342746	oto_TP1_RF1_vs_RF2	any	0.537	-322455		NA	distalIntergenic	-89366	ENSMUSG00000087180	Gm11924
4_30697294_30697540	oto_TP1_RF1_vs_RF2	any	0.795	32821		NA	intron	4517	ENSMUSG00000093947	NA
4_30904460_30905624	oto_TP1_RF1_vs_RF2	any	0.624	240446		NA	distalIntergenic	-201925	ENSMUSG00000082949	Gm11920
4_31727796_31728284	oto_TP1_RF1_vs_RF2	any	0.573	-236067	ENSMUSG00000028284	Map3k7	distalIntergenic	-235813	ENSMUSG00000028284	Map3k7
4_34122704_34123785	oto_TP1_RF1_vs_RF2	any	0.504	-73178	ENSMUSG00000028264	Spaca1	distalIntergenic	-7069	ENSMUSG00000087602	Gm12753
4_35400197_35401619	oto_TP1_RF1_vs_RF2	any	0.506	-175028	ENSMUSG00000028300	C9orf72	USTSS1	0	ENSMUSG00000083934	Gm12368
4_37284185_37284788	oto_TP1_RF1_vs_RF2	any	0.734	35084	ENSMUSG00000086026	Gm12374	firstIntron	-13117	ENSMUSG00000088718	Gm22732
4_37974876_37975352	oto_TP1_RF1_vs_RF2	any	0.668	725711	ENSMUSG00000086026	Gm12374	distalIntergenic	4002	ENSMUSG00000080057	Gm12378
4_38224105_38225186	oto_TP1_RF1_vs_RF2	any	0.576	630837	ENSMUSG00000085632	Gm12381	distalIntergenic	-38732	ENSMUSG00000084148	Gm12380
4_38572339_38573265	oto_TP1_RF1_vs_RF2	any	0.719	282681	ENSMUSG00000085632	Gm12381	exon	-90544	ENSMUSG00000081427	Gm12382
4_38748282_38748518	oto_TP1_RF1_vs_RF2	any	0.699	107083	ENSMUSG00000085632	Gm12381	firstIntron	84473	ENSMUSG00000081427	Gm12382
4_39212042_39213205	oto_TP1_RF1_vs_RF2	any	0.557	-237669	ENSMUSG00000028287	1700009N14Rik	distalIntergenic	46589	ENSMUSG00000065344	Gm25581
4_40351217_40352294	oto_TP1_RF1_vs_RF2	any	0.523	38524	ENSMUSG00000087137	4930509K18Rik	distalIntergenic	37985	ENSMUSG00000087137	4930509K18Rik
4_41662448_41663239	oto_TP1_RF1_vs_RF2	any	-0.525	-22542	ENSMUSG00000028445	Enho	exon	20263	ENSMUSG00000087054	Gm12405
4_43620777_43621194	oto_TP1_RF1_vs_RF2	any	-0.687	-10949	ENSMUSG00000028469	Npr2	distalIntergenic	-10231	ENSMUSG00000092675	NA
4_48923697_48925514	oto_TP1_RF1_vs_RF2	any	0.541	-134856	ENSMUSG00000063446	Plppr1	intron	25104	ENSMUSG00000084787	Gm12436
4_49100267_49100651	oto_TP1_RF1_vs_RF2	any	0.672	40997	ENSMUSG00000063446	Plppr1	firstIntron	40994	ENSMUSG00000063446	Plppr1
4_49314305_49315220	oto_TP1_RF1_vs_RF2	any	0.691	90995	ENSMUSG00000060317	Acnat2	intron	25007	ENSMUSG00000064782	Gm22685
4_49389623_49392132	oto_TP1_RF1_vs_RF2	any	0.613	14880	ENSMUSG00000060317	Acnat2	intron	-3980	ENSMUSG00000082725	Gm12451
4_49532703_49533437	oto_TP1_RF1_vs_RF2	any	-0.583	11894	ENSMUSG00000039634	Zfp189	distalIntergenic	11527	ENSMUSG00000039634	Zfp189
4_49596852_49598677	oto_TP1_RF1_vs_RF2	any	0.524	111	ENSMUSG00000039611	Pgap4	USTSS1	0	ENSMUSG00000039611	Pgap4
4_49603590_49604638	oto_TP1_RF1_vs_RF2	any	0.559	-6238	ENSMUSG00000039611	Pgap4	distalIntergenic	-5714	ENSMUSG00000039611	Pgap4
4_49946309_49947231	oto_TP1_RF1_vs_RF2	any	0.543	-101001	ENSMUSG00000039579	Grin3a	distalIntergenic	-100565	ENSMUSG00000039579	Grin3a
4_50869072_50870238	oto_TP1_RF1_vs_RF2	any	0.514	-347023	ENSMUSG00000039555	Cylc2	distalIntergenic	-319869	ENSMUSG00000084116	Gm12460
4_50886248_50886526	oto_TP1_RF1_vs_RF2	any	1.021	-330291	ENSMUSG00000039555	Cylc2	distalIntergenic	-303581	ENSMUSG00000084116	Gm12460
4_51091494_51092178	oto_TP1_RF1_vs_RF2	any	0.732	-124842	ENSMUSG00000039555	Cylc2	distalIntergenic	-97929	ENSMUSG00000084116	Gm12460
4_51519482_51520092	oto_TP1_RF1_vs_RF2	any	0.941	303109	ENSMUSG00000039555	Cylc2	distalIntergenic	-20655	ENSMUSG00000087958	NA
4_51583279_51584740	oto_TP1_RF1_vs_RF2	any	0.629	367332	ENSMUSG00000039555	Cylc2	distalIntergenic	42532	ENSMUSG00000087958	NA
4_51670657_51672565	oto_TP1_RF1_vs_RF2	any	0.6	379499	ENSMUSG00000085515	C630028M04Rik	distalIntergenic	14890	ENSMUSG00000088515	Gm23043
4_51968934_51970391	oto_TP1_RF1_vs_RF2	any	0.586	81447	ENSMUSG00000085515	C630028M04Rik	exon	76041	ENSMUSG00000081050	Gm12461
4_51978792_51979437	oto_TP1_RF1_vs_RF2	any	0.68	71995	ENSMUSG00000085515	C630028M04Rik	intron	71673	ENSMUSG00000085515	C630028M04Rik
4_51992174_51992919	oto_TP1_RF1_vs_RF2	any	0.572	58563	ENSMUSG00000085515	C630028M04Rik	intron	58191	ENSMUSG00000085515	C630028M04Rik
4_52284762_52286273	oto_TP1_RF1_vs_RF2	any	0.568	153446	ENSMUSG00000085763	Smc2os	distalIntergenic	43050	ENSMUSG00000082267	Gm12467
4_52330795_52333136	oto_TP1_RF1_vs_RF2	any	0.573	106998	ENSMUSG00000085763	Smc2os	distalIntergenic	29075	ENSMUSG00000083338	Gm12475
4_52336119_52337067	oto_TP1_RF1_vs_RF2	any	0.732	102371	ENSMUSG00000085763	Smc2os	distalIntergenic	25144	ENSMUSG00000083338	Gm12475
4_52340404_52343004	oto_TP1_RF1_vs_RF2	any	0.588	97260	ENSMUSG00000085763	Smc2os	distalIntergenic	19207	ENSMUSG00000083338	Gm12475
4_52365051_52367001	oto_TP1_RF1_vs_RF2	any	0.544	72938	ENSMUSG00000085763	Smc2os	distalIntergenic	-2840	ENSMUSG00000083338	Gm12475
4_52438083_52439790	oto_TP1_RF1_vs_RF2	any	0.614	27	ENSMUSG00000085763	Smc2os	USTSS1	0	ENSMUSG00000085763	Smc2os
4_52459844_52462410	oto_TP1_RF1_vs_RF2	any	0.552	21906	ENSMUSG00000028312	Smc2	exon	-15672	ENSMUSG00000084380	Tmc4-ps
4_52518586_52520172	oto_TP1_RF1_vs_RF2	any	0.724	-76895	ENSMUSG00000028314	Toporsl	distalIntergenic	-21342	ENSMUSG00000061619	Vma21-ps
4_52560258_52562383	oto_TP1_RF1_vs_RF2	any	0.566	-34953	ENSMUSG00000028314	Toporsl	distalIntergenic	-33891	ENSMUSG00000028314	Toporsl
4_52581629_52582299	oto_TP1_RF1_vs_RF2	any	0.648	-14310	ENSMUSG00000028314	Toporsl	distalIntergenic	-13975	ENSMUSG00000028314	Toporsl
4_52589981_52591457	oto_TP1_RF1_vs_RF2	any	0.66	-5555	ENSMUSG00000028314	Toporsl	distalIntergenic	-4817	ENSMUSG00000028314	Toporsl
4_55328966_55330178	oto_TP1_RF1_vs_RF2	any	0.558	-20470	ENSMUSG00000028426	Rad23b	distalIntergenic	-19865	ENSMUSG00000028426	Rad23b
4_56146336_56148148	oto_TP1_RF1_vs_RF2	any	0.521	594183	ENSMUSG00000070980	Actl7b	distalIntergenic	-14792	ENSMUSG00000081290	Gm12520
4_56309845_56310173	oto_TP1_RF1_vs_RF2	any	0.629	431416	ENSMUSG00000070980	Actl7b	distalIntergenic	-77629	ENSMUSG00000082613	Gm12518
4_57845035_57845379	oto_TP1_RF1_vs_RF2	any	-0.557	-41	ENSMUSG00000038729	Pakap	5pUTR	32116	ENSMUSG00000096195	Gm26138
4_63231302_63231480	oto_TP1_RF1_vs_RF2	any	0.754	15979	ENSMUSG00000045672	Col27a1	intron	17298	ENSMUSG00000045672	Col27a1
4_64259743_64260125	oto_TP1_RF1_vs_RF2	any	0.779	16669		NA	intron	16478	ENSMUSG00000085032	Gm11217
4_64282068_64283341	oto_TP1_RF1_vs_RF2	any	0.518	-6102		NA	distalIntergenic	-5465	ENSMUSG00000085032	Gm11217
4_64654162_64654461	oto_TP1_RF1_vs_RF2	any	0.631	-377709		NA	distalIntergenic	203678	ENSMUSG00000081941	Gm11218
4_65094127_65094586	oto_TP1_RF1_vs_RF2	any	1.138	-29817	ENSMUSG00000028370	Pappa	distalIntergenic	-29588	ENSMUSG00000028370	Pappa
4_65242381_65243526	oto_TP1_RF1_vs_RF2	any	0.577	118780	ENSMUSG00000028370	Pappa	intron	118207	ENSMUSG00000028370	Pappa
4_66122820_66124053	oto_TP1_RF1_vs_RF2	any	0.676	281046	ENSMUSG00000028373	Astn2	intron	-229796	ENSMUSG00000083080	Gm11484
4_66556855_66557216	oto_TP1_RF1_vs_RF2	any	0.794	-152553	ENSMUSG00000028373	Astn2	distalIntergenic	12794	ENSMUSG00000065151	Gm25480
4_66601734_66602339	oto_TP1_RF1_vs_RF2	any	0.911	-197554	ENSMUSG00000028373	Astn2	distalIntergenic	57673	ENSMUSG00000065151	Gm25480
4_67447817_67448234	oto_TP1_RF1_vs_RF2	any	0.692	620475	ENSMUSG00000039005	Tlr4	distalIntergenic	70698	ENSMUSG00000080815	Hmgb1-rs18
4_67852677_67853593	oto_TP1_RF1_vs_RF2	any	0.593	468826		NA	distalIntergenic	-77288	ENSMUSG00000083087	Gm11249
4_68079029_68079767	oto_TP1_RF1_vs_RF2	any	0.614	242563		NA	firstIntron	55998	ENSMUSG00000086364	Gm11751
4_68228239_68229340	oto_TP1_RF1_vs_RF2	any	0.506	93171		NA	distalIntergenic	45707	ENSMUSG00000064762	Gm23738
4_68574077_68576826	oto_TP1_RF1_vs_RF2	any	0.572	-253491		NA	distalIntergenic	-252116	ENSMUSG00000086790	Gm12911
4_68689573_68691050	oto_TP1_RF1_vs_RF2	any	0.649	264085	ENSMUSG00000028351	Brinp1	distalIntergenic	263347	ENSMUSG00000028351	Brinp1
4_69015187_69016662	oto_TP1_RF1_vs_RF2	any	0.579	-61528	ENSMUSG00000028351	Brinp1	distalIntergenic	-60790	ENSMUSG00000028351	Brinp1
4_69095341_69097109	oto_TP1_RF1_vs_RF2	any	0.64	-141828	ENSMUSG00000028351	Brinp1	distalIntergenic	-13562	ENSMUSG00000065815	Gm24697
4_69115185_69117033	oto_TP1_RF1_vs_RF2	any	0.576	-161712	ENSMUSG00000028351	Brinp1	distalIntergenic	4514	ENSMUSG00000065815	Gm24697
4_69346723_69347744	oto_TP1_RF1_vs_RF2	any	0.528	-392837	ENSMUSG00000028351	Brinp1	distalIntergenic	-51602	ENSMUSG00000082553	Gm11404
4_69785284_69786355	oto_TP1_RF1_vs_RF2	any	0.751	624615	ENSMUSG00000039298	Cdk5rap2	distalIntergenic	-67592	ENSMUSG00000085627	Gm11222
4_69895473_69896987	oto_TP1_RF1_vs_RF2	any	0.571	514205	ENSMUSG00000039298	Cdk5rap2	distalIntergenic	29092	ENSMUSG00000046341	Gm11223
4_69911840_69913075	oto_TP1_RF1_vs_RF2	any	0.823	497977	ENSMUSG00000039298	Cdk5rap2	distalIntergenic	13004	ENSMUSG00000046341	Gm11223
4_70058266_70059798	oto_TP1_RF1_vs_RF2	any	0.596	351403	ENSMUSG00000039298	Cdk5rap2	distalIntergenic	11109	ENSMUSG00000082368	Gm11225
4_70700861_70701324	oto_TP1_RF1_vs_RF2	any	0.775	-166165	ENSMUSG00000039270	Megf9	distalIntergenic	-165866	ENSMUSG00000039270	Megf9
4_70742128_70744667	oto_TP1_RF1_vs_RF2	any	0.662	-208470	ENSMUSG00000039270	Megf9	distalIntergenic	-207133	ENSMUSG00000039270	Megf9
4_70781109_70782709	oto_TP1_RF1_vs_RF2	any	0.64	-246981	ENSMUSG00000039270	Megf9	distalIntergenic	-246114	ENSMUSG00000039270	Megf9
4_70952220_70953521	oto_TP1_RF1_vs_RF2	any	0.569	-417943	ENSMUSG00000039270	Megf9	distalIntergenic	-119152	ENSMUSG00000083549	Gm11227
4_71130670_71132138	oto_TP1_RF1_vs_RF2	any	0.7	-596476	ENSMUSG00000039270	Megf9	USTSS1	0	ENSMUSG00000084937	Gm11228
4_71331247_71332580	oto_TP1_RF1_vs_RF2	any	0.728	-796986	ENSMUSG00000039270	Megf9	distalIntergenic	38616	ENSMUSG00000083914	Rps18-ps1
4_71523363_71524681	oto_TP1_RF1_vs_RF2	any	0.545	676871	ENSMUSG00000008305	Tle1	distalIntergenic	-152167	ENSMUSG00000083914	Rps18-ps1
4_71538766_71539807	oto_TP1_RF1_vs_RF2	any	0.554	661606	ENSMUSG00000008305	Tle1	distalIntergenic	-138206	ENSMUSG00000082432	Gm11231
4_71932844_71934417	oto_TP1_RF1_vs_RF2	any	0.646	267262	ENSMUSG00000008305	Tle1	distalIntergenic	-46060	ENSMUSG00000086696	Gm11234
4_72031067_72032741	oto_TP1_RF1_vs_RF2	any	0.542	168989	ENSMUSG00000008305	Tle1	distalIntergenic	50590	ENSMUSG00000086696	Gm11234
4_72198939_72201647	oto_TP1_RF1_vs_RF2	any	0.565	600	ENSMUSG00000008305	Tle1	USTSS1	0	ENSMUSG00000008305	Tle1
4_73023960_73024205	oto_TP1_RF1_vs_RF2	any	0.76	-171449	ENSMUSG00000059343	AldoarTP1	distalIntergenic	-5614	ENSMUSG00000084162	Gm11251
4_74050900_74052424	oto_TP1_RF1_vs_RF2	any	0.587	38059	ENSMUSG00000049122	Frmd3	firstIntron	6512	ENSMUSG00000081048	Gm11760
4_74066940_74067643	oto_TP1_RF1_vs_RF2	any	0.716	53689	ENSMUSG00000049122	Frmd3	firstIntron	22552	ENSMUSG00000081048	Gm11760
4_74251146_74252934	oto_TP1_RF1_vs_RF2	any	0.549	161	ENSMUSG00000028397	Kdm4c	USTSS1	0	ENSMUSG00000085482	A230083N12Rik
4_74689751_74690513	oto_TP1_RF1_vs_RF2	any	0.547	438253	ENSMUSG00000028397	Kdm4c	USTSS1	-427	ENSMUSG00000083659	Gm11258
4_75561488_75563285	oto_TP1_RF1_vs_RF2	any	0.506	-284095	ENSMUSG00000028398	Dmac1	distalIntergenic	180728	ENSMUSG00000084026	Gm11259
4_76175107_76175907	oto_TP1_RF1_vs_RF2	any	0.547	168736	ENSMUSG00000028399	Ptprd	intron	-217247	ENSMUSG00000080780	Gm11252
4_76672444_76674215	oto_TP1_RF1_vs_RF2	any	0.53	-329087	ENSMUSG00000028399	Ptprd	intron	-17928	ENSMUSG00000083050	Gm11242
4_77743227_77743869	oto_TP1_RF1_vs_RF2	any	0.61	468347	ENSMUSG00000028399	Ptprd	intron	-468086	ENSMUSG00000092492	B230208B08Rik
4_78388912_78390746	oto_TP1_RF1_vs_RF2	any	0.516	-177934	ENSMUSG00000028399	Ptprd	distalIntergenic	154926	ENSMUSG00000082351	Gm11260
4_78565121_78565886	oto_TP1_RF1_vs_RF2	any	0.694	-28543		NA	distalIntergenic	95702	ENSMUSG00000085840	Gm11261
4_78923613_78926402	oto_TP1_RF1_vs_RF2	any	0.628	330961		NA	distalIntergenic	225961	ENSMUSG00000083629	Gm11262
4_78989687_78989922	oto_TP1_RF1_vs_RF2	any	0.774	395758		NA	distalIntergenic	254787	ENSMUSG00000089543	Gm25836
4_79016264_79016479	oto_TP1_RF1_vs_RF2	any	0.745	422325		NA	distalIntergenic	228230	ENSMUSG00000089543	Gm25836
4_79290313_79292322	oto_TP1_RF1_vs_RF2	any	0.628	697271		NA	distalIntergenic	-35386	ENSMUSG00000083496	Gm11263
4_79324074_79324407	oto_TP1_RF1_vs_RF2	any	0.715	730194		NA	distalIntergenic	-3301	ENSMUSG00000083496	Gm11263
4_79463148_79463927	oto_TP1_RF1_vs_RF2	any	0.686	869491		NA	distalIntergenic	135440	ENSMUSG00000083496	Gm11263
4_79571998_79572306	oto_TP1_RF1_vs_RF2	any	0.765	978105		NA	distalIntergenic	244290	ENSMUSG00000083496	Gm11263
4_80047597_80049416	oto_TP1_RF1_vs_RF2	any	0.679	-785706	ENSMUSG00000005994	Tyrp1	distalIntergenic	43608	ENSMUSG00000083219	Gm11410
4_80832058_80835103	oto_TP1_RF1_vs_RF2	any	0.51	-632	ENSMUSG00000005994	Tyrp1	USTSS1	0	ENSMUSG00000005994	Tyrp1
4_81328348_81328883	oto_TP1_RF1_vs_RF2	any	0.516	114199	ENSMUSG00000028402	Mpdz	intron	9521	ENSMUSG00000077607	Gm25803
4_83375550_83375925	oto_TP1_RF1_vs_RF2	any	1.143	14930	ENSMUSG00000086321	Gm11413	distalIntergenic	-7139	ENSMUSG00000087592	Gm11184
4_83485487_83487256	oto_TP1_RF1_vs_RF2	any	0.588	91	ENSMUSG00000028484	Psip1	USTSS1	0	ENSMUSG00000028484	Psip1
4_84369873_84370249	oto_TP1_RF1_vs_RF2	any	0.626	305025	ENSMUSG00000028487	Bnc2	intron	58875	ENSMUSG00000083743	Gm12421
4_84940336_84941335	oto_TP1_RF1_vs_RF2	any	0.648	56527	ENSMUSG00000038070	Cntln	intron	-16147	ENSMUSG00000080303	Gm12419
4_85269192_85269595	oto_TP1_RF1_vs_RF2	any	0.554	63938	ENSMUSG00000028488	Sh3gl2	firstIntron	-23430	ENSMUSG00000081862	Gm12413
4_85694777_85695849	oto_TP1_RF1_vs_RF2	any	0.571	-358602	ENSMUSG00000066113	Adamtsl1	firstIntron	180605	ENSMUSG00000066113	Adamtsl1
4_85917769_85919033	oto_TP1_RF1_vs_RF2	any	0.607	-135514	ENSMUSG00000066113	Adamtsl1	intron	7858	ENSMUSG00000088122	NA
4_86308512_86309723	oto_TP1_RF1_vs_RF2	any	0.598	249185	ENSMUSG00000028492	Saxo1	intron	132618	ENSMUSG00000083272	Gm12550
4_86574818_86576970	oto_TP1_RF1_vs_RF2	any	0.509	221	ENSMUSG00000070934	Rraga	USTSS1	0	ENSMUSG00000070934	Rraga
4_88407002_88407508	oto_TP1_RF1_vs_RF2	any	0.635	31671	ENSMUSG00000028497	Hacd4	exon	31420	ENSMUSG00000028497	Hacd4
4_88721500_88723074	oto_TP1_RF1_vs_RF2	any	0.575	221	ENSMUSG00000070923	Klhl9	USTSS1	0	ENSMUSG00000097078	Gm26566
4_90003552_90004544	oto_TP1_RF1_vs_RF2	any	0.638	-214772	ENSMUSG00000070902	Zfp352	distalIntergenic	-180983	ENSMUSG00000085690	Gm12629
4_90614149_90614465	oto_TP1_RF1_vs_RF2	any	0.747	-252993	ENSMUSG00000080756	Gm12633	distalIntergenic	-69779	ENSMUSG00000082502	Gm12636
4_90839944_90840444	oto_TP1_RF1_vs_RF2	any	0.611	-478880	ENSMUSG00000080756	Gm12633	distalIntergenic	-16439	ENSMUSG00000082622	Gm12632
4_90862276_90862476	oto_TP1_RF1_vs_RF2	any	0.917	-501062	ENSMUSG00000080756	Gm12633	distalIntergenic	5393	ENSMUSG00000082622	Gm12632
4_93998757_93999370	oto_TP1_RF1_vs_RF2	any	0.701	557732	ENSMUSG00000028578	Caap1	distalIntergenic	-62003	ENSMUSG00000081685	Gm12647
4_94192722_94193940	oto_TP1_RF1_vs_RF2	any	0.782	363465	ENSMUSG00000028578	Caap1	intron	94432	ENSMUSG00000077622	NA
4_94754287_94754850	oto_TP1_RF1_vs_RF2	any	0.654	15280	ENSMUSG00000006386	Tek	firstIntron	14998	ENSMUSG00000006386	Tek
4_94990068_94990918	oto_TP1_RF1_vs_RF2	any	0.723	-11393	ENSMUSG00000062627	Mysm1	intron	10865	ENSMUSG00000086251	Gm12694
4_94999256_94999446	oto_TP1_RF1_vs_RF2	any	0.906	-20251	ENSMUSG00000062627	Mysm1	intron	20053	ENSMUSG00000086251	Gm12694
4_95050564_95053756	oto_TP1_RF1_vs_RF2	any	0.531	62	ENSMUSG00000052684	Jun	USTSS1	0	ENSMUSG00000087366	Junos
4_95966564_95968019	oto_TP1_RF1_vs_RF2	any	0.597	-87	ENSMUSG00000028572	Hook1	USTSS1	0	ENSMUSG00000028572	Hook1
4_96967789_96970574	oto_TP1_RF1_vs_RF2	any	0.512	-184022	ENSMUSG00000078639	Gm12695	distalIntergenic	50769	ENSMUSG00000098261	Gm27521
4_97574696_97576096	oto_TP1_RF1_vs_RF2	any	0.541	-6547	ENSMUSG00000028565	Nfia	exon	-17626	ENSMUSG00000082683	Gm12697
4_97602677_97602844	oto_TP1_RF1_vs_RF2	any	0.766	-18170		NA	intron	-45607	ENSMUSG00000082683	Gm12697
4_97771456_97773608	oto_TP1_RF1_vs_RF2	any	0.546	-5094	ENSMUSG00000028565	Nfia	USTSS1	0	ENSMUSG00000028565	Nfia
4_97868128_97870143	oto_TP1_RF1_vs_RF2	any	0.609	91510	ENSMUSG00000028565	Nfia	intron	-90050	ENSMUSG00000048747	E130114P18Rik
4_98031688_98032717	oto_TP1_RF1_vs_RF2	any	0.503	254577	ENSMUSG00000028565	Nfia	intron	117544	ENSMUSG00000081096	Gm12691
4_98587340_98588288	oto_TP1_RF1_vs_RF2	any	0.675	41180	ENSMUSG00000061859	Patj	intron	-29475	ENSMUSG00000094456	NA
4_100632263_100632523	oto_TP1_RF1_vs_RF2	any	0.763	-144286	ENSMUSG00000028532	Cachd1	distalIntergenic	50985	ENSMUSG00000082601	Gm12700
4_103329401_103330466	oto_TP1_RF1_vs_RF2	any	-0.538	16088	ENSMUSG00000035069	Oma1	intron	15589	ENSMUSG00000035069	Oma1
4_105338881_105339195	oto_TP1_RF1_vs_RF2	any	-0.778	181691	ENSMUSG00000028517	Plpp3	distalIntergenic	35751	ENSMUSG00000081819	Gm12722
4_107058826_107059026	oto_TP1_RF1_vs_RF2	any	-0.641	7940	ENSMUSG00000028622	Mrpl37	firstExon	7842	ENSMUSG00000028622	Mrpl37
4_107485240_107486671	oto_TP1_RF1_vs_RF2	any	-0.511	51237	ENSMUSG00000034762	Glis1	intron	50649	ENSMUSG00000034762	Glis1
4_107546596_107546863	oto_TP1_RF1_vs_RF2	any	-0.939	112011	ENSMUSG00000034762	Glis1	intron	112005	ENSMUSG00000034762	Glis1
4_107701198_107701556	oto_TP1_RF1_vs_RF2	any	-0.523	-17215	ENSMUSG00000028610	Dmrtb1	firstIntron	-3244	ENSMUSG00000094267	NA
4_108176111_108176624	oto_TP1_RF1_vs_RF2	any	-0.77	10931	ENSMUSG00000028601	Echdc2	intron	10674	ENSMUSG00000028601	Echdc2
4_108291627_108292684	oto_TP1_RF1_vs_RF2	any	-0.51	8934	ENSMUSG00000034636	Zyg11b	firstIntron	8412	ENSMUSG00000034636	Zyg11b
4_108951973_108952440	oto_TP1_RF1_vs_RF2	any	-0.769	19870	ENSMUSG00000086483	8030443G20Rik	exon	-18165	ENSMUSG00000082699	Gm12736
4_111645453_111646413	oto_TP1_RF1_vs_RF2	any	-0.502	-74077	ENSMUSG00000034401	Spata6	intron	-73571	ENSMUSG00000034401	Spata6
4_114610769_114611828	oto_TP1_RF1_vs_RF2	any	-0.59	204575	ENSMUSG00000070867	Trabd2b	3pUTR	61512	ENSMUSG00000100998	Gm28864
4_114678255_114678677	oto_TP1_RF1_vs_RF2	any	-0.739	-143254	ENSMUSG00000055198	Gm12830	distalIntergenic	-2127	ENSMUSG00000085870	Gm12829
4_114685558_114685734	oto_TP1_RF1_vs_RF2	any	-0.884	-136074	ENSMUSG00000055198	Gm12830	exon	4754	ENSMUSG00000085870	Gm12829
4_114946967_114948041	oto_TP1_RF1_vs_RF2	any	-0.504	-21491	ENSMUSG00000044518	Foxe3	distalIntergenic	-20954	ENSMUSG00000044518	Foxe3
4_115954816_115955984	oto_TP1_RF1_vs_RF2	any	-0.608	-15474	ENSMUSG00000028707	Dmbx1	distalIntergenic	-14890	ENSMUSG00000028707	Dmbx1
4_117296541_117297427	oto_TP1_RF1_vs_RF2	any	-0.689	-7529	ENSMUSG00000028677	Rnf220	DSTSS1	724	ENSMUSG00000085749	Gm12843
4_117393124_117393713	oto_TP1_RF1_vs_RF2	any	-0.573	-17958	ENSMUSG00000028677	Rnf220	intron	-52237	ENSMUSG00000086876	Gm12828
4_117496480_117498204	oto_TP1_RF1_vs_RF2	any	-0.623	-290	ENSMUSG00000028677	Rnf220	USTSS1	0	ENSMUSG00000028677	Rnf220
4_117770743_117771205	oto_TP1_RF1_vs_RF2	any	-0.554	-5308	ENSMUSG00000048626	Klf17	distalIntergenic	-5095	ENSMUSG00000048626	Klf17
4_117810897_117811360	oto_TP1_RF1_vs_RF2	any	-0.71	-24129	ENSMUSG00000028542	Slc6a9	distalIntergenic	14296	ENSMUSG00000083507	Gm12842
4_117813302_117813891	oto_TP1_RF1_vs_RF2	any	-0.519	-21661	ENSMUSG00000028542	Slc6a9	distalIntergenic	11765	ENSMUSG00000083507	Gm12842
4_117862461_117863400	oto_TP1_RF1_vs_RF2	any	-0.506	9539	ENSMUSG00000078588	Ccdc24	intron	5158	ENSMUSG00000091237	Gm17114
4_117933818_117934871	oto_TP1_RF1_vs_RF2	any	-0.546	-4582	ENSMUSG00000028539	Artn	intron	-4055	ENSMUSG00000028539	Artn
4_118001320_118002423	oto_TP1_RF1_vs_RF2	any	-0.614	-72109	ENSMUSG00000028539	Artn	intron	26284	ENSMUSG00000086554	9530034E10Rik
4_118444931_118447411	oto_TP1_RF1_vs_RF2	any	-0.551	-8828	ENSMUSG00000006398	Cdc20	exon	-3711	ENSMUSG00000081921	Gm12858
4_118595639_118596139	oto_TP1_RF1_vs_RF2	any	-0.771	24516	ENSMUSG00000028730	Cfap57	exon	24638	ENSMUSG00000028730	Cfap57
4_118961182_118961594	oto_TP1_RF1_vs_RF2	any	-0.67	-579	ENSMUSG00000024903	Lao1	USTSS1	0	ENSMUSG00000024903	Lao1
4_118988468_118989191	oto_TP1_RF1_vs_RF2	any	-0.614	26863	ENSMUSG00000024903	Lao1	DSTSS2	1454	ENSMUSG00000082143	Gm12864
4_119204099_119205631	oto_TP1_RF1_vs_RF2	any	-0.698	9340	ENSMUSG00000028643	Svbp	3pUTR	8793	ENSMUSG00000028643	Svbp
4_119369590_119370797	oto_TP1_RF1_vs_RF2	any	-0.535	-10300	ENSMUSG00000028637	Ccdc30	intron	-22703	ENSMUSG00000118403	Gm50484
4_120007727_120008839	oto_TP1_RF1_vs_RF2	any	-0.53	-152923	ENSMUSG00000028635	Edn2	intron	-56157	ENSMUSG00000115115	AL607142.1
4_120101133_120101885	oto_TP1_RF1_vs_RF2	any	-0.593	-59697	ENSMUSG00000028635	Edn2	intron	36137	ENSMUSG00000115115	AL607142.1
4_120848907_120851957	oto_TP1_RF1_vs_RF2	any	-0.51	-4367	ENSMUSG00000032890	Rims3	distalIntergenic	-2859	ENSMUSG00000032890	Rims3
4_120904365_120904988	oto_TP1_RF1_vs_RF2	any	-0.547	20328	ENSMUSG00000028629	Exo5	DSTSS1	905	ENSMUSG00000089381	Gm24678
4_120909029_120912410	oto_TP1_RF1_vs_RF2	any	-0.631	14285	ENSMUSG00000028629	Exo5	distalIntergenic	5569	ENSMUSG00000089381	Gm24678
4_121197673_121199139	oto_TP1_RF1_vs_RF2	any	-0.564	16678	ENSMUSG00000049878	Rlf	firstIntron	15945	ENSMUSG00000049878	Rlf
4_121241175_121241653	oto_TP1_RF1_vs_RF2	any	-0.658	-26330	ENSMUSG00000049878	Rlf	distalIntergenic	-13702	ENSMUSG00000080706	Gm12890
4_123046360_123046679	oto_TP1_RF1_vs_RF2	any	-0.602	29927	ENSMUSG00000028653	TriTP1	intron	29763	ENSMUSG00000028653	TriTP1
4_124206138_124207075	oto_TP1_RF1_vs_RF2	any	-0.6	279352		NA	distalIntergenic	72102	ENSMUSG00000103541	Gm37667
4_124302678_124303525	oto_TP1_RF1_vs_RF2	any	-0.509	182857		NA	exon	-2830	ENSMUSG00000086087	Gm12916
4_124461014_124461866	oto_TP1_RF1_vs_RF2	any	-0.516	24519		NA	intron	24093	ENSMUSG00000084757	1700057H15Rik
4_124680548_124683325	oto_TP1_RF1_vs_RF2	any	-0.503	11617	ENSMUSG00000028907	Utp11	exon	10275	ENSMUSG00000028907	Utp11
4_124970485_124970961	oto_TP1_RF1_vs_RF2	any	-0.605	-15707	ENSMUSG00000028871	Rspo1	firstIntron	-15469	ENSMUSG00000028871	Rspo1
4_125020680_125021664	oto_TP1_RF1_vs_RF2	any	-0.547	-8842	ENSMUSG00000028869	Gnl2	DSTSS2	1180	ENSMUSG00000080934	Gm12931
4_125158543_125161936	oto_TP1_RF1_vs_RF2	any	-0.549	-32359	ENSMUSG00000042677	Zc3h12a	distalIntergenic	-30703	ENSMUSG00000042677	Zc3h12a
4_125205594_125205773	oto_TP1_RF1_vs_RF2	any	-0.907	-77803	ENSMUSG00000042677	Zc3h12a	distalIntergenic	-22824	ENSMUSG00000087010	1700041M05Rik
4_125218792_125220093	oto_TP1_RF1_vs_RF2	any	-0.525	-91562	ENSMUSG00000042677	Zc3h12a	distalIntergenic	-8504	ENSMUSG00000087010	1700041M05Rik
4_125220275_125221615	oto_TP1_RF1_vs_RF2	any	-0.558	-93064	ENSMUSG00000042677	Zc3h12a	distalIntergenic	-6982	ENSMUSG00000087010	1700041M05Rik
4_125333525_125334043	oto_TP1_RF1_vs_RF2	any	-0.772	-157047	ENSMUSG00000001985	Grik3	distalIntergenic	104928	ENSMUSG00000087010	1700041M05Rik
4_125779941_125782336	oto_TP1_RF1_vs_RF2	any	-0.509	141171	ENSMUSG00000085562	2610028E06Rik	distalIntergenic	140081	ENSMUSG00000085562	2610028E06Rik
4_125924488_125925813	oto_TP1_RF1_vs_RF2	any	-0.535	-2841	ENSMUSG00000085562	2610028E06Rik	distalIntergenic	-2071	ENSMUSG00000085562	2610028E06Rik
4_125934930_125937324	oto_TP1_RF1_vs_RF2	any	-0.513	-13817	ENSMUSG00000085562	2610028E06Rik	distalIntergenic	-12513	ENSMUSG00000085562	2610028E06Rik
4_126159560_126159813	oto_TP1_RF1_vs_RF2	any	-0.674	2978	ENSMUSG00000073758	Sh3d21	intron	3678	ENSMUSG00000073758	Sh3d21
4_126277383_126279059	oto_TP1_RF1_vs_RF2	any	-0.531	-8573	ENSMUSG00000056174	Col8a2	distalIntergenic	-7734	ENSMUSG00000056174	Col8a2
4_126587176_126588152	oto_TP1_RF1_vs_RF2	any	-0.623	-22190	ENSMUSG00000073755	5730409E04Rik	exon	-2367	ENSMUSG00000081319	Gm12936
4_126601254_126603198	oto_TP1_RF1_vs_RF2	any	-0.534	-7628	ENSMUSG00000073755	5730409E04Rik	distalIntergenic	-6620	ENSMUSG00000073755	5730409E04Rik
4_127313246_127315082	oto_TP1_RF1_vs_RF2	any	-0.511	-125	ENSMUSG00000050234	Gja4	USTSS1	0	ENSMUSG00000050234	Gja4
4_127329381_127331703	oto_TP1_RF1_vs_RF2	any	-0.57	294	ENSMUSG00000042367	Gjb3	USTSS1	0	ENSMUSG00000042367	Gjb3
4_127362924_127364038	oto_TP1_RF1_vs_RF2	any	-0.556	-5317	ENSMUSG00000042357	Gjb5	distalIntergenic	-4743	ENSMUSG00000042357	Gjb5
4_127372775_127373639	oto_TP1_RF1_vs_RF2	any	-0.641	-15043	ENSMUSG00000042357	Gjb5	distalIntergenic	-14594	ENSMUSG00000042357	Gjb5
4_127416453_127417948	oto_TP1_RF1_vs_RF2	any	-0.573	-59037	ENSMUSG00000042357	Gjb5	distalIntergenic	-7655	ENSMUSG00000079998	Gm12947
4_127481111_127481464	oto_TP1_RF1_vs_RF2	any	-0.841	-123124	ENSMUSG00000042357	Gjb5	firstIntron	6263	ENSMUSG00000087470	A630031M04Rik
4_127530408_127532189	oto_TP1_RF1_vs_RF2	any	-0.538	-173135	ENSMUSG00000042357	Gjb5	exon	55560	ENSMUSG00000087470	A630031M04Rik
4_127613019_127613688	oto_TP1_RF1_vs_RF2	any	-0.727	-255190	ENSMUSG00000042357	Gjb5	distalIntergenic	138171	ENSMUSG00000087470	A630031M04Rik
4_127659707_127660573	oto_TP1_RF1_vs_RF2	any	-0.508	-301976	ENSMUSG00000042357	Gjb5	distalIntergenic	151600	ENSMUSG00000087510	1700112K13Rik
4_127675247_127676246	oto_TP1_RF1_vs_RF2	any	-0.525	295094	ENSMUSG00000028813	CK137956	distalIntergenic	135927	ENSMUSG00000087510	1700112K13Rik
4_127753676_127754482	oto_TP1_RF1_vs_RF2	any	-0.74	216762	ENSMUSG00000028813	CK137956	distalIntergenic	57691	ENSMUSG00000087510	1700112K13Rik
4_128098051_128100274	oto_TP1_RF1_vs_RF2	any	-0.517	67434		NA	intron	66693	ENSMUSG00000087459	Csmd2os
4_128288119_128288437	oto_TP1_RF1_vs_RF2	any	-0.668	27234		NA	intron	27075	ENSMUSG00000085717	Hmgb4os
4_128773566_128774125	oto_TP1_RF1_vs_RF2	any	-0.591	14588	ENSMUSG00000028794	A3galt2	3pUTR	18202	ENSMUSG00000028794	A3galt2
4_128871843_128874190	oto_TP1_RF1_vs_RF2	any	-0.507	-11123	ENSMUSG00000041000	Trim62	exon	-2447	ENSMUSG00000084011	Gm12969
4_129150920_129151500	oto_TP1_RF1_vs_RF2	any	-0.507	14211	ENSMUSG00000001334	Fndc5	3pUTR	13921	ENSMUSG00000001334	Fndc5
4_129241595_129241980	oto_TP1_RF1_vs_RF2	any	-0.55	-2570	ENSMUSG00000050390	C77080	firstIntron	19424	ENSMUSG00000050390	C77080
4_129293455_129293987	oto_TP1_RF1_vs_RF2	any	-0.651	6100	ENSMUSG00000001333	Sync	exon	5838	ENSMUSG00000001333	Sync
4_130174732_130174994	oto_TP1_RF1_vs_RF2	any	-1.021	-61	ENSMUSG00000028776	Tinagl1	DSTSS1	128	ENSMUSG00000028776	Tinagl1
4_130679477_130681667	oto_TP1_RF1_vs_RF2	any	-0.505	17215	ENSMUSG00000028580	Pum1	intron	16156	ENSMUSG00000028580	Pum1
4_130927835_130928066	oto_TP1_RF1_vs_RF2	any	-1.226	14617	ENSMUSG00000028581	Laptm5	intron	14710	ENSMUSG00000028581	Laptm5
4_130984291_130985449	oto_TP1_RF1_vs_RF2	any	-0.641	25604	ENSMUSG00000086262	A930031H19Rik	intron	9501	ENSMUSG00000085804	Gm12973
4_131107128_131107901	oto_TP1_RF1_vs_RF2	any	-0.768	-97041	ENSMUSG00000086262	A930031H19Rik	distalIntergenic	-96654	ENSMUSG00000086262	A930031H19Rik
4_131113672_131115585	oto_TP1_RF1_vs_RF2	any	-0.515	-104155	ENSMUSG00000086262	A930031H19Rik	distalIntergenic	-103198	ENSMUSG00000086262	A930031H19Rik
4_131195997_131196498	oto_TP1_RF1_vs_RF2	any	-0.533	-185774	ENSMUSG00000086262	A930031H19Rik	distalIntergenic	-42779	ENSMUSG00000088041	Gm25261
4_131252374_131254272	oto_TP1_RF1_vs_RF2	any	-0.669	-242849	ENSMUSG00000086262	A930031H19Rik	distalIntergenic	13097	ENSMUSG00000088041	Gm25261
4_131269576_131271370	oto_TP1_RF1_vs_RF2	any	-0.604	-259999	ENSMUSG00000086262	A930031H19Rik	distalIntergenic	30299	ENSMUSG00000088041	Gm25261
4_131363142_131364121	oto_TP1_RF1_vs_RF2	any	-0.676	-353158	ENSMUSG00000086262	A930031H19Rik	distalIntergenic	-123076	ENSMUSG00000078531	Gm831
4_131375135_131376786	oto_TP1_RF1_vs_RF2	any	-0.545	-365487	ENSMUSG00000086262	A930031H19Rik	distalIntergenic	-110411	ENSMUSG00000078531	Gm831
4_131435019_131436616	oto_TP1_RF1_vs_RF2	any	-0.51	402460	ENSMUSG00000028909	Ptpru	distalIntergenic	-50581	ENSMUSG00000078531	Gm831
4_131511562_131511871	oto_TP1_RF1_vs_RF2	any	-0.614	326561	ENSMUSG00000028909	Ptpru	distalIntergenic	24365	ENSMUSG00000078531	Gm831
4_131525173_131525631	oto_TP1_RF1_vs_RF2	any	-1.292	312876	ENSMUSG00000028909	Ptpru	distalIntergenic	37976	ENSMUSG00000078531	Gm831
4_131534947_131537152	oto_TP1_RF1_vs_RF2	any	-0.533	302228	ENSMUSG00000028909	Ptpru	distalIntergenic	47750	ENSMUSG00000078531	Gm831
4_131596068_131597043	oto_TP1_RF1_vs_RF2	any	-0.633	241722	ENSMUSG00000028909	Ptpru	distalIntergenic	80802	ENSMUSG00000087171	Gm12962
4_131597472_131598654	oto_TP1_RF1_vs_RF2	any	-0.594	240215	ENSMUSG00000028909	Ptpru	distalIntergenic	79191	ENSMUSG00000087171	Gm12962
4_131605854_131608261	oto_TP1_RF1_vs_RF2	any	-0.655	231220	ENSMUSG00000028909	Ptpru	distalIntergenic	69584	ENSMUSG00000087171	Gm12962
4_131911619_131911881	oto_TP1_RF1_vs_RF2	any	-0.654	8279	ENSMUSG00000085667	Gm12992	intron	8148	ENSMUSG00000085667	Gm12992
4_132739087_132739327	oto_TP1_RF1_vs_RF2	any	-0.737	-6661	ENSMUSG00000037752	Xkr8	intron	-6541	ENSMUSG00000037752	Xkr8
4_133184921_133185746	oto_TP1_RF1_vs_RF2	any	-0.628	-10321	ENSMUSG00000099202	Mir7017	exon	-9909	ENSMUSG00000099202	Mir7017
4_133373192_133373706	oto_TP1_RF1_vs_RF2	any	-0.538	3673	ENSMUSG00000092745	Mir5122	firstIntron	3416	ENSMUSG00000092745	Mir5122
4_133853358_133854468	oto_TP1_RF1_vs_RF2	any	-0.758	20818	ENSMUSG00000003644	Rps6ka1	intron	-17362	ENSMUSG00000085009	Gm12977
4_134067031_134068698	oto_TP1_RF1_vs_RF2	any	-0.532	-587	ENSMUSG00000012123	Crybg2	5pUTR	6216	ENSMUSG00000012123	Crybg2
4_134078610_134079266	oto_TP1_RF1_vs_RF2	any	-0.516	10486	ENSMUSG00000012123	Crybg2	exon	15816	ENSMUSG00000000682	Cd52
4_134596683_134597314	oto_TP1_RF1_vs_RF2	any	-0.522	-29148	ENSMUSG00000099289	Mir6403	intron	-28832	ENSMUSG00000099289	Mir6403
4_134878979_134880318	oto_TP1_RF1_vs_RF2	any	-0.627	15113	ENSMUSG00000028825	Rhd	exon	14443	ENSMUSG00000028825	Rhd
4_134994215_134995927	oto_TP1_RF1_vs_RF2	any	-0.515	64091	ENSMUSG00000028821	Syf2	distalIntergenic	63317	ENSMUSG00000028821	Syf2
4_134998235_134999947	oto_TP1_RF1_vs_RF2	any	-0.688	68111	ENSMUSG00000028821	Syf2	distalIntergenic	67337	ENSMUSG00000028821	Syf2
4_135018025_135019580	oto_TP1_RF1_vs_RF2	any	-0.586	87823	ENSMUSG00000028821	Syf2	distalIntergenic	87127	ENSMUSG00000028821	Syf2
4_135618097_135618546	oto_TP1_RF1_vs_RF2	any	-0.635	-8333	ENSMUSG00000086788	1700029M20Rik	distalIntergenic	-8109	ENSMUSG00000086788	1700029M20Rik
4_135685516_135687051	oto_TP1_RF1_vs_RF2	any	-0.663	-173	ENSMUSG00000062157	Ifnlr1	USTSS1	0	ENSMUSG00000062157	Ifnlr1
4_135889665_135890325	oto_TP1_RF1_vs_RF2	any	-0.599	-5194	ENSMUSG00000062585	Cnr2	DSTSS2	1152	ENSMUSG00000083430	Gm13006
4_136249557_136250222	oto_TP1_RF1_vs_RF2	any	-0.568	1933	ENSMUSG00000001604	Tcea3	DSTSS2	1828	ENSMUSG00000001604	Tcea3
4_136708332_136709527	oto_TP1_RF1_vs_RF2	any	-0.529	86309	ENSMUSG00000070683	Lactbl1	intron	68750	ENSMUSG00000103119	Gm37583
4_136765956_136766329	oto_TP1_RF1_vs_RF2	any	-0.689	69869	ENSMUSG00000028664	Ephb2	intron	69659	ENSMUSG00000028664	Ephb2
4_136878385_136878894	oto_TP1_RF1_vs_RF2	any	-0.9	7537	ENSMUSG00000036905	C1qb	DS2	7293	ENSMUSG00000036905	C1qb
4_136893321_136895095	oto_TP1_RF1_vs_RF2	any	-0.735	-1294	ENSMUSG00000036896	C1qc	USTSS1	-256	ENSMUSG00000036896	C1qc
4_136904830_136905640	oto_TP1_RF1_vs_RF2	any	-0.754	-6391	ENSMUSG00000036887	C1qa	distalIntergenic	-6027	ENSMUSG00000036887	C1qa
4_136919024_136920626	oto_TP1_RF1_vs_RF2	any	-0.747	-20981	ENSMUSG00000036887	C1qa	distalIntergenic	-20221	ENSMUSG00000036887	C1qa
4_137064256_137065002	oto_TP1_RF1_vs_RF2	any	-0.544	-15934	ENSMUSG00000060862	Zbtb40	distalIntergenic	-15455	ENSMUSG00000060862	Zbtb40
4_137082854_137083263	oto_TP1_RF1_vs_RF2	any	-0.609	-34364	ENSMUSG00000060862	Zbtb40	distalIntergenic	-34053	ENSMUSG00000060862	Zbtb40
4_137108973_137110879	oto_TP1_RF1_vs_RF2	any	-0.54	55140	ENSMUSG00000085833	Gm13003	distalIntergenic	6703	ENSMUSG00000085542	1700037C06Rik
4_137117475_137119013	oto_TP1_RF1_vs_RF2	any	-0.55	46822	ENSMUSG00000085833	Gm13003	USTSS1	0	ENSMUSG00000085542	1700037C06Rik
4_137200442_137200985	oto_TP1_RF1_vs_RF2	any	-0.744	-35648	ENSMUSG00000085833	Gm13003	distalIntergenic	16377	ENSMUSG00000092848	NA
4_137234249_137236242	oto_TP1_RF1_vs_RF2	any	-0.655	-42389	ENSMUSG00000036856	Wnt4	distalIntergenic	-10927	ENSMUSG00000082149	Gm13002
4_137242631_137243725	oto_TP1_RF1_vs_RF2	any	-0.55	-34457	ENSMUSG00000036856	Wnt4	distalIntergenic	-19309	ENSMUSG00000082149	Gm13002
4_137282470_137283416	oto_TP1_RF1_vs_RF2	any	-0.539	5308	ENSMUSG00000036856	Wnt4	firstIntron	4981	ENSMUSG00000036856	Wnt4
4_137323076_137323620	oto_TP1_RF1_vs_RF2	any	-0.752	34411	ENSMUSG00000006699	Cdc42	USTSS2	-1939	ENSMUSG00000089199	NA
4_137502177_137504023	oto_TP1_RF1_vs_RF2	any	-0.518	34297	ENSMUSG00000028763	Hspg2	exon	33408	ENSMUSG00000028763	Hspg2
4_137521426_137522344	oto_TP1_RF1_vs_RF2	any	-0.58	-16401	ENSMUSG00000099134	Mir7018	exon	-15942	ENSMUSG00000099134	Mir7018
4_137791292_137791909	oto_TP1_RF1_vs_RF2	any	-0.98	4783	ENSMUSG00000028766	Alpl	firstIntron	4475	ENSMUSG00000028766	Alpl
4_138941515_138943038	oto_TP1_RF1_vs_RF2	any	-0.543	-24835	ENSMUSG00000070661	Rnf186	distalIntergenic	-24074	ENSMUSG00000070661	Rnf186
4_138943853_138944119	oto_TP1_RF1_vs_RF2	any	-0.78	-23126	ENSMUSG00000070661	Rnf186	distalIntergenic	-22993	ENSMUSG00000070661	Rnf186
4_139001046_139001694	oto_TP1_RF1_vs_RF2	any	-0.522	28465	ENSMUSG00000041143	Tmco4	intron	28158	ENSMUSG00000041143	Tmco4
4_139096068_139096535	oto_TP1_RF1_vs_RF2	any	-0.532	-3332	ENSMUSG00000041120	Nbl1	distalIntergenic	-3075	ENSMUSG00000041120	Nbl1
4_139211998_139212472	oto_TP1_RF1_vs_RF2	any	-0.753	18124	ENSMUSG00000028745	Capzb	firstIntron	19099	ENSMUSG00000028745	Capzb
4_139335479_139338284	oto_TP1_RF1_vs_RF2	any	-0.507	15694	ENSMUSG00000028741	Mrto4	USTSS1	0	ENSMUSG00000118507	Gm52956
4_139344843_139347186	oto_TP1_RF1_vs_RF2	any	-0.516	6561	ENSMUSG00000028741	Mrto4	USTSS1	0	ENSMUSG00000080708	Ccnd3-ps
4_139445566_139447456	oto_TP1_RF1_vs_RF2	any	-0.561	65852	ENSMUSG00000066036	Ubr4	exon	-83092	ENSMUSG00000041025	Iffo2
4_139499756_139502504	oto_TP1_RF1_vs_RF2	any	-0.544	-29418	ENSMUSG00000041025	Iffo2	distalIntergenic	-28044	ENSMUSG00000041025	Iffo2
4_139536059_139537806	oto_TP1_RF1_vs_RF2	any	-0.656	6385	ENSMUSG00000041025	Iffo2	5pUTR	5511	ENSMUSG00000041025	Iffo2
4_139858412_139859181	oto_TP1_RF1_vs_RF2	any	-0.647	-25829	ENSMUSG00000028736	Pax7	distalIntergenic	-24884	ENSMUSG00000028736	Pax7
4_139871730_139873482	oto_TP1_RF1_vs_RF2	any	-0.733	-39638	ENSMUSG00000028736	Pax7	distalIntergenic	-37006	ENSMUSG00000087646	Gm1667
4_139877069_139878835	oto_TP1_RF1_vs_RF2	any	-0.65	-44984	ENSMUSG00000028736	Pax7	distalIntergenic	-31653	ENSMUSG00000087646	Gm1667
4_139888859_139891157	oto_TP1_RF1_vs_RF2	any	-0.698	43066	ENSMUSG00000085928	4933427I22Rik	distalIntergenic	-19331	ENSMUSG00000087646	Gm1667
4_139892199_139893348	oto_TP1_RF1_vs_RF2	any	-0.583	40300	ENSMUSG00000085928	4933427I22Rik	distalIntergenic	-17140	ENSMUSG00000087646	Gm1667
4_139906905_139907493	oto_TP1_RF1_vs_RF2	any	-0.518	25875	ENSMUSG00000085928	4933427I22Rik	distalIntergenic	-2995	ENSMUSG00000087646	Gm1667
4_139995519_139996599	oto_TP1_RF1_vs_RF2	any	-0.535	-28033	ENSMUSG00000078234	Klhdc7a	distalIntergenic	-27493	ENSMUSG00000078234	Klhdc7a
4_140044000_140044431	oto_TP1_RF1_vs_RF2	any	-0.646	-76190	ENSMUSG00000078234	Klhdc7a	intron	-75974	ENSMUSG00000078234	Klhdc7a
4_140162876_140165560	oto_TP1_RF1_vs_RF2	any	-0.574	21345		NA	firstIntron	20003	ENSMUSG00000086164	Gm13029
4_140300665_140302224	oto_TP1_RF1_vs_RF2	any	-0.563	-54634	ENSMUSG00000040972	Igsf21	distalIntergenic	21078	ENSMUSG00000103107	Gm9867
4_140329646_140331068	oto_TP1_RF1_vs_RF2	any	-0.512	-50110		NA	distalIntergenic	-6344	ENSMUSG00000103107	Gm9867
4_140490902_140492349	oto_TP1_RF1_vs_RF2	any	-0.727	111159		NA	distalIntergenic	-44738	ENSMUSG00000118416	Gm50453
4_140521282_140522702	oto_TP1_RF1_vs_RF2	any	-0.52	126764	ENSMUSG00000040964	Arhgef10l	exon	-75118	ENSMUSG00000118416	Gm50453
4_140576260_140576988	oto_TP1_RF1_vs_RF2	any	-0.582	72132	ENSMUSG00000040964	Arhgef10l	firstIntron	89024	ENSMUSG00000040964	Arhgef10l
4_140591435_140593036	oto_TP1_RF1_vs_RF2	any	-0.505	56520	ENSMUSG00000040964	Arhgef10l	exon	72976	ENSMUSG00000040964	Arhgef10l
4_140743336_140745147	oto_TP1_RF1_vs_RF2	any	-0.694	-1599	ENSMUSG00000040935	Padi6	USTSS1	-693	ENSMUSG00000040935	Padi6
4_140835784_140835958	oto_TP1_RF1_vs_RF2	any	-0.93	9907	ENSMUSG00000025329	Padi1	firstIntron	9820	ENSMUSG00000025329	Padi1
4_140883401_140884239	oto_TP1_RF1_vs_RF2	any	-0.654	11127	ENSMUSG00000087045	4930515B02Rik	distalIntergenic	10708	ENSMUSG00000087045	4930515B02Rik
4_140902411_140903425	oto_TP1_RF1_vs_RF2	any	-0.627	-3442	ENSMUSG00000028927	Padi2	distalIntergenic	-2919	ENSMUSG00000028927	Padi2
4_141203606_141205990	oto_TP1_RF1_vs_RF2	any	-0.579	-9158	ENSMUSG00000073733	Cplane2	3pUTR	-7966	ENSMUSG00000073733	Cplane2
4_141313582_141313892	oto_TP1_RF1_vs_RF2	any	-1.1	12516	ENSMUSG00000006445	Epha2	intron	12342	ENSMUSG00000006445	Epha2
4_141360752_141361968	oto_TP1_RF1_vs_RF2	any	-0.728	-6832	ENSMUSG00000006218	Fam131c	distalIntergenic	-3661	ENSMUSG00000084238	Gm13076
4_141382186_141383332	oto_TP1_RF1_vs_RF2	any	-0.58	14567	ENSMUSG00000006218	Fam131c	exon	13966	ENSMUSG00000006218	Fam131c
4_141433156_141433780	oto_TP1_RF1_vs_RF2	any	-0.715	2637	ENSMUSG00000070637	Srarp	exon	2325	ENSMUSG00000070637	Srarp
4_141521327_141521731	oto_TP1_RF1_vs_RF2	any	-0.563	17068	ENSMUSG00000040761	Spen	intron	16866	ENSMUSG00000040761	Spen
4_141750994_141753281	oto_TP1_RF1_vs_RF2	any	-0.517	5463	ENSMUSG00000040706	Agmat	intron	4322	ENSMUSG00000040706	Agmat
4_142048411_142048610	oto_TP1_RF1_vs_RF2	any	-0.758	30613	ENSMUSG00000085761	4930455G09Rik	USTSS1	0	ENSMUSG00000085574	Gm13053
4_142077346_142078288	oto_TP1_RF1_vs_RF2	any	-0.514	-6481	ENSMUSG00000073728	Tmem51os1	firstIntron	-5684	ENSMUSG00000073728	Tmem51os1
4_142187921_142188286	oto_TP1_RF1_vs_RF2	any	-0.63	22104	ENSMUSG00000040606	Kazn	firstIntron	7319	ENSMUSG00000087525	Gm13062
4_142189203_142189758	oto_TP1_RF1_vs_RF2	any	-0.703	20727	ENSMUSG00000040606	Kazn	firstIntron	8601	ENSMUSG00000087525	Gm13062
4_142496197_142496827	oto_TP1_RF1_vs_RF2	any	-0.643	-257111	ENSMUSG00000040606	Kazn	distalIntergenic	-149722	ENSMUSG00000085816	Gm13052
4_142520651_142521251	oto_TP1_RF1_vs_RF2	any	-0.652	-281550	ENSMUSG00000040606	Kazn	distalIntergenic	-174176	ENSMUSG00000085816	Gm13052
4_142525349_142525999	oto_TP1_RF1_vs_RF2	any	-0.56	-286273	ENSMUSG00000040606	Kazn	distalIntergenic	-178874	ENSMUSG00000085816	Gm13052
4_142568527_142569548	oto_TP1_RF1_vs_RF2	any	-0.556	-329637	ENSMUSG00000040606	Kazn	distalIntergenic	-221260	ENSMUSG00000103678	Gm37624
4_142927335_142927656	oto_TP1_RF1_vs_RF2	any	-0.877	208666	ENSMUSG00000106597	Mir7021	firstIntron	136527	ENSMUSG00000103678	Gm37624
4_143026860_143028216	oto_TP1_RF1_vs_RF2	any	-0.906	108624	ENSMUSG00000106597	Mir7021	firstIntron	46623	ENSMUSG00000110067	6330411D24Rik
4_144981232_144982071	oto_TP1_RF1_vs_RF2	any	-0.633	88515	ENSMUSG00000066026	Dhrs3	exon	-22384	ENSMUSG00000103911	Gm38074
4_145082943_145084746	oto_TP1_RF1_vs_RF2	any	-0.54	106821	ENSMUSG00000020220	Vps13d	intron	110259	ENSMUSG00000020220	Vps13d
4_145168431_145170891	oto_TP1_RF1_vs_RF2	any	-0.607	21005	ENSMUSG00000020220	Vps13d	exon	24114	ENSMUSG00000020220	Vps13d
4_147861891_147862585	oto_TP1_RF1_vs_RF2	any	-0.589	6481	ENSMUSG00000029022	Miip	exon	6231	ENSMUSG00000029022	Miip
4_147917530_147919561	oto_TP1_RF1_vs_RF2	any	-0.574	-13637	ENSMUSG00000029020	Mfn2	exon	-12826	ENSMUSG00000029020	Mfn2
4_147948655_147949148	oto_TP1_RF1_vs_RF2	any	-0.676	8007	ENSMUSG00000044496	2510039O18Rik	distalIntergenic	7760	ENSMUSG00000044496	2510039O18Rik
4_147959541_147961458	oto_TP1_RF1_vs_RF2	any	-0.559	19605	ENSMUSG00000044496	2510039O18Rik	distalIntergenic	18646	ENSMUSG00000044496	2510039O18Rik
[truncated: 331,439+ more rows]

## Sheet: S2b Data
S2b Data: Significant peaks and the gene annotations for TP2
oto: one-to-one comparison of each pair of rearing facilities (RF1 vs RF2, RF1 vs RF3, etc); otm: one-to-many comparison of one rearing facility to all other rearing facilities (RF1 vs all other RFs, RF2 vs all other RFs, etc); LRT_RF: global test for the factor "Rearing facility".
peak	contrast	direction	logFC	homerDistToTSS	homerGene	homerName	chipSeekerAnno	chipSeekerDistToTSS	chipSeekerGene	chipSeekerName
X_18940362_18941064	oto_TP2_RF1_vs_RF2	any	-0.954	205675	ENSMUSG00000065422	Mir221	USTSS2	-1548	ENSMUSG00000081654	Gm5383
X_19679880_19680747	oto_TP2_RF1_vs_RF2	any	-0.922	-198995	ENSMUSG00000068149	Tex13c3	distalIntergenic	-45744	ENSMUSG00000084327	Gm14531
X_19916894_19918133	oto_TP2_RF1_vs_RF2	any	-0.779	-142056	ENSMUSG00000037347	Chst7	distalIntergenic	23237	ENSMUSG00000080998	Gm5384
X_20736309_20737547	oto_TP2_RF1_vs_RF2	any	-0.583	33019	ENSMUSG00000031066	Usp11	distalIntergenic	32403	ENSMUSG00000031066	Usp11
X_38826602_38827911	oto_TP2_RF1_vs_RF2	any	-0.713	54477	ENSMUSG00000051361	6030498E09Rik	firstIntron	53931	ENSMUSG00000051361	6030498E09Rik
X_39185622_39186270	oto_TP2_RF1_vs_RF2	any	-1.109	-160320	ENSMUSG00000079619	Cypt15	distalIntergenic	40378	ENSMUSG00000084247	Gm14566
X_40336090_40337449	oto_TP2_RF1_vs_RF2	any	-0.91	-473166	ENSMUSG00000095240	Cypt14	intron	-198534	ENSMUSG00000080996	Gm4986
X_46790092_46790607	oto_TP2_RF1_vs_RF2	any	-1.428	461343	ENSMUSG00000046615	Actrt1	distalIntergenic	-15993	ENSMUSG00000101233	Gm29242
X_47068444_47068865	oto_TP2_RF1_vs_RF2	any	-1.364	739648	ENSMUSG00000046615	Actrt1	distalIntergenic	-294345	ENSMUSG00000101233	Gm29242
X_47202801_47203939	oto_TP2_RF1_vs_RF2	any	-0.806	689243	ENSMUSG00000031099	Smarca1	distalIntergenic	177395	ENSMUSG00000083499	Gm14609
X_47289404_47291625	oto_TP2_RF1_vs_RF2	any	-0.629	602098	ENSMUSG00000031099	Smarca1	distalIntergenic	89709	ENSMUSG00000083499	Gm14609
X_47308620_47309778	oto_TP2_RF1_vs_RF2	any	-0.948	583414	ENSMUSG00000031099	Smarca1	distalIntergenic	71556	ENSMUSG00000083499	Gm14609
X_47820561_47821404	oto_TP2_RF1_vs_RF2	any	-0.784	71630	ENSMUSG00000031099	Smarca1	intron	71570	ENSMUSG00000031099	Smarca1
X_61408267_61409022	oto_TP2_RF1_vs_RF2	any	-0.859	217352		NA	distalIntergenic	19240	ENSMUSG00000082092	Gm14665
X_62027722_62029174	oto_TP2_RF1_vs_RF2	any	-0.962	-255051	ENSMUSG00000045330	Magec2	distalIntergenic	20849	ENSMUSG00000081409	Gm8215
X_66192496_66193136	oto_TP2_RF1_vs_RF2	any	-1.066	-456502	ENSMUSG00000036790	Slitrk2	distalIntergenic	111088	ENSMUSG00000031182	4930447F04Rik
X_69800911_69802805	oto_TP2_RF1_vs_RF2	any	-0.501	-143423	ENSMUSG00000059690	1700020N15Rik	intron	-142495	ENSMUSG00000059690	1700020N15Rik
X_76076611_76078461	oto_TP2_RF1_vs_RF2	any	-0.787	-186770	ENSMUSG00000071738	Cldn34b3	distalIntergenic	84144	ENSMUSG00000084831	Gm14710
X_88541853_88542355	oto_TP2_RF1_vs_RF2	any	-1.198	217449	ENSMUSG00000084559	Mir1906-2	distalIntergenic	30705	ENSMUSG00000081892	Gm8864
X_95181421_95183169	oto_TP2_RF1_vs_RF2	any	-0.505	-15756	ENSMUSG00000025656	Arhgef9	firstIntron	13687	ENSMUSG00000025656	Arhgef9
X_98244379_98245800	oto_TP2_RF1_vs_RF2	any	-0.578	96333	ENSMUSG00000046532	Ar	firstIntron	95610	ENSMUSG00000046532	Ar
X_99363647_99364485	oto_TP2_RF1_vs_RF2	any	-0.764	79731	ENSMUSG00000073051	Gm14812	distalIntergenic	54410	ENSMUSG00000085053	Gm14809
X_100516060_100518656	oto_TP2_RF1_vs_RF2	any	0.55	-7480	ENSMUSG00000067597	DgaTP2l6	3pUTR	-6182	ENSMUSG00000067597	DgaTP2l6
X_101063452_101064162	oto_TP2_RF1_vs_RF2	any	-0.792	-4168	ENSMUSG00000009670	Tex11	DSTSS2	1192	ENSMUSG00000081943	Gm9078
X_106001527_106002338	oto_TP2_RF1_vs_RF2	any	-0.895	9966	ENSMUSG00000031232	Magt1	firstIntron	9568	ENSMUSG00000031232	Magt1
X_107012303_107012960	oto_TP2_RF1_vs_RF2	any	-0.885	-75860	ENSMUSG00000050921	P2ry10	distalIntergenic	-75532	ENSMUSG00000050921	P2ry10
X_109841853_109842586	oto_TP2_RF1_vs_RF2	any	-0.823	-530533	ENSMUSG00000082853	Gm7134	distalIntergenic	-67635	ENSMUSG00000083928	Gm4991
X_115528688_115529215	oto_TP2_RF1_vs_RF2	any	-0.751	601963	ENSMUSG00000085619	4930555B12Rik	distalIntergenic	-45603	ENSMUSG00000083663	Gm14903
X_121559537_121559751	oto_TP2_RF1_vs_RF2	any	1.409	837741	ENSMUSG00000055733	Nap1l3	distalIntergenic	143394	ENSMUSG00000083699	Gm14932
X_132676849_132677489	oto_TP2_RF1_vs_RF2	any	-0.819	-1010611	ENSMUSG00000096978	NA	distalIntergenic	-4398	ENSMUSG00000088026	NA
X_133118943_133119760	oto_TP2_RF1_vs_RF2	any	-0.764	-568428	ENSMUSG00000096978	NA	distalIntergenic	-23381	ENSMUSG00000082905	Gm7823
X_133401546_133403486	oto_TP2_RF1_vs_RF2	any	-0.504	-285264	ENSMUSG00000096978	NA	distalIntergenic	3624	ENSMUSG00000083062	Gm14980
X_139391794_139393915	oto_TP2_RF1_vs_RF2	any	-0.538	-35117	ENSMUSG00000086807	Platr21	distalIntergenic	33326	ENSMUSG00000084205	Gm8061
X_142481227_142481995	oto_TP2_RF1_vs_RF2	any	-0.682	-91076	ENSMUSG00000031278	Acsl4	distalIntergenic	3452	ENSMUSG00000077453	Gm25915
X_146728405_146729164	oto_TP2_RF1_vs_RF2	any	-0.881	-233728	ENSMUSG00000041380	Htr2c	distalIntergenic	73730	ENSMUSG00000082594	Gm15074
X_160749769_160751688	oto_TP2_RF1_vs_RF2	any	-0.683	-17284	ENSMUSG00000031293	Rs1	distalIntergenic	-14004	ENSMUSG00000062168	Ppef1
1_6716797_6718275	oto_TP2_RF1_vs_RF2	any	-0.727	-12515	ENSMUSG00000033740	St18	intron	145876	ENSMUSG00000103329	Gm42492
1_7750240_7751908	oto_TP2_RF1_vs_RF2	any	-0.582	662154	ENSMUSG00000051285	Pcmtd1	distalIntergenic	-19675	ENSMUSG00000103557	Gm38216
1_8018973_8020217	oto_TP2_RF1_vs_RF2	any	-0.997	930675	ENSMUSG00000051285	Pcmtd1	distalIntergenic	-288408	ENSMUSG00000103557	Gm38216
1_8494071_8495811	oto_TP2_RF1_vs_RF2	any	-0.617	804936	ENSMUSG00000025909	Sntg1	intron	-25246	ENSMUSG00000086235	Gm16284
1_8722038_8723401	oto_TP2_RF1_vs_RF2	any	-0.557	577157	ENSMUSG00000025909	Sntg1	intron	68761	ENSMUSG00000084353	Gm15452
1_10316579_10318104	oto_TP2_RF1_vs_RF2	any	-0.683	-84672	ENSMUSG00000067851	Arfgef1	distalIntergenic	-83909	ENSMUSG00000067851	Arfgef1
1_10771709_10772734	oto_TP2_RF1_vs_RF2	any	-0.703	-52277	ENSMUSG00000042501	Cpa6	distalIntergenic	11643	ENSMUSG00000103448	Gm37133
1_10874190_10875382	oto_TP2_RF1_vs_RF2	any	-0.863	-8912	ENSMUSG00000076948	Mir467e	distalIntergenic	5502	ENSMUSG00000100648	Gm28659
1_12571248_12572978	oto_TP2_RF1_vs_RF2	any	-0.628	-95450	ENSMUSG00000097171	Gm17644	distalIntergenic	5671	ENSMUSG00000097628	Gm2383
1_13573536_13575269	oto_TP2_RF1_vs_RF2	any	-0.531	15507	ENSMUSG00000025935	Tram1	intron	14641	ENSMUSG00000025935	Tram1
1_14208015_14209332	oto_TP2_RF1_vs_RF2	any	-0.858	101525	ENSMUSG00000025932	Eya1	exon	25437	ENSMUSG00000095853	NA
1_17717818_17719183	oto_TP2_RF1_vs_RF2	any	-0.819	-8544	ENSMUSG00000025776	Crispld1	intron	-7862	ENSMUSG00000025776	Crispld1
1_18148030_18149381	oto_TP2_RF1_vs_RF2	any	-0.668	-2804	ENSMUSG00000025774	Crisp4	distalIntergenic	-2128	ENSMUSG00000025774	Crisp4
1_18307563_18310010	oto_TP2_RF1_vs_RF2	any	-0.614	-43649	ENSMUSG00000067773	Defb41	distalIntergenic	-42425	ENSMUSG00000067773	Defb41
1_18697918_18699127	oto_TP2_RF1_vs_RF2	any	-0.842	-404499	ENSMUSG00000042596	Tfap2d	distalIntergenic	-9301	ENSMUSG00000101306	Gm5252
1_18975261_18977966	oto_TP2_RF1_vs_RF2	any	-0.573	-126408	ENSMUSG00000042596	Tfap2d	distalIntergenic	-5428	ENSMUSG00000088800	Gm24075
1_22109585_22110484	oto_TP2_RF1_vs_RF2	any	-1.028	-147385	ENSMUSG00000028033	Kcnq5	distalIntergenic	-78970	ENSMUSG00000099692	Gm5696
1_22241168_22242284	oto_TP2_RF1_vs_RF2	any	-0.786	-279076	ENSMUSG00000028033	Kcnq5	distalIntergenic	3319	ENSMUSG00000100418	Gm28239
1_24142890_24144773	oto_TP2_RF1_vs_RF2	any	-0.646	-33778	ENSMUSG00000026147	Col9a1	distalIntergenic	17615	ENSMUSG00000097670	Gm26607
1_25952316_25953144	oto_TP2_RF1_vs_RF2	any	-0.826	-123023	ENSMUSG00000033569	Adgrb3	distalIntergenic	44015	ENSMUSG00000101618	Gm18443
1_26781055_26781710	oto_TP2_RF1_vs_RF2	any	-0.933	-93923	ENSMUSG00000073722	4931408C20Rik	distalIntergenic	-93595	ENSMUSG00000073722	4931408C20Rik
1_27306035_27308457	oto_TP2_RF1_vs_RF2	any	-0.639	-576800	ENSMUSG00000101514	Gm5524	distalIntergenic	28311	ENSMUSG00000100310	Gm19641
1_27627934_27630480	oto_TP2_RF1_vs_RF2	any	-0.528	-254839	ENSMUSG00000101514	Gm5524	distalIntergenic	-253566	ENSMUSG00000101514	Gm5524
1_27641796_27643361	oto_TP2_RF1_vs_RF2	any	-0.718	-241467	ENSMUSG00000101514	Gm5524	distalIntergenic	-240685	ENSMUSG00000101514	Gm5524
1_28047008_28048590	oto_TP2_RF1_vs_RF2	any	-0.61	163753	ENSMUSG00000101514	Gm5524	distalIntergenic	57098	ENSMUSG00000101372	Gm19028
1_28602114_28602985	oto_TP2_RF1_vs_RF2	any	-0.794	177702	ENSMUSG00000048411	Gm597	distalIntergenic	-21342	ENSMUSG00000086240	Gm7846
1_28870039_28871628	oto_TP2_RF1_vs_RF2	any	-0.569	-90582	ENSMUSG00000048411	Gm597	distalIntergenic	-66408	ENSMUSG00000058590	Gm6462
1_29216790_29218115	oto_TP2_RF1_vs_RF2	any	-0.655	-204035	ENSMUSG00000099257	Mir6342	USTSS2	-1585	ENSMUSG00000101235	Gm18033
1_31064589_31065908	oto_TP2_RF1_vs_RF2	any	-0.593	31205	ENSMUSG00000100371	NA	intron	22670	ENSMUSG00000100237	Gm28644
1_31156584_31157484	oto_TP2_RF1_vs_RF2	any	-0.632	-19401	ENSMUSG00000050217	Lgsn	intron	-7065	ENSMUSG00000099796	Gm7893
1_31209562_31210899	oto_TP2_RF1_vs_RF2	any	-0.684	12425	ENSMUSG00000086727	4931428L18Rik	firstIntron	11785	ENSMUSG00000086727	4931428L18Rik
1_32274783_32276733	oto_TP2_RF1_vs_RF2	any	-0.555	103036	ENSMUSG00000026058	Khdrbs2	intron	-61544	ENSMUSG00000064688	Gm25814
1_33700656_33701668	oto_TP2_RF1_vs_RF2	any	-0.584	-18734	ENSMUSG00000004768	Rab23	distalIntergenic	-18219	ENSMUSG00000004768	Rab23
1_33725218_33726375	oto_TP2_RF1_vs_RF2	any	-0.651	5378	ENSMUSG00000004768	Rab23	exon	5331	ENSMUSG00000004768	Rab23
1_37087676_37089499	oto_TP2_RF1_vs_RF2	any	0.64	-129690	ENSMUSG00000026114	Cnga3	intron	43765	ENSMUSG00000103603	Gm37020
1_39823459_39825395	oto_TP2_RF1_vs_RF2	any	-0.719	-19095	ENSMUSG00000091937	Gm3646	distalIntergenic	-18127	ENSMUSG00000091937	Gm3646
1_40270131_40270986	oto_TP2_RF1_vs_RF2	any	0.506	3973	ENSMUSG00000026072	Il1r1	firstIntron	32111	ENSMUSG00000103560	Gm38070
1_40579562_40582287	oto_TP2_RF1_vs_RF2	any	-0.649	698	ENSMUSG00000026065	Slc9a4	USTSS1	0	ENSMUSG00000026065	Slc9a4
1_40936421_40937148	oto_TP2_RF1_vs_RF2	any	-0.744	131184	ENSMUSG00000079588	Tmem182	distalIntergenic	-72189	ENSMUSG00000094136	Gm5973
1_43731884_43733497	oto_TP2_RF1_vs_RF2	any	-0.579	2089	ENSMUSG00000026051	Ecrg4	DSTSS2	1282	ENSMUSG00000026051	Ecrg4
1_45146544_45147521	oto_TP2_RF1_vs_RF2	any	-1.05	-164505	ENSMUSG00000026043	Col3a1	distalIntergenic	-30546	ENSMUSG00000101937	Gm5268
1_45289863_45291039	oto_TP2_RF1_vs_RF2	any	-0.806	-21087	ENSMUSG00000026043	Col3a1	distalIntergenic	-20499	ENSMUSG00000026043	Col3a1
1_46278707_46279817	oto_TP2_RF1_vs_RF2	any	-0.776	-146256	ENSMUSG00000101337	Dnah7c	intron	-94380	ENSMUSG00000096047	NA
1_47036385_47038518	oto_TP2_RF1_vs_RF2	any	-0.588	-111676	ENSMUSG00000025986	Slc39a10	distalIntergenic	-29270	ENSMUSG00000101921	Gm28825
1_47514152_47514587	oto_TP2_RF1_vs_RF2	any	-1.092	-47245	ENSMUSG00000098876	Mir6350	distalIntergenic	35284	ENSMUSG00000100530	Gm18117
1_50398617_50400213	oto_TP2_RF1_vs_RF2	any	-0.808	-528108	ENSMUSG00000026109	Tmeff2	USTSS1	-538	ENSMUSG00000100451	Gm29665
1_51359517_51360602	oto_TP2_RF1_vs_RF2	any	-0.735	-26281	ENSMUSG00000101799	9330175M20Rik	distalIntergenic	-25738	ENSMUSG00000101799	9330175M20Rik
1_51418098_51419710	oto_TP2_RF1_vs_RF2	any	-0.871	59495	ENSMUSG00000026107	Nabp1	distalIntergenic	39221	ENSMUSG00000101702	1700072G22Rik
1_51650088_51650873	oto_TP2_RF1_vs_RF2	any	-0.923	-53763		NA	distalIntergenic	-53370	ENSMUSG00000099413	Gm17767
1_52366300_52366919	oto_TP2_RF1_vs_RF2	any	1.063	-133378	ENSMUSG00000026103	Gls	distalIntergenic	-77205	ENSMUSG00000099648	Gm5975
1_52520173_52520489	oto_TP2_RF1_vs_RF2	any	-0.759	-19883	ENSMUSG00000002881	Nab1	USTSS2	-1750	ENSMUSG00000101501	Rps27a-ps1
1_53017086_53017935	oto_TP2_RF1_vs_RF2	any	-0.56	-44129	ENSMUSG00000026100	Mstn	firstIntron	2244	ENSMUSG00000043629	1700019D03Rik
1_54706730_54708596	oto_TP2_RF1_vs_RF2	any	-0.634	-149979	ENSMUSG00000073678	Pgap1	firstIntron	25001	ENSMUSG00000101674	4930444A19Rik
1_55453308_55455073	oto_TP2_RF1_vs_RF2	any	0.662	48245	ENSMUSG00000038349	Plcl1	firstIntron	-8284	ENSMUSG00000100309	Gm6644
1_56401518_56406209	oto_TP2_RF1_vs_RF2	any	-0.574	233587	ENSMUSG00000045336	Hsfy2	distalIntergenic	-45198	ENSMUSG00000100944	Gm28900
1_58069888_58070739	oto_TP2_RF1_vs_RF2	any	-0.698	40345	ENSMUSG00000063558	Aox1	exon	39957	ENSMUSG00000063558	Aox1
1_59311392_59313147	oto_TP2_RF1_vs_RF2	any	-0.674	55364	ENSMUSG00000026023	Cdk15	intron	54486	ENSMUSG00000026023	Cdk15
1_60644277_60646266	oto_TP2_RF1_vs_RF2	any	-0.621	-78507	ENSMUSG00000026014	Raph1	distalIntergenic	-30474	ENSMUSG00000088973	NA
1_64640730_64642013	oto_TP2_RF1_vs_RF2	any	-0.651	-24204	ENSMUSG00000025956	Mettl21a	distalIntergenic	-7922	ENSMUSG00000100437	Gm29152
1_65045804_65047637	oto_TP2_RF1_vs_RF2	any	-0.576	4442	ENSMUSG00000070870	Cryge	DS1	3512	ENSMUSG00000070870	Cryge
1_65242805_65244334	oto_TP2_RF1_vs_RF2	any	-0.752	56885	ENSMUSG00000025949	Pikfyve	intron	-37722	ENSMUSG00000025946	Pth2r
1_68431167_68433259	oto_TP2_RF1_vs_RF2	any	-0.789	675846	ENSMUSG00000062209	Erbb4	intron	-46132	ENSMUSG00000080539	Gm25542
1_69491516_69494241	oto_TP2_RF1_vs_RF2	any	-0.523	193081	ENSMUSG00000025997	Ikzf2	USTSS1	0	ENSMUSG00000100354	Gm29113
1_71613854_71615615	oto_TP2_RF1_vs_RF2	any	-0.695	38499	ENSMUSG00000026193	Fn1	exon	-37222	ENSMUSG00000073652	Apol7d
1_72122741_72124906	oto_TP2_RF1_vs_RF2	any	-0.605	88483	ENSMUSG00000039395	Mreg	USTSS1	-740	ENSMUSG00000102123	Gm4319
1_72517836_72519142	oto_TP2_RF1_vs_RF2	any	0.543	18075	ENSMUSG00000039372	Marchf4	firstIntron	17788	ENSMUSG00000039372	Marchf4
1_74032608_74034148	oto_TP2_RF1_vs_RF2	any	0.568	91069	ENSMUSG00000055322	Tns1	intron	90301	ENSMUSG00000055322	Tns1
1_74791279_74795681	oto_TP2_RF1_vs_RF2	any	0.513	1461	ENSMUSG00000026167	Wnt10a	USTSS1	0	ENSMUSG00000026167	Wnt10a
1_76335871_76337123	oto_TP2_RF1_vs_RF2	any	0.654	-152636	ENSMUSG00000100553	Gm17751	distalIntergenic	-83569	ENSMUSG00000100827	Gm29069
1_76508268_76509110	oto_TP2_RF1_vs_RF2	any	0.518	-871	ENSMUSG00000098611	Mir6343	USTSS1	-450	ENSMUSG00000098611	Mir6343
1_76834729_76835744	oto_TP2_RF1_vs_RF2	any	0.833	325677	ENSMUSG00000098611	Mir6343	distalIntergenic	192048	ENSMUSG00000100534	Gm816
1_77035046_77036146	oto_TP2_RF1_vs_RF2	any	1.159	461172	ENSMUSG00000099141	Mir6352	distalIntergenic	-7254	ENSMUSG00000100534	Gm816
1_78230437_78232964	oto_TP2_RF1_vs_RF2	any	-0.827	-34565	ENSMUSG00000004872	Pax3	distalIntergenic	-12961	ENSMUSG00000118426	Gm2102
1_78604629_78605859	oto_TP2_RF1_vs_RF2	any	0.905	-52581	ENSMUSG00000032883	Acsl3	firstIntron	3649	ENSMUSG00000099364	5730419F03Rik
1_82188674_82190285	oto_TP2_RF1_vs_RF2	any	-0.667	57564	ENSMUSG00000098797	Mir6344	distalIntergenic	-42827	ENSMUSG00000022591	Gm9747
1_85757936_85758969	oto_TP2_RF1_vs_RF2	any	0.717	6505	ENSMUSG00000098634	Mir8096	intron	-4825	ENSMUSG00000094834	NA
1_87605312_87605753	oto_TP2_RF1_vs_RF2	any	0.919	10983	ENSMUSG00000079434	Neu2	distalIntergenic	-14559	ENSMUSG00000026288	Inpp5d
1_87708156_87710681	oto_TP2_RF1_vs_RF2	any	0.564	-46592	ENSMUSG00000026289	Atg16l1	exon	-45189	ENSMUSG00000026289	Atg16l1
1_89470479_89472835	oto_TP2_RF1_vs_RF2	any	0.506	16846	ENSMUSG00000055013	Agap1	firstIntron	-10603	ENSMUSG00000104114	Gm37297
1_89500121_89501835	oto_TP2_RF1_vs_RF2	any	0.573	46167	ENSMUSG00000055013	Agap1	firstIntron	16683	ENSMUSG00000104114	Gm37297
1_89613070_89615248	oto_TP2_RF1_vs_RF2	any	0.61	69733		NA	intron	44305	ENSMUSG00000101662	Gm28499
1_90054263_90056271	oto_TP2_RF1_vs_RF2	any	0.663	-40601	ENSMUSG00000067081	Asb18	firstExon	-39597	ENSMUSG00000067081	Asb18
1_91192179_91195057	oto_TP2_RF1_vs_RF2	any	0.658	13796	ENSMUSG00000034353	Ramp1	firstIntron	12357	ENSMUSG00000034353	Ramp1
1_91600028_91601872	oto_TP2_RF1_vs_RF2	any	0.649	59870	ENSMUSG00000026311	Asb1	distalIntergenic	-9534	ENSMUSG00000101705	Gm28380
1_92043624_92045632	oto_TP2_RF1_vs_RF2	any	0.544	135713	ENSMUSG00000026313	Hdac4	intron	-21527	ENSMUSG00000102565	Gm37036
1_92431525_92432872	oto_TP2_RF1_vs_RF2	any	-0.516	32343	ENSMUSG00000098288	Mir6900	USTSS1	-993	ENSMUSG00000101522	Gm7837
1_94183764_94184897	oto_TP2_RF1_vs_RF2	any	-0.586	-131778	ENSMUSG00000026285	Pdcd1	distalIntergenic	-19520	ENSMUSG00000100990	Gm7891
1_97018770_97019462	oto_TP2_RF1_vs_RF2	any	-0.897	-21556	ENSMUSG00000045463	Slco6b1	distalIntergenic	-5219	ENSMUSG00000044757	Gm6430
1_98349561_98351165	oto_TP2_RF1_vs_RF2	any	-0.589	-70761	ENSMUSG00000026336	Slco6d1	distalIntergenic	-69959	ENSMUSG00000026336	Slco6d1
1_101121452_101123237	oto_TP2_RF1_vs_RF2	any	-0.546	-33423	ENSMUSG00000100684	Gm20268	distalIntergenic	-32572	ENSMUSG00000100684	Gm20268
1_102589350_102590422	oto_TP2_RF1_vs_RF2	any	-0.862	1434118	ENSMUSG00000100684	Gm20268	distalIntergenic	-130428	ENSMUSG00000099989	Gm20281
1_102661133_102662143	oto_TP2_RF1_vs_RF2	any	-1.041	1505870	ENSMUSG00000100684	Gm20268	distalIntergenic	-202211	ENSMUSG00000099989	Gm20281
1_103673166_103674416	oto_TP2_RF1_vs_RF2	any	-0.771	-1094729	ENSMUSG00000050840	Cdh20	distalIntergenic	-49929	ENSMUSG00000102325	Gm37789
1_103995023_103995698	oto_TP2_RF1_vs_RF2	any	-0.918	-773159	ENSMUSG00000050840	Cdh20	distalIntergenic	270678	ENSMUSG00000102325	Gm37789
1_104427762_104428240	oto_TP2_RF1_vs_RF2	any	-0.888	-340519	ENSMUSG00000050840	Cdh20	distalIntergenic	43176	ENSMUSG00000100059	Gm29140
1_104478935_104481332	oto_TP2_RF1_vs_RF2	any	-0.618	-288386	ENSMUSG00000050840	Cdh20	distalIntergenic	-4625	ENSMUSG00000088161	NA
1_105377098_105378056	oto_TP2_RF1_vs_RF2	any	-0.862	-20867	ENSMUSG00000047496	Rnf152	distalIntergenic	-20388	ENSMUSG00000047496	Rnf152
1_105881164_105882834	oto_TP2_RF1_vs_RF2	any	-0.919	101276	ENSMUSG00000026321	Tnfrsf11a	distalIntergenic	8178	ENSMUSG00000102690	Gm37779
1_106352571_106355270	oto_TP2_RF1_vs_RF2	any	-0.603	182052	ENSMUSG00000044340	Phlpp1	intron	46717	ENSMUSG00000100247	A530053M12Rik
1_106707052_106707744	oto_TP2_RF1_vs_RF2	any	-0.785	6892	ENSMUSG00000057329	Bcl2	firstIntron	6530	ENSMUSG00000057329	Bcl2
1_109837318_109838213	oto_TP2_RF1_vs_RF2	any	-1.271	-145134	ENSMUSG00000026312	Cdh7	distalIntergenic	4294	ENSMUSG00000100025	Gm8141
1_110399002_110400537	oto_TP2_RF1_vs_RF2	any	-1.149	416047	ENSMUSG00000026312	Cdh7	distalIntergenic	10743	ENSMUSG00000100290	Gm18552
1_110605436_110606428	oto_TP2_RF1_vs_RF2	any	-1.128	371661	ENSMUSG00000047216	Cdh19	distalIntergenic	5415	ENSMUSG00000099926	Gm6693
1_110724741_110725419	oto_TP2_RF1_vs_RF2	any	-1.105	252513	ENSMUSG00000047216	Cdh19	distalIntergenic	124720	ENSMUSG00000099926	Gm6693
1_111857396_111859846	oto_TP2_RF1_vs_RF2	any	-0.55	6297	ENSMUSG00000038702	Dsel	3pUTR	5072	ENSMUSG00000038702	Dsel
1_116056717_116058313	oto_TP2_RF1_vs_RF2	any	-0.674	372378	ENSMUSG00000070695	Cntnap5a	intron	336100	ENSMUSG00000092948	NA
1_120327620_120329215	oto_TP2_RF1_vs_RF2	any	0.556	-12164	ENSMUSG00000036907	C1ql2	distalIntergenic	-11367	ENSMUSG00000036907	C1ql2
1_121179942_121181428	oto_TP2_RF1_vs_RF2	any	-0.655	93280	ENSMUSG00000097881	Celrr	distalIntergenic	-42848	ENSMUSG00000101700	Gm29359
1_121253661_121254912	oto_TP2_RF1_vs_RF2	any	-0.688	73391	ENSMUSG00000003721	Insig2	distalIntergenic	29385	ENSMUSG00000101700	Gm29359
1_121394656_121395605	oto_TP2_RF1_vs_RF2	any	-0.726	-35936	ENSMUSG00000026339	Ccdc93	distalIntergenic	-34756	ENSMUSG00000101791	2210011K15Rik
1_126688059_126689420	oto_TP2_RF1_vs_RF2	any	-0.64	141892	ENSMUSG00000049690	Nckap5	intron	141379	ENSMUSG00000049690	Nckap5
1_128327094_128328290	oto_TP2_RF1_vs_RF2	any	0.699	626	ENSMUSG00000026354	Lct	DSTSS1	28	ENSMUSG00000026354	Lct
1_130733606_130734636	oto_TP2_RF1_vs_RF2	any	0.56	2145	ENSMUSG00000042510	AA986860	DSTSS2	1630	ENSMUSG00000042510	AA986860
1_132221161_132223740	oto_TP2_RF1_vs_RF2	any	0.59	-3863	ENSMUSG00000079330	Lemd1	firstIntron	6027	ENSMUSG00000066936	Gm10188
1_135675773_135677841	oto_TP2_RF1_vs_RF2	any	0.676	-43256	ENSMUSG00000026421	Csrp1	firstIntron	10264	ENSMUSG00000009418	Nav1
1_136443763_136444880	oto_TP2_RF1_vs_RF2	any	-0.829	-23526	ENSMUSG00000041498	Kif14	distalIntergenic	-21463	ENSMUSG00000041498	Kif14
1_136914895_136916286	oto_TP2_RF1_vs_RF2	any	-0.782	38039	ENSMUSG00000026398	Nr5a2	intron	44162	ENSMUSG00000026398	Nr5a2
1_137251851_137253046	oto_TP2_RF1_vs_RF2	any	-1.031	-292001	ENSMUSG00000026398	Nr5a2	USTSS1	0	ENSMUSG00000102751	Gm37057
1_138281294_138284208	oto_TP2_RF1_vs_RF2	any	-0.567	9013	ENSMUSG00000026394	Atp6v1g3	exon	7556	ENSMUSG00000026394	Atp6v1g3
1_139145313_139146815	oto_TP2_RF1_vs_RF2	any	-0.624	168407	ENSMUSG00000104900	4930596I21Rik	intron	-8337	ENSMUSG00000102243	Gm37718
1_139761362_139762124	oto_TP2_RF1_vs_RF2	any	-1.1	19496	ENSMUSG00000070594	Cfhr4	intron	19119	ENSMUSG00000070594	Cfhr4
1_141317905_141319197	oto_TP2_RF1_vs_RF2	any	-0.806	-662149	ENSMUSG00000102368	4930590L20Rik	distalIntergenic	3550	ENSMUSG00000089418	NA
1_142374639_142375884	oto_TP2_RF1_vs_RF2	any	-0.656	-1265435	ENSMUSG00000033849	B3galTP2	distalIntergenic	79930	ENSMUSG00000099671	Gm18183
1_144089641_144091202	oto_TP2_RF1_vs_RF2	any	-0.6	-86273	ENSMUSG00000026360	Rgs2	distalIntergenic	-85480	ENSMUSG00000026360	Rgs2
1_144601646_144604226	oto_TP2_RF1_vs_RF2	any	-0.567	-35269	ENSMUSG00000098509	Rgs21	distalIntergenic	4884	ENSMUSG00000088096	NA
1_147227631_147228886	oto_TP2_RF1_vs_RF2	any	-0.735	730572	ENSMUSG00000035131	Brinp3	distalIntergenic	53056	ENSMUSG00000102134	Gm9931
1_147290661_147291930	oto_TP2_RF1_vs_RF2	any	-0.86	793609	ENSMUSG00000035131	Brinp3	distalIntergenic	-8719	ENSMUSG00000102134	Gm9931
1_147744011_147745116	oto_TP2_RF1_vs_RF2	any	-0.779	1246877	ENSMUSG00000035131	Brinp3	distalIntergenic	228285	ENSMUSG00000104331	Gm38284
1_148051806_148052462	oto_TP2_RF1_vs_RF2	any	-0.668	1554447	ENSMUSG00000035131	Brinp3	distalIntergenic	61721	ENSMUSG00000101973	Gm29516
1_148112462_148113533	oto_TP2_RF1_vs_RF2	any	-0.824	1615311	ENSMUSG00000035131	Brinp3	distalIntergenic	122377	ENSMUSG00000101973	Gm29516
1_149326274_149328495	oto_TP2_RF1_vs_RF2	any	-0.649	595054	ENSMUSG00000056220	Pla2g4a	distalIntergenic	81450	ENSMUSG00000102314	Gm37630
1_149882166_149883796	oto_TP2_RF1_vs_RF2	any	-0.752	39458	ENSMUSG00000056220	Pla2g4a	intron	40636	ENSMUSG00000077516	NA
1_150511170_150513544	oto_TP2_RF1_vs_RF2	any	-0.582	-46192	ENSMUSG00000006014	Prg4	distalIntergenic	-35773	ENSMUSG00000101519	Ska2l-ps
1_150877300_150878960	oto_TP2_RF1_vs_RF2	any	-0.551	115305	ENSMUSG00000066842	Hmcn1	firstIntron	114475	ENSMUSG00000066842	Hmcn1
1_151845632_151846882	oto_TP2_RF1_vs_RF2	any	0.857	90883	ENSMUSG00000043019	Edem3	distalIntergenic	8073	ENSMUSG00000084557	Gm25279
1_152591975_152593523	oto_TP2_RF1_vs_RF2	any	0.634	32468	ENSMUSG00000026482	Rgl1	firstExon	93978	ENSMUSG00000086145	Gm15479
1_157719094_157720411	oto_TP2_RF1_vs_RF2	any	0.624	193583	ENSMUSG00000026589	Sec16b	distalIntergenic	-96958	ENSMUSG00000103962	Gm38213
1_158040270_158040851	oto_TP2_RF1_vs_RF2	any	1.24	315699	ENSMUSG00000004031	Brinp2	intron	99885	ENSMUSG00000102789	Gm38256
1_158852636_158853831	oto_TP2_RF1_vs_RF2	any	-0.758	104204	ENSMUSG00000073530	Pappa2	intron	126632	ENSMUSG00000047661	1600012P17Rik
1_160107706_160109649	oto_TP2_RF1_vs_RF2	any	-0.562	-30693	ENSMUSG00000026729	4930562F07Rik	intron	-29721	ENSMUSG00000026729	4930562F07Rik
1_161463263_161464604	oto_TP2_RF1_vs_RF2	any	-0.681	-30723	ENSMUSG00000066755	Tnfsf18	distalIntergenic	-30051	ENSMUSG00000066755	Tnfsf18
1_162134258_162137146	oto_TP2_RF1_vs_RF2	any	-0.506	-81921	ENSMUSG00000078190	Dnm3os	exon	-45790	ENSMUSG00000102994	Gm37767
1_164391395_164392625	oto_TP2_RF1_vs_RF2	any	0.649	66345	ENSMUSG00000026576	Atp1b1	intron	-32088	ENSMUSG00000103493	Gm37411
1_166846345_166847095	oto_TP2_RF1_vs_RF2	any	-0.706	153010	ENSMUSG00000102548	Gm16701	distalIntergenic	-47506	ENSMUSG00000103073	Gm37904
1_167583086_167585133	oto_TP2_RF1_vs_RF2	any	-0.657	-14252	ENSMUSG00000015843	Rxrg	distalIntergenic	-13251	ENSMUSG00000015843	Rxrg
1_168418682_168419758	oto_TP2_RF1_vs_RF2	any	0.617	12949	ENSMUSG00000052534	Pbx1	intron	12512	ENSMUSG00000052534	Pbx1
1_168561285_168561759	oto_TP2_RF1_vs_RF2	any	-1.007	70879	ENSMUSG00000098407	Mir6348	distalIntergenic	70642	ENSMUSG00000098407	Mir6348
1_169715475_169718274	oto_TP2_RF1_vs_RF2	any	-0.537	30767	ENSMUSG00000038530	Rgs4	distalIntergenic	29368	ENSMUSG00000038530	Rgs4
1_171824605_171824953	oto_TP2_RF1_vs_RF2	any	1.053	-14918	ENSMUSG00000038147	Cd84	distalIntergenic	-14744	ENSMUSG00000038147	Cd84
1_172011647_172013235	oto_TP2_RF1_vs_RF2	any	0.53	14854	ENSMUSG00000026556	Vangl2	5pUTR	15209	ENSMUSG00000026556	Vangl2
1_172500951_172502476	oto_TP2_RF1_vs_RF2	any	0.934	1468	ENSMUSG00000026547	Tagln2	DSTSS1	904	ENSMUSG00000026547	Tagln2
1_172665255_172668302	oto_TP2_RF1_vs_RF2	any	-0.679	-31277	ENSMUSG00000037942	Crp	DSTSS2	1334	ENSMUSG00000060128	Gm2710
1_174244370_174245270	oto_TP2_RF1_vs_RF2	any	-0.805	6156	ENSMUSG00000050788	Olfr419	exon	6791	ENSMUSG00000050788	Olfr419
1_179003186_179005119	oto_TP2_RF1_vs_RF2	any	0.596	475028	ENSMUSG00000026494	Kif26b	intron	-85572	ENSMUSG00000089713	Gm16564
1_179260634_179263724	oto_TP2_RF1_vs_RF2	any	0.587	255862	ENSMUSG00000055067	Smyd3	intron	254317	ENSMUSG00000055067	Smyd3
1_180342934_180345403	oto_TP2_RF1_vs_RF2	any	0.549	-13620		NA	intron	-12246	ENSMUSG00000104388	Gm37033
1_182087843_182090411	oto_TP2_RF1_vs_RF2	any	0.59	-35610	ENSMUSG00000026511	Srp9	distalIntergenic	16440	ENSMUSG00000103379	Gm37177
1_182663287_182664579	oto_TP2_RF1_vs_RF2	any	0.795	85247	ENSMUSG00000043429	Ccdc185	distalIntergenic	-15360	ENSMUSG00000104376	Gm37516
1_182831509_182832906	oto_TP2_RF1_vs_RF2	any	0.556	67312	ENSMUSG00000038576	Susd4	intron	67649	ENSMUSG00000038576	Susd4
1_183040193_183044074	oto_TP2_RF1_vs_RF2	any	0.551	87346	ENSMUSG00000079164	Tlr5	distalIntergenic	-30532	ENSMUSG00000094807	NA
1_183718029_183718638	oto_TP2_RF1_vs_RF2	any	-1.185	-30643	ENSMUSG00000103305	Gm34068	distalIntergenic	-30339	ENSMUSG00000103305	Gm34068
1_186384217_186385284	oto_TP2_RF1_vs_RF2	any	-0.683	173930	ENSMUSG00000103690	A730004F24Rik	distalIntergenic	36902	ENSMUSG00000102217	Gm37491
1_187124738_187127109	oto_TP2_RF1_vs_RF2	any	0.507	786	ENSMUSG00000089730	1700007P06Rik	USTSS1	0	ENSMUSG00000089730	1700007P06Rik
1_187250690_187251888	oto_TP2_RF1_vs_RF2	any	0.601	35546	ENSMUSG00000039210	Gpatch2	intron	14233	ENSMUSG00000104394	Gm37254
1_187662081_187663577	oto_TP2_RF1_vs_RF2	any	0.613	10588	ENSMUSG00000026610	Esrrg	USTSS1	0	ENSMUSG00000103401	Gm37929
1_188456700_188458514	oto_TP2_RF1_vs_RF2	any	-0.815	194769	ENSMUSG00000026609	Ush2a	intron	164539	ENSMUSG00000077235	Gm25095
1_188616475_188618081	oto_TP2_RF1_vs_RF2	any	-0.631	354440	ENSMUSG00000026609	Ush2a	intron	4972	ENSMUSG00000077235	Gm25095
1_189116290_189118046	oto_TP2_RF1_vs_RF2	any	0.522	-109328	ENSMUSG00000026608	Kctd3	distalIntergenic	-36586	ENSMUSG00000104464	Gm18698
1_189202882_189203554	oto_TP2_RF1_vs_RF2	any	-0.786	140135	ENSMUSG00000037624	Kcnk2	distalIntergenic	7459	ENSMUSG00000103669	2900042K21Rik
1_190140960_190144956	oto_TP2_RF1_vs_RF2	any	0.546	26557	ENSMUSG00000010175	Prox1	intron	-23714	ENSMUSG00000099404	Gm28172
1_190259177_190260536	oto_TP2_RF1_vs_RF2	any	0.678	-89030	ENSMUSG00000010175	Prox1	distalIntergenic	-88463	ENSMUSG00000010175	Prox1
1_190390927_190393397	oto_TP2_RF1_vs_RF2	any	0.603	-11486	ENSMUSG00000103644	Gm29678	distalIntergenic	-10248	ENSMUSG00000103644	Gm29678
1_192077057_192078137	oto_TP2_RF1_vs_RF2	any	0.962	15002		NA	firstIntron	-2607	ENSMUSG00000103653	Gstp-ps
1_193405414_193406289	oto_TP2_RF1_vs_RF2	any	-0.753	-35570	ENSMUSG00000016179	Camk1g	distalIntergenic	-35116	ENSMUSG00000016179	Camk1g
2_3143053_3145473	oto_TP2_RF1_vs_RF2	any	0.555	25578	ENSMUSG00000050530	Fam171a1	firstIntron	28829	ENSMUSG00000050530	Fam171a1
2_6487780_6489533	oto_TP2_RF1_vs_RF2	any	0.512	135921	ENSMUSG00000039046	Usp6nl	distalIntergenic	8090	ENSMUSG00000102599	Gm38386
2_8421061_8422526	oto_TP2_RF1_vs_RF2	any	-0.855	-767721	ENSMUSG00000085580	1700061F12Rik	distalIntergenic	49858	ENSMUSG00000088574	NA
2_15356493_15357362	oto_TP2_RF1_vs_RF2	any	-0.689	-169551	ENSMUSG00000075520	Malrd1	distalIntergenic	13868	ENSMUSG00000080930	Gm13367
2_15360897_15361760	oto_TP2_RF1_vs_RF2	any	-0.934	-165150	ENSMUSG00000075520	Malrd1	distalIntergenic	18272	ENSMUSG00000080930	Gm13367
2_16820412_16821585	oto_TP2_RF1_vs_RF2	any	-0.665	192727		NA	distalIntergenic	138433	ENSMUSG00000076950	NA
2_18119355_18121399	oto_TP2_RF1_vs_RF2	any	0.517	55792	ENSMUSG00000026743	Mllt10	intron	8178	ENSMUSG00000092814	NA
2_18473099_18474028	oto_TP2_RF1_vs_RF2	any	-0.579	-80734	ENSMUSG00000026740	Dnajc1	distalIntergenic	-80269	ENSMUSG00000026740	Dnajc1
2_25852715_25853138	oto_TP2_RF1_vs_RF2	any	1.134	-5679	ENSMUSG00000059625	Sohlh1	distalIntergenic	-5467	ENSMUSG00000059625	Sohlh1
2_26065982_26068814	oto_TP2_RF1_vs_RF2	any	0.59	24998	ENSMUSG00000026932	Nacc2	intron	6972	ENSMUSG00000087515	Gm13554
2_26524752_26527040	oto_TP2_RF1_vs_RF2	any	0.573	21969		NA	distalIntergenic	-8089	ENSMUSG00000026923	Notch1
2_26536712_26537771	oto_TP2_RF1_vs_RF2	any	0.737	33315		NA	distalIntergenic	-20049	ENSMUSG00000026923	Notch1
2_26546462_26549479	oto_TP2_RF1_vs_RF2	any	0.512	-33085	ENSMUSG00000026921	Egfl7	distalIntergenic	-9146	ENSMUSG00000082864	Gm13358
2_26565928_26566805	oto_TP2_RF1_vs_RF2	any	0.702	-14689	ENSMUSG00000026921	Egfl7	distalIntergenic	7303	ENSMUSG00000082864	Gm13358
2_27108417_27110908	oto_TP2_RF1_vs_RF2	any	0.571	30282	ENSMUSG00000036040	Adamtsl2	3pUTR	29038	ENSMUSG00000036040	Adamtsl2
2_27136111_27137441	oto_TP2_RF1_vs_RF2	any	0.888	5701	ENSMUSG00000009216	Fam163b	firstIntron	5050	ENSMUSG00000009216	Fam163b
2_27211317_27213410	oto_TP2_RF1_vs_RF2	any	0.664	34939	ENSMUSG00000009614	Sardh	firstIntron	21935	ENSMUSG00000091192	Sardhos
2_27222116_27223939	oto_TP2_RF1_vs_RF2	any	0.562	24275	ENSMUSG00000009614	Sardh	firstIntron	24398	ENSMUSG00000009614	Sardh
2_27900122_27902779	oto_TP2_RF1_vs_RF2	any	0.632	15026	ENSMUSG00000026837	Col5a1	firstIntron	-13070	ENSMUSG00000085766	2810430I11Rik
2_28123441_28124923	oto_TP2_RF1_vs_RF2	any	0.637	-39304	ENSMUSG00000026835	Fcnb	exon	27964	ENSMUSG00000086425	F730016J06Rik
2_28259715_28261646	oto_TP2_RF1_vs_RF2	any	0.562	54992	ENSMUSG00000026833	Olfm1	distalIntergenic	62404	ENSMUSG00000087196	Gm13373
2_28275171_28275794	oto_TP2_RF1_vs_RF2	any	0.746	69794	ENSMUSG00000026833	Olfm1	distalIntergenic	48256	ENSMUSG00000087196	Gm13373
2_28408755_28409769	oto_TP2_RF1_vs_RF2	any	0.518	-38679	ENSMUSG00000035829	Ppp1r26	distalIntergenic	-37031	ENSMUSG00000035829	Ppp1r26
2_29223140_29224592	oto_TP2_RF1_vs_RF2	any	0.595	24233	ENSMUSG00000035513	Ntng2	intron	28413	ENSMUSG00000035513	Ntng2
2_30413304_30414109	oto_TP2_RF1_vs_RF2	any	0.501	2041	ENSMUSG00000026853	Crat	USTSS1	0	ENSMUSG00000087435	Gm16323
2_30670361_30672094	oto_TP2_RF1_vs_RF2	any	0.543	6783		NA	intron	5917	ENSMUSG00000087268	Gm14486
2_31277007_31279254	oto_TP2_RF1_vs_RF2	any	0.507	32208	ENSMUSG00000062661	Ncs1	intron	31184	ENSMUSG00000062661	Ncs1
2_31546564_31547176	oto_TP2_RF1_vs_RF2	any	1.272	-25781	ENSMUSG00000026843	Fubp3	distalIntergenic	5519	ENSMUSG00000084226	Gm13426
2_32159619_32160947	oto_TP2_RF1_vs_RF2	any	0.605	9135	ENSMUSG00000039262	Prrc2b	firstIntron	8537	ENSMUSG00000039262	Prrc2b
2_33247115_33248133	oto_TP2_RF1_vs_RF2	any	0.806	31663	ENSMUSG00000004105	Angptl2	3pUTR	31046	ENSMUSG00000004105	Angptl2
2_33251992_33253795	oto_TP2_RF1_vs_RF2	any	0.531	36933	ENSMUSG00000004105	Angptl2	intron	35923	ENSMUSG00000004105	Angptl2
2_34088530_34089184	oto_TP2_RF1_vs_RF2	any	0.664	18878	ENSMUSG00000087461	C230014O12Rik	firstIntron	18551	ENSMUSG00000087461	C230014O12Rik
2_35718803_35720912	oto_TP2_RF1_vs_RF2	any	0.658	23126	ENSMUSG00000026883	Dab2ip	3pUTR	44967	ENSMUSG00000107106	Gm43760
2_35767651_35770823	oto_TP2_RF1_vs_RF2	any	0.528	-49953	ENSMUSG00000086449	9030204H09Rik	USTSS2	-1772	ENSMUSG00000107106	Gm43760
2_35845270_35846745	oto_TP2_RF1_vs_RF2	any	0.578	26818	ENSMUSG00000086449	9030204H09Rik	DSTSS2	1075	ENSMUSG00000106994	Gm10829
2_37788327_37788919	oto_TP2_RF1_vs_RF2	any	0.684	12374	ENSMUSG00000035403	Crb2	intron	12078	ENSMUSG00000035403	Crb2
2_38529129_38531060	oto_TP2_RF1_vs_RF2	any	0.634	18219	ENSMUSG00000026749	Nek6	firstIntron	4647	ENSMUSG00000108210	Gm35808
2_38535439_38537499	oto_TP2_RF1_vs_RF2	any	0.624	24593	ENSMUSG00000026749	Nek6	USTSS1	0	ENSMUSG00000108210	Gm35808
2_47775244_47778509	oto_TP2_RF1_vs_RF2	any	-0.543	-1037232	ENSMUSG00000052155	Acvr2a	distalIntergenic	233260	ENSMUSG00000092853	NA
2_47894283_47895620	oto_TP2_RF1_vs_RF2	any	-0.611	-919157	ENSMUSG00000052155	Acvr2a	distalIntergenic	-244526	ENSMUSG00000082278	Gm13471
2_48365725_48366466	oto_TP2_RF1_vs_RF2	any	-1.114	-448013	ENSMUSG00000052155	Acvr2a	firstIntron	17872	ENSMUSG00000080499	Gm25338
2_51636838_51638016	oto_TP2_RF1_vs_RF2	any	0.588	9916	ENSMUSG00000056115	Tas2r134	distalIntergenic	9327	ENSMUSG00000056115	Tas2r134
2_52210363_52212210	oto_TP2_RF1_vs_RF2	any	-0.554	-79715		NA	exon	-70867	ENSMUSG00000089609	NA
2_53368625_53369536	oto_TP2_RF1_vs_RF2	any	-0.7	176997	ENSMUSG00000026960	Arl6ip6	distalIntergenic	28951	ENSMUSG00000082472	Gm13501
2_53959631_53960324	oto_TP2_RF1_vs_RF2	any	-1.11	125574	ENSMUSG00000075334	Rprm	distalIntergenic	125228	ENSMUSG00000075334	Rprm
2_56231836_56234113	oto_TP2_RF1_vs_RF2	any	-0.559	-552836	ENSMUSG00000098437	Mir195b	distalIntergenic	191983	ENSMUSG00000082142	Gm13518
2_56250467_56250937	oto_TP2_RF1_vs_RF2	any	-1.118	-535109	ENSMUSG00000098437	Mir195b	distalIntergenic	210614	ENSMUSG00000082142	Gm13518
2_57382571_57383516	oto_TP2_RF1_vs_RF2	any	-0.855	144662	ENSMUSG00000026827	Gpd2	distalIntergenic	42193	ENSMUSG00000084338	Gm13531
2_57565010_57566095	oto_TP2_RF1_vs_RF2	any	-0.817	327171	ENSMUSG00000026827	Gpd2	distalIntergenic	63133	ENSMUSG00000081642	Gm13532
2_59532881_59534830	oto_TP2_RF1_vs_RF2	any	0.546	49203	ENSMUSG00000026989	Dapl1	distalIntergenic	29854	ENSMUSG00000081157	Gm13552
2_66493924_66495030	oto_TP2_RF1_vs_RF2	any	-0.638	53597		NA	exon	35716	ENSMUSG00000081307	Gm13627
2_66988418_66989101	oto_TP2_RF1_vs_RF2	any	-1.257	-185074		NA	distalIntergenic	45860	ENSMUSG00000082218	Gm13602
2_67505200_67506161	oto_TP2_RF1_vs_RF2	any	-0.918	59679	ENSMUSG00000027022	Xirp2	exon	10364	ENSMUSG00000087467	Gm13601
2_68255958_68259316	oto_TP2_RF1_vs_RF2	any	0.553	152965	ENSMUSG00000034780	B3galt1	intron	174167	ENSMUSG00000081257	Gm13607
2_72627468_72630590	oto_TP2_RF1_vs_RF2	any	-0.516	-74481	ENSMUSG00000085252	8430437L04Rik	USTSS2	-1680	ENSMUSG00000083279	Pex13-ps
2_72643489_72644873	oto_TP2_RF1_vs_RF2	any	0.769	-59329	ENSMUSG00000085252	8430437L04Rik	distalIntergenic	9553	ENSMUSG00000081957	Ak3l2-ps
2_74415952_74416524	oto_TP2_RF1_vs_RF2	any	1.027	-108521	ENSMUSG00000085405	4930441J16Rik	distalIntergenic	-108235	ENSMUSG00000085405	4930441J16Rik
2_75729923_75730656	oto_TP2_RF1_vs_RF2	any	0.844	-25627	ENSMUSG00000015839	Nfe2l2	USTSS1	0	ENSMUSG00000087527	Gm13656
2_76265991_76268271	oto_TP2_RF1_vs_RF2	any	-0.617	71522	ENSMUSG00000075270	Pde11a	intron	-50211	ENSMUSG00000105164	NA
2_76296270_76298318	oto_TP2_RF1_vs_RF2	any	-0.675	41359	ENSMUSG00000075270	Pde11a	firstIntron	-20164	ENSMUSG00000105164	NA
2_77916741_77920403	oto_TP2_RF1_vs_RF2	any	-0.507	27784	ENSMUSG00000027014	Cwc22	exon	25972	ENSMUSG00000027014	Cwc22
2_79145446_79147196	oto_TP2_RF1_vs_RF2	any	-0.759	-109105	ENSMUSG00000027009	Itga4	distalIntergenic	14399	ENSMUSG00000083691	Gm14465
2_79242843_79243910	oto_TP2_RF1_vs_RF2	any	-0.722	-12049	ENSMUSG00000027009	Itga4	distalIntergenic	-11516	ENSMUSG00000027009	Itga4
2_80370718_80372527	oto_TP2_RF1_vs_RF2	any	-0.644	-19741		NA	distalIntergenic	-22370	ENSMUSG00000085921	Gm13752
2_80596527_80597536	oto_TP2_RF1_vs_RF2	any	-0.501	-15850	ENSMUSG00000027002	Nckap1	distalIntergenic	-5197	ENSMUSG00000083284	Gm13688
2_81129547_81130779	oto_TP2_RF1_vs_RF2	any	-0.599	490899	ENSMUSG00000026999	Nup35	distalIntergenic	-145358	ENSMUSG00000065261	NA
2_82534983_82536451	oto_TP2_RF1_vs_RF2	any	-0.613	-143515	ENSMUSG00000087061	A130030D18Rik	distalIntergenic	8071	ENSMUSG00000083804	Gm13676
2_84024329_84026266	oto_TP2_RF1_vs_RF2	any	-0.531	-84072	ENSMUSG00000034552	Zswim2	distalIntergenic	8347	ENSMUSG00000084359	Gm13692
2_85844083_85844608	oto_TP2_RF1_vs_RF2	any	-0.971	-2557	ENSMUSG00000075208	Olfr1019	DSTSS1	875	ENSMUSG00000075208	Olfr1019
2_86351665_86352562	oto_TP2_RF1_vs_RF2	any	-0.721	4323	ENSMUSG00000075188	Olfr1056	USTSS2	-1381	ENSMUSG00000075189	Olfr1055
2_92365098_92367112	oto_TP2_RF1_vs_RF2	any	0.517	4952	ENSMUSG00000040434	Large2	3pUTR	-7564	ENSMUSG00000027222	Pex16
2_92926807_92927463	oto_TP2_RF1_vs_RF2	any	0.764	12034	ENSMUSG00000027220	Syt13	firstIntron	11709	ENSMUSG00000027220	Syt13
2_93110119_93112202	oto_TP2_RF1_vs_RF2	any	0.56	-65017	ENSMUSG00000075028	Prdm11	distalIntergenic	-11875	ENSMUSG00000087559	Gm13802
2_93166348_93167514	oto_TP2_RF1_vs_RF2	any	0.625	-20617	ENSMUSG00000068735	Trp53i11	distalIntergenic	-20034	ENSMUSG00000068735	Trp53i11
2_93210504_93211818	oto_TP2_RF1_vs_RF2	any	0.676	23613	ENSMUSG00000068735	Trp53i11	exon	22956	ENSMUSG00000068735	Trp53i11
2_93446987_93448775	oto_TP2_RF1_vs_RF2	any	0.702	4791	ENSMUSG00000027215	Cd82	firstIntron	-4044	ENSMUSG00000075025	Gm10804
2_93461826_93463943	oto_TP2_RF1_vs_RF2	any	0.64	65	ENSMUSG00000027215	Cd82	USTSS1	0	ENSMUSG00000027215	Cd82
2_94383866_94385463	oto_TP2_RF1_vs_RF2	any	0.599	22024	ENSMUSG00000027194	Ttc17	USTSS1	0	ENSMUSG00000081476	Itpa-ps1
2_94500926_94503189	oto_TP2_RF1_vs_RF2	any	-0.582	-63872	ENSMUSG00000027193	Api5	distalIntergenic	34880	ENSMUSG00000106196	NA
2_94540855_94542811	oto_TP2_RF1_vs_RF2	any	-0.665	-103647	ENSMUSG00000027193	Api5	distalIntergenic	-2786	ENSMUSG00000106196	NA
2_94818692_94819610	oto_TP2_RF1_vs_RF2	any	-0.882	-380965	ENSMUSG00000027193	Api5	distalIntergenic	-26356	ENSMUSG00000077281	NA
2_95575198_95577099	oto_TP2_RF1_vs_RF2	any	-0.523	-742020	ENSMUSG00000050587	Lrrc4c	distalIntergenic	-100618	ENSMUSG00000081757	Gm13798
2_95891047_95893350	oto_TP2_RF1_vs_RF2	any	-0.653	-425970	ENSMUSG00000050587	Lrrc4c	distalIntergenic	23121	ENSMUSG00000104258	Gm37175
2_96165937_96167880	oto_TP2_RF1_vs_RF2	any	-0.555	-151260	ENSMUSG00000050587	Lrrc4c	distalIntergenic	32502	ENSMUSG00000082327	Gm13801
2_96400647_96402717	oto_TP2_RF1_vs_RF2	any	-0.519	83513	ENSMUSG00000050587	Lrrc4c	firstIntron	82478	ENSMUSG00000050587	Lrrc4c
2_96756810_96758343	oto_TP2_RF1_vs_RF2	any	-0.733	439408	ENSMUSG00000050587	Lrrc4c	intron	-241281	ENSMUSG00000091288	Gm17075
2_97232336_97233745	oto_TP2_RF1_vs_RF2	any	-0.668	-234616	ENSMUSG00000050587	Lrrc4c	intron	-4073	ENSMUSG00000088633	Gm22313
2_97809888_97810829	oto_TP2_RF1_vs_RF2	any	-0.822	342702	ENSMUSG00000050587	Lrrc4c	distalIntergenic	138850	ENSMUSG00000082820	Gm13803
2_102201310_102202793	oto_TP2_RF1_vs_RF2	any	0.766	-15592	ENSMUSG00000048058	Ldlrad3	distalIntergenic	7586	ENSMUSG00000081774	Gm13866
2_102219776_102221085	oto_TP2_RF1_vs_RF2	any	-0.579	-33971	ENSMUSG00000048058	Ldlrad3	distalIntergenic	-9397	ENSMUSG00000081774	Gm13866
2_102985169_102986411	oto_TP2_RF1_vs_RF2	any	-0.665	-84125	ENSMUSG00000005087	Cd44	distalIntergenic	-83504	ENSMUSG00000005087	Cd44
2_103451752_103453194	oto_TP2_RF1_vs_RF2	any	1.343	28405	ENSMUSG00000027186	Elf5	DS1	31966	ENSMUSG00000027187	Cat
2_103880404_103881853	oto_TP2_RF1_vs_RF2	any	0.782	-19822		NA	distalIntergenic	-6471	ENSMUSG00000083643	Gm13876
2_105514856_105515673	oto_TP2_RF1_vs_RF2	any	-0.976	-115946	ENSMUSG00000005973	Rcn1	distalIntergenic	21809	ENSMUSG00000081701	Gm13890
2_106037741_106040085	oto_TP2_RF1_vs_RF2	any	-0.522	-35364	ENSMUSG00000027166	Dnajc24	DSTSS1	411	ENSMUSG00000100156	Gm29053
2_106215257_106218153	oto_TP2_RF1_vs_RF2	any	-0.552	-213156	ENSMUSG00000027166	Dnajc24	intron	-47154	ENSMUSG00000081258	Gm14013
2_106382738_106385588	oto_TP2_RF1_vs_RF2	any	-0.763	138940	ENSMUSG00000087226	Gm14015	exon	117431	ENSMUSG00000081258	Gm14013
2_106981203_106982959	oto_TP2_RF1_vs_RF2	any	-0.584	-7684	ENSMUSG00000027122	Arl14ep	distalIntergenic	-6779	ENSMUSG00000027122	Arl14ep
2_107999155_108001046	oto_TP2_RF1_vs_RF2	any	-0.731	709512	ENSMUSG00000042604	Kcna4	distalIntergenic	78996	ENSMUSG00000077411	Gm23749
2_110475629_110478177	oto_TP2_RF1_vs_RF2	any	-0.544	-113910	ENSMUSG00000074971	Fibin	distalIntergenic	-56010	ENSMUSG00000083320	Gm13935
2_112541378_112543326	oto_TP2_RF1_vs_RF2	any	-0.554	-16930	ENSMUSG00000003604	Aven	intron	40509	ENSMUSG00000080622	Gm22676
2_113378604_113379626	oto_TP2_RF1_vs_RF2	any	-0.949	51379	ENSMUSG00000044042	Fmn1	intron	-5055	ENSMUSG00000084391	Gm13967
2_113740346_113741319	oto_TP2_RF1_vs_RF2	any	-0.926	17815	ENSMUSG00000074934	Grem1	distalIntergenic	17327	ENSMUSG00000074934	Grem1
2_113949305_113950350	oto_TP2_RF1_vs_RF2	any	-0.716	-63737	ENSMUSG00000087694	A530058N18Rik	distalIntergenic	-28743	ENSMUSG00000096006	Gm21596
2_115080591_115082917	oto_TP2_RF1_vs_RF2	any	-0.627	262526	ENSMUSG00000087309	4930528P14Rik	firstIntron	-43279	ENSMUSG00000084222	Gm13973
2_115276961_115278306	oto_TP2_RF1_vs_RF2	any	-0.541	66646	ENSMUSG00000087309	4930528P14Rik	distalIntergenic	-56253	ENSMUSG00000101448	Gm28494
2_115309859_115310182	oto_TP2_RF1_vs_RF2	any	1.215	34259	ENSMUSG00000087309	4930528P14Rik	distalIntergenic	34098	ENSMUSG00000087309	4930528P14Rik
2_115388232_115388738	oto_TP2_RF1_vs_RF2	any	-1.14	-44205	ENSMUSG00000087309	4930528P14Rik	distalIntergenic	43847	ENSMUSG00000086197	Gm13976
2_117009396_117011380	oto_TP2_RF1_vs_RF2	any	-0.583	110236	ENSMUSG00000085316	D330050G23Rik	distalIntergenic	-32968	ENSMUSG00000099470	Gm29340
2_118498284_118499713	oto_TP2_RF1_vs_RF2	any	0.683	-19303	ENSMUSG00000009549	Srp14	distalIntergenic	-14107	ENSMUSG00000084028	Gm13983
2_124640078_124641571	oto_TP2_RF1_vs_RF2	any	0.774	-12756	ENSMUSG00000027200	Sema6d	intron	-67084	ENSMUSG00000087450	Gm13994
2_126064372_126064846	oto_TP2_RF1_vs_RF2	any	-1.226	29951	ENSMUSG00000027208	Fgf7	intron	29714	ENSMUSG00000027208	Fgf7
2_126769212_126769773	oto_TP2_RF1_vs_RF2	any	0.663	13967	ENSMUSG00000027364	Usp50	intron	13697	ENSMUSG00000027364	Usp50
2_128171383_128173034	oto_TP2_RF1_vs_RF2	any	0.831	44634	ENSMUSG00000027381	Bcl2l11	distalIntergenic	-16953	ENSMUSG00000085750	Gm14009
2_128457428_128458551	oto_TP2_RF1_vs_RF2	any	-0.67	-28639		NA	intron	23705	ENSMUSG00000114963	Gm29010
2_129148837_129152891	oto_TP2_RF1_vs_RF2	any	-0.503	21164	ENSMUSG00000037938	Chchd5	distalIntergenic	-15809	ENSMUSG00000082274	Gm14026
2_130438312_130440077	oto_TP2_RF1_vs_RF2	any	0.76	-11083	ENSMUSG00000027303	Ptpra	exon	-10201	ENSMUSG00000027303	Ptpra
2_132370617_132372100	oto_TP2_RF1_vs_RF2	any	-0.562	14088	ENSMUSG00000050558	Prokr2	3pUTR	13347	ENSMUSG00000050558	Prokr2
2_133788559_133789861	oto_TP2_RF1_vs_RF2	any	-0.755	224502	ENSMUSG00000093338	Mir3090	distalIntergenic	-204138	ENSMUSG00000064983	NA
2_136416211_136418183	oto_TP2_RF1_vs_RF2	any	-0.557	-29230	ENSMUSG00000039913	Pak5	distalIntergenic	-12789	ENSMUSG00000081310	Gm14054
2_136685656_136687739	oto_TP2_RF1_vs_RF2	any	-0.537	-26752	ENSMUSG00000027273	Snap25	distalIntergenic	5695	ENSMUSG00000103066	Gm36967
2_140230136_140231068	oto_TP2_RF1_vs_RF2	any	-0.669	59956	ENSMUSG00000027384	Ndufaf5	exon	59487	ENSMUSG00000027384	Ndufaf5
2_140412241_140413162	oto_TP2_RF1_vs_RF2	any	-0.738	17267	ENSMUSG00000068205	Macrod2	intron	16932	ENSMUSG00000068205	Macrod2
2_141271121_141272532	oto_TP2_RF1_vs_RF2	any	0.796	-600351	ENSMUSG00000051379	Flrt3	intron	14459	ENSMUSG00000086450	Macrod2os1
2_141816880_141818490	oto_TP2_RF1_vs_RF2	any	0.706	1083779	ENSMUSG00000038844	Kif16b	intron	-20299	ENSMUSG00000082412	Fau-ps1
2_142349451_142351115	oto_TP2_RF1_vs_RF2	any	-0.626	551181	ENSMUSG00000038844	Kif16b	intron	-30873	ENSMUSG00000089318	NA
2_144945673_144947140	oto_TP2_RF1_vs_RF2	any	-0.698	122741	ENSMUSG00000027431	Scp2d1	distalIntergenic	-13995	ENSMUSG00000082858	Gm11746
2_146050675_146052512	oto_TP2_RF1_vs_RF2	any	-0.528	116810	ENSMUSG00000037143	Cfap61	intron	-115661	ENSMUSG00000001767	Crnkl1
2_146571240_146572419	oto_TP2_RF1_vs_RF2	any	0.639	28899	ENSMUSG00000085796	4933406D12Rik	distalIntergenic	28309	ENSMUSG00000085796	4933406D12Rik
2_149819623_149820011	oto_TP2_RF1_vs_RF2	any	1.138	-10966	ENSMUSG00000074736	Syndig1	distalIntergenic	-9200	ENSMUSG00000074736	Syndig1
2_152883774_152885015	oto_TP2_RF1_vs_RF2	any	0.729	19328	ENSMUSG00000093746	Mir5622	exon	18707	ENSMUSG00000093746	Mir5622
2_153498814_153499434	oto_TP2_RF1_vs_RF2	any	0.719	30847	ENSMUSG00000061411	Nol4l	firstIntron	6024	ENSMUSG00000079001	4930404H24Rik
2_153508132_153510964	oto_TP2_RF1_vs_RF2	any	0.541	20423	ENSMUSG00000061411	Nol4l	firstIntron	15342	ENSMUSG00000079001	4930404H24Rik
2_154242768_154244125	oto_TP2_RF1_vs_RF2	any	-0.534	-14432	ENSMUSG00000067998	Bpifb9a	distalIntergenic	-13729	ENSMUSG00000067998	Bpifb9a
2_155988965_155989898	oto_TP2_RF1_vs_RF2	any	0.576	14995	ENSMUSG00000074646	6430550D23Rik	3pUTR	18079	ENSMUSG00000074646	6430550D23Rik
2_156437626_156438802	oto_TP2_RF1_vs_RF2	any	0.782	17305	ENSMUSG00000027624	Epb41l1	5pUTR	8806	ENSMUSG00000086872	Gm14225
2_156580924_156582219	oto_TP2_RF1_vs_RF2	any	0.503	31850	ENSMUSG00000086118	Gm14169	distalIntergenic	9132	ENSMUSG00000055494	Gm14168
2_156726286_156727259	oto_TP2_RF1_vs_RF2	any	0.584	5494	ENSMUSG00000061689	Dlgap4	intron	-5377	ENSMUSG00000086638	4930405A21Rik
2_157891151_157891658	oto_TP2_RF1_vs_RF2	any	1.073	-23248	ENSMUSG00000037843	Vstm2l	3pUTR	-9878	ENSMUSG00000062846	Gm14176
2_157921056_157922204	oto_TP2_RF1_vs_RF2	any	0.613	6977	ENSMUSG00000037843	Vstm2l	firstIntron	6403	ENSMUSG00000037843	Vstm2l
2_158307510_158309997	oto_TP2_RF1_vs_RF2	any	0.504	2261	ENSMUSG00000016024	Lbp	DSTSS2	1017	ENSMUSG00000016024	Lbp
2_158699653_158702907	oto_TP2_RF1_vs_RF2	any	0.603	34145	ENSMUSG00000037754	Ppp1r16b	intron	34255	ENSMUSG00000037754	Ppp1r16b
2_158998013_158999712	oto_TP2_RF1_vs_RF2	any	-0.633	204056	ENSMUSG00000027655	Dhx35	distalIntergenic	-70151	ENSMUSG00000104628	NA
2_161362378_161362694	oto_TP2_RF1_vs_RF2	any	-0.999	-253450	ENSMUSG00000057133	Chd6	distalIntergenic	31064	ENSMUSG00000087031	Gm14241
2_162589122_162590652	oto_TP2_RF1_vs_RF2	any	-0.689	71260	ENSMUSG00000053141	Ptprt	firstIntron	70495	ENSMUSG00000053141	Ptprt
2_163673838_163677081	oto_TP2_RF1_vs_RF2	any	0.504	17002	ENSMUSG00000035268	Pkig	firstIntron	15198	ENSMUSG00000087129	Gm16316
2_167128912_167131199	oto_TP2_RF1_vs_RF2	any	0.548	58762	ENSMUSG00000050556	Kcnb1	firstIntron	35353	ENSMUSG00000083436	Gm11471
2_167149941_167151175	oto_TP2_RF1_vs_RF2	any	0.555	38260	ENSMUSG00000050556	Kcnb1	firstIntron	-37527	ENSMUSG00000085151	1110018N20Rik
2_167478276_167479570	oto_TP2_RF1_vs_RF2	any	0.526	-13722	ENSMUSG00000006418	Rnf114	DS2	-13075	ENSMUSG00000006418	Rnf114
2_167700172_167703041	oto_TP2_RF1_vs_RF2	any	0.624	10430	ENSMUSG00000006462	A530013C23Rik	firstIntron	8995	ENSMUSG00000006462	A530013C23Rik
2_167774305_167776117	oto_TP2_RF1_vs_RF2	any	0.73	84034	ENSMUSG00000006462	A530013C23Rik	USTSS2	-1350	ENSMUSG00000084797	Gm14321
2_167788668_167791215	oto_TP2_RF1_vs_RF2	any	0.686	98765	ENSMUSG00000006462	A530013C23Rik	distalIntergenic	6615	ENSMUSG00000087624	9230111E07Rik
2_167815310_167817552	oto_TP2_RF1_vs_RF2	any	0.952	-115896	ENSMUSG00000027540	Ptpn1	distalIntergenic	16094	ENSMUSG00000087684	1200007C13Rik
2_168788906_168789949	oto_TP2_RF1_vs_RF2	any	-0.763	-22227	ENSMUSG00000027547	Sall4	distalIntergenic	-20963	ENSMUSG00000027547	Sall4
2_169319328_169319876	oto_TP2_RF1_vs_RF2	any	0.83	-314044	ENSMUSG00000047907	Tshz2	distalIntergenic	-69205	ENSMUSG00000086840	Gm14250
2_170870340_170872121	oto_TP2_RF1_vs_RF2	any	0.611	139424	ENSMUSG00000027560	Dok5	exon	82703	ENSMUSG00000080955	Gm14263
2_172391513_172393061	oto_TP2_RF1_vs_RF2	any	0.555	-1507	ENSMUSG00000074570	Cass4	USTSS1	-733	ENSMUSG00000074570	Cass4
2_173230936_173233492	oto_TP2_RF1_vs_RF2	any	0.529	-13292	ENSMUSG00000027514	Zbp1	intron	-12013	ENSMUSG00000027514	Zbp1
2_173342778_173343520	oto_TP2_RF1_vs_RF2	any	0.669	-66616	ENSMUSG00000038400	Pmepa1	distalIntergenic	-51046	ENSMUSG00000086114	Gm14642
2_173776697_173777369	oto_TP2_RF1_vs_RF2	any	1.014	39462	ENSMUSG00000054455	Vapb	intron	26759	ENSMUSG00000118399	Gm18917
2_179869202_179870341	oto_TP2_RF1_vs_RF2	any	0.624	106874	ENSMUSG00000039117	Taf4	intron	-105652	ENSMUSG00000085704	4921531C22Rik
2_180186597_180188354	oto_TP2_RF1_vs_RF2	any	0.505	-7653	ENSMUSG00000098735	Mir7005	exon	-6774	ENSMUSG00000098735	Mir7005
2_180204687_180207129	oto_TP2_RF1_vs_RF2	any	0.51	19951	ENSMUSG00000015647	Lama5	exon	18730	ENSMUSG00000015647	Lama5
2_180813648_180815260	oto_TP2_RF1_vs_RF2	any	0.543	-37554	ENSMUSG00000045493	Bhlhe23	distalIntergenic	9370	ENSMUSG00000074507	Gm14340
2_180981287_180982587	oto_TP2_RF1_vs_RF2	any	0.589	-4598	ENSMUSG00000016356	Col20a1	USTSS2	-1337	ENSMUSG00000070461	9230112E08Rik
2_181030571_181033579	oto_TP2_RF1_vs_RF2	any	0.567	7102	ENSMUSG00000027577	Chrna4	intron	9967	ENSMUSG00000027577	Chrna4
3_8141610_8142669	oto_TP2_RF1_vs_RF2	any	-0.854	-187253	ENSMUSG00000100010	1700010I02Rik	distalIntergenic	-71663	ENSMUSG00000103725	Gm7103
3_10953766_10955824	oto_TP2_RF1_vs_RF2	any	-0.632	-514665	ENSMUSG00000027534	Snx16	distalIntergenic	19762	ENSMUSG00000087858	Gm22795
3_14947683_14950466	oto_TP2_RF1_vs_RF2	any	-0.518	-22126	ENSMUSG00000098008	A930001A20Rik	distalIntergenic	-20735	ENSMUSG00000098008	A930001A20Rik
3_15061421_15063380	oto_TP2_RF1_vs_RF2	any	-0.694	91200	ENSMUSG00000098008	A930001A20Rik	distalIntergenic	-86869	ENSMUSG00000098186	Gm7132
3_15183440_15184850	oto_TP2_RF1_vs_RF2	any	-0.751	148157	ENSMUSG00000078783	Gm9733	distalIntergenic	-11998	ENSMUSG00000103912	Gm33819
3_17861940_17863012	oto_TP2_RF1_vs_RF2	any	-0.807	66814	ENSMUSG00000093073	Mir124a-2	distalIntergenic	-58193	ENSMUSG00000087893	Gm23441
3_17864667_17866124	oto_TP2_RF1_vs_RF2	any	-0.721	69734	ENSMUSG00000093073	Mir124a-2	distalIntergenic	-57584	ENSMUSG00000105262	Gm19175
3_18000289_18001193	oto_TP2_RF1_vs_RF2	any	-1.064	52297	ENSMUSG00000027564	Cypt12	distalIntergenic	-7613	ENSMUSG00000082896	Gm5844
3_19001828_19002654	oto_TP2_RF1_vs_RF2	any	-1.067	160854	ENSMUSG00000027599	Armc1	distalIntergenic	141245	ENSMUSG00000103135	Gm37979
3_19605262_19606542	oto_TP2_RF1_vs_RF2	any	-0.683	-38558	ENSMUSG00000060913	Trim55	intron	20471	ENSMUSG00000084339	Gm6141
3_20730451_20732421	oto_TP2_RF1_vs_RF2	any	-0.636	-364259	ENSMUSG00000054988	Agtr1b	distalIntergenic	51642	ENSMUSG00000103460	Gm18491
3_20775506_20778383	oto_TP2_RF1_vs_RF2	any	-0.521	-409768	ENSMUSG00000054988	Agtr1b	distalIntergenic	5680	ENSMUSG00000103460	Gm18491
3_20793912_20795491	oto_TP2_RF1_vs_RF2	any	-0.714	-427525	ENSMUSG00000054988	Agtr1b	distalIntergenic	5975	ENSMUSG00000102986	Gm38323
3_20925999_20926853	oto_TP2_RF1_vs_RF2	any	-0.968	-559249	ENSMUSG00000054988	Agtr1b	distalIntergenic	106378	ENSMUSG00000102807	Gm37480
3_23063073_23063891	oto_TP2_RF1_vs_RF2	any	-0.794	812112		NA	distalIntergenic	-8528	ENSMUSG00000103275	Gm36983
3_23972850_23973976	oto_TP2_RF1_vs_RF2	any	-0.751	810593	ENSMUSG00000102758	Naaladl2	intron	-359092	ENSMUSG00000057036	Gm7536
3_26750417_26752776	oto_TP2_RF1_vs_RF2	any	-0.562	113966	ENSMUSG00000039335	Spata16	intron	112797	ENSMUSG00000039335	Spata16
3_27427399_27428595	oto_TP2_RF1_vs_RF2	any	0.665	56646	ENSMUSG00000051136	Ghsr	intron	56048	ENSMUSG00000051136	Ghsr
3_27872494_27875198	oto_TP2_RF1_vs_RF2	any	-0.509	22522	ENSMUSG00000043164	Tmem212	intron	4381	ENSMUSG00000088772	Gm26040
3_28019513_28020744	oto_TP2_RF1_vs_RF2	any	-0.719	35958	ENSMUSG00000027695	Pld1	intron	80818	ENSMUSG00000027695	Pld1
3_28286387_28288538	oto_TP2_RF1_vs_RF2	any	0.545	24249	ENSMUSG00000027692	Tnik	firstIntron	23173	ENSMUSG00000027692	Tnik
3_31467749_31469076	oto_TP2_RF1_vs_RF2	any	-0.74	-158094	ENSMUSG00000069072	Slc7a14	distalIntergenic	126737	ENSMUSG00000103998	Gm38025
3_31506168_31507120	oto_TP2_RF1_vs_RF2	any	-0.989	-196325	ENSMUSG00000069072	Slc7a14	distalIntergenic	165156	ENSMUSG00000103998	Gm38025
3_32584225_32586330	oto_TP2_RF1_vs_RF2	any	-0.505	30889	ENSMUSG00000027669	Gnb4	3pUTR	-24531	ENSMUSG00000102862	Gm37640
3_33305328_33306949	oto_TP2_RF1_vs_RF2	any	-0.649	-162948	ENSMUSG00000027674	Pex5l	distalIntergenic	22210	ENSMUSG00000104384	Gm37031
3_33741260_33743610	oto_TP2_RF1_vs_RF2	any	-0.633	-57748	ENSMUSG00000027677	Ttc14	intron	10660	ENSMUSG00000106231	Gm18611
3_36185713_36187419	oto_TP2_RF1_vs_RF2	any	0.577	35486	ENSMUSG00000033883	Zfp267	intron	-15870	ENSMUSG00000104568	Gm43255
3_36754467_36755262	oto_TP2_RF1_vs_RF2	any	-0.817	-64698	ENSMUSG00000027716	Trpc3	distalIntergenic	-59414	ENSMUSG00000082548	Gm12377
3_37672262_37672831	oto_TP2_RF1_vs_RF2	any	-1.025	32600	ENSMUSG00000037211	Spry1	distalIntergenic	27655	ENSMUSG00000106062	Gm43820
3_37790737_37792025	oto_TP2_RF1_vs_RF2	any	0.686	-67021	ENSMUSG00000058174	Gm5148	distalIntergenic	10627	ENSMUSG00000089123	Gm26404
3_39840313_39842218	oto_TP2_RF1_vs_RF2	any	-0.518	681646	ENSMUSG00000037884	1700017G19Rik	distalIntergenic	16736	ENSMUSG00000106948	Gm42785
3_40137630_40139349	oto_TP2_RF1_vs_RF2	any	-0.589	384422	ENSMUSG00000037884	1700017G19Rik	distalIntergenic	314053	ENSMUSG00000106948	Gm42785
3_49008607_49009836	oto_TP2_RF1_vs_RF2	any	-0.689	-400122		NA	distalIntergenic	-52542	ENSMUSG00000102263	Gm31415
3_49944688_49946031	oto_TP2_RF1_vs_RF2	any	-0.672	-188044	ENSMUSG00000037892	Pcdh18	intron	-55941	ENSMUSG00000102892	Gm37854
3_52209324_52211615	oto_TP2_RF1_vs_RF2	any	0.852	-57867	ENSMUSG00000044167	Foxo1	intron	10382	ENSMUSG00000103655	Gm37202
3_52837585_52838871	oto_TP2_RF1_vs_RF2	any	-0.934	89438	ENSMUSG00000104401	Gm20750	distalIntergenic	-39800	ENSMUSG00000104109	Gm30292
3_54203510_54205260	oto_TP2_RF1_vs_RF2	any	0.529	48328	ENSMUSG00000027748	Trpc4	intron	47475	ENSMUSG00000027748	Trpc4
3_54586678_54588569	oto_TP2_RF1_vs_RF2	any	-0.524	-105191	ENSMUSG00000027751	SupTP20	distalIntergenic	45999	ENSMUSG00000104831	B020017C02Rik
3_55599728_55601362	oto_TP2_RF1_vs_RF2	any	0.664	138817	ENSMUSG00000027797	Dclk1	distalIntergenic	-16998	ENSMUSG00000106334	Gm43549
3_56256180_56257658	oto_TP2_RF1_vs_RF2	any	-0.673	-73218	ENSMUSG00000027799	Nbea	distalIntergenic	-72479	ENSMUSG00000027799	Nbea
3_56577605_56578551	oto_TP2_RF1_vs_RF2	any	-0.858	-394377	ENSMUSG00000027799	Nbea	distalIntergenic	-132193	ENSMUSG00000077710	NA
3_56702059_56703245	oto_TP2_RF1_vs_RF2	any	-0.821	-518951	ENSMUSG00000027799	Nbea	distalIntergenic	125542	ENSMUSG00000105113	Gm2622
3_57343064_57344988	oto_TP2_RF1_vs_RF2	any	-0.599	-42038	ENSMUSG00000027800	Tm4sf1	distalIntergenic	-17400	ENSMUSG00000105452	Gm5276
3_57479551_57482152	oto_TP2_RF1_vs_RF2	any	-0.501	55442	ENSMUSG00000027801	Tm4sf4	intron	-46080	ENSMUSG00000083538	Gm16016
3_58882096_58885872	oto_TP2_RF1_vs_RF2	any	-0.501	1228	ENSMUSG00000043850	Clrn1	USTSS1	0	ENSMUSG00000043850	Clrn1
3_59987397_59987935	oto_TP2_RF1_vs_RF2	any	-1.303	-19077	ENSMUSG00000091376	Aadacl2	distalIntergenic	-18808	ENSMUSG00000091376	Aadacl2
3_60388445_60389617	oto_TP2_RF1_vs_RF2	any	-0.94	-83799	ENSMUSG00000027763	Mbnl1	distalIntergenic	-45352	ENSMUSG00000107270	Tgif1-ps
3_62040160_62041499	oto_TP2_RF1_vs_RF2	any	-0.749	-297947	ENSMUSG00000036885	Arhgef26	distalIntergenic	28295	ENSMUSG00000104489	Gm9700
3_62047618_62048825	oto_TP2_RF1_vs_RF2	any	-0.654	-290555	ENSMUSG00000036885	Arhgef26	distalIntergenic	20969	ENSMUSG00000104489	Gm9700
3_62053383_62055490	oto_TP2_RF1_vs_RF2	any	-0.522	-284340	ENSMUSG00000036885	Arhgef26	distalIntergenic	14304	ENSMUSG00000104489	Gm9700
3_62280008_62283563	oto_TP2_RF1_vs_RF2	any	-0.581	-56991	ENSMUSG00000036885	Arhgef26	distalIntergenic	-54781	ENSMUSG00000036885	Arhgef26
3_62715185_62716735	oto_TP2_RF1_vs_RF2	any	-0.765	-110520	ENSMUSG00000043441	Gpr149	distalIntergenic	-44708	ENSMUSG00000103764	Gm18382
3_63196469_63197251	oto_TP2_RF1_vs_RF2	any	-0.841	-98351	ENSMUSG00000027820	Mme	distalIntergenic	-22608	ENSMUSG00000102270	Gm8388
3_65212668_65214580	oto_TP2_RF1_vs_RF2	any	0.531	25521	ENSMUSG00000027827	Kcnab1	firstIntron	88105	ENSMUSG00000104093	A330015K06Rik
3_66397934_66399277	oto_TP2_RF1_vs_RF2	any	-0.664	-101769	ENSMUSG00000027831	Veph1	distalIntergenic	33395	ENSMUSG00000117623	Gm50014
3_66480664_66481047	oto_TP2_RF1_vs_RF2	any	-1.014	-184019	ENSMUSG00000027831	Veph1	distalIntergenic	82504	ENSMUSG00000103600	Gm17952
3_71219614_71222603	oto_TP2_RF1_vs_RF2	any	-0.584	-413818	ENSMUSG00000097252	NA	distalIntergenic	178944	ENSMUSG00000102666	Gm8599
3_72304644_72304907	oto_TP2_RF1_vs_RF2	any	-1.06	663087	ENSMUSG00000027790	Sis	distalIntergenic	-8034	ENSMUSG00000098869	NA
3_72742057_72743651	oto_TP2_RF1_vs_RF2	any	-0.662	225009	ENSMUSG00000027790	Sis	distalIntergenic	-4076	ENSMUSG00000084752	Gm22451
3_74934821_74935568	oto_TP2_RF1_vs_RF2	any	-1.14	208577	ENSMUSG00000034151	Zbbx	distalIntergenic	89047	ENSMUSG00000102420	Gm37464
3_75940758_75943503	oto_TP2_RF1_vs_RF2	any	-0.705	14818	ENSMUSG00000034109	Golim4	firstIntron	-8621	ENSMUSG00000103024	Gm37685
3_76527221_76529166	oto_TP2_RF1_vs_RF2	any	-0.591	452611	ENSMUSG00000034098	Fstl5	intron	-17525	ENSMUSG00000103920	Gm37897
3_76679482_76681968	oto_TP2_RF1_vs_RF2	any	-0.528	605142	ENSMUSG00000034098	Fstl5	intron	132791	ENSMUSG00000103920	Gm37897
3_77460781_77461249	oto_TP2_RF1_vs_RF2	any	-1.25	1385432	ENSMUSG00000034098	Fstl5	distalIntergenic	102621	ENSMUSG00000102489	Dnmt3a-ps1
3_78477325_78478808	oto_TP2_RF1_vs_RF2	any	-0.646	666820	ENSMUSG00000062232	Rapgef2	distalIntergenic	9829	ENSMUSG00000084370	Gm15442
3_78698797_78700319	oto_TP2_RF1_vs_RF2	any	-0.794	445329	ENSMUSG00000062232	Rapgef2	distalIntergenic	-58300	ENSMUSG00000102341	Gm18952
3_78715833_78717526	oto_TP2_RF1_vs_RF2	any	-0.505	428207	ENSMUSG00000062232	Rapgef2	distalIntergenic	-41093	ENSMUSG00000102341	Gm18952
3_79509331_79509858	oto_TP2_RF1_vs_RF2	any	0.911	58084	ENSMUSG00000061175	Fnip2	intron	42335	ENSMUSG00000089746	Gm3513
3_79976080_79978585	oto_TP2_RF1_vs_RF2	any	-0.516	91403	ENSMUSG00000027955	Gask1b	distalIntergenic	-76307	ENSMUSG00000103181	A330069K06Rik
3_80287572_80288835	oto_TP2_RF1_vs_RF2	any	-0.786	402274	ENSMUSG00000027955	Gask1b	exon	45760	ENSMUSG00000102379	Gm37971
3_80376579_80377213	oto_TP2_RF1_vs_RF2	any	-0.842	425939	ENSMUSG00000033981	Gria2	distalIntergenic	22453	ENSMUSG00000087123	Gm6706
3_83308707_83309659	oto_TP2_RF1_vs_RF2	any	-0.986	-179937	ENSMUSG00000074517	Gm10710	intron	-93743	ENSMUSG00000103459	Gm38096
3_87767280_87768143	oto_TP2_RF1_vs_RF2	any	0.91	1241	ENSMUSG00000028073	Pear1	firstIntron	-18655	ENSMUSG00000023084	Lrrc71
3_87994421_87996369	oto_TP2_RF1_vs_RF2	any	0.628	4961	ENSMUSG00000004892	Bcan	exon	3861	ENSMUSG00000004892	Bcan
3_88349816_88351967	oto_TP2_RF1_vs_RF2	any	0.84	-13697	ENSMUSG00000041423	Paqr6	3pUTR	-12617	ENSMUSG00000041423	Paqr6
3_89287882_89289129	oto_TP2_RF1_vs_RF2	any	0.826	-7555	ENSMUSG00000027954	Efna1	distalIntergenic	-6740	ENSMUSG00000027954	Efna1
3_92948792_92949676	oto_TP2_RF1_vs_RF2	any	-0.909	4748	ENSMUSG00000045475	Lce3c	USTSS1	0	ENSMUSG00000087835	Gm24481
3_93301755_93302141	oto_TP2_RF1_vs_RF2	any	-1.005	-17801	ENSMUSG00000041991	Hrnr	distalIntergenic	-2874	ENSMUSG00000102485	Gm37922
3_93345664_93348184	oto_TP2_RF1_vs_RF2	any	-0.57	27175	ENSMUSG00000041991	Hrnr	intron	25915	ENSMUSG00000041991	Hrnr
3_93522445_93523476	oto_TP2_RF1_vs_RF2	any	-0.816	2465	ENSMUSG00000027907	S100a11	DSTSS2	1957	ENSMUSG00000027907	S100a11
3_95496170_95496346	oto_TP2_RF1_vs_RF2	any	1.372	-2952	ENSMUSG00000028111	Ctsk	3pUTR	-2910	ENSMUSG00000028111	Ctsk
3_95699689_95700761	oto_TP2_RF1_vs_RF2	any	0.761	-12308	ENSMUSG00000015850	Adamtsl4	distalIntergenic	-11772	ENSMUSG00000015850	Adamtsl4
3_98061106_98062540	oto_TP2_RF1_vs_RF2	any	0.608	48285	ENSMUSG00000027878	Notch2	intron	30419	ENSMUSG00000105728	Gm42819
3_98725596_98726769	oto_TP2_RF1_vs_RF2	any	-0.714	-1640	ENSMUSG00000063730	Hsd3b2	USTSS2	-1053	ENSMUSG00000063730	Hsd3b2
3_99291879_99293948	oto_TP2_RF1_vs_RF2	any	-0.554	39154	ENSMUSG00000027868	Tbx15	firstIntron	-30594	ENSMUSG00000105689	Gm43120
3_99547614_99548473	oto_TP2_RF1_vs_RF2	any	-0.664	294284	ENSMUSG00000027868	Tbx15	distalIntergenic	-2552	ENSMUSG00000083938	Gm12448
3_101985297_101986178	oto_TP2_RF1_vs_RF2	any	-0.882	-24407	ENSMUSG00000048540	Nhlh2	distalIntergenic	-23898	ENSMUSG00000048540	Nhlh2
3_104407024_104409054	oto_TP2_RF1_vs_RF2	any	-0.555	103879	ENSMUSG00000032913	Lrig2	USTSS1	-107	ENSMUSG00000104768	Gm38412
3_105695658_105697076	oto_TP2_RF1_vs_RF2	any	0.634	-8232	ENSMUSG00000048458	Inka2	distalIntergenic	-7523	ENSMUSG00000048458	Inka2
3_109178437_109179489	oto_TP2_RF1_vs_RF2	any	-0.731	55814	ENSMUSG00000040322	Slc25a24	distalIntergenic	13378	ENSMUSG00000083717	Gm13865
3_110010211_110011546	oto_TP2_RF1_vs_RF2	any	-0.622	132593	ENSMUSG00000059857	Ntng1	intron	102827	ENSMUSG00000082624	Gm12535
3_110163279_110163991	oto_TP2_RF1_vs_RF2	any	-1.091	-20163	ENSMUSG00000059857	Ntng1	distalIntergenic	-19268	ENSMUSG00000059857	Ntng1
3_110329088_110331144	oto_TP2_RF1_vs_RF2	any	-0.504	-79117	ENSMUSG00000049300	Prmt6	distalIntergenic	-51616	ENSMUSG00000104944	Gm43405
3_110696016_110696390	oto_TP2_RF1_vs_RF2	any	-1.274	-445204	ENSMUSG00000049300	Prmt6	distalIntergenic	61693	ENSMUSG00000106650	Gm43404
3_111069218_111070722	oto_TP2_RF1_vs_RF2	any	-0.604	-811933	ENSMUSG00000104543	Gm6602	distalIntergenic	-37778	ENSMUSG00000106487	Gm43407
3_111989053_111989513	oto_TP2_RF1_vs_RF2	any	-1.181	107380	ENSMUSG00000104543	Gm6602	intron	107150	ENSMUSG00000104543	Gm6602
3_113930887_113931767	oto_TP2_RF1_vs_RF2	any	-0.83	-99213	ENSMUSG00000027966	Col11a1	distalIntergenic	76151	ENSMUSG00000106084	Gm18163
3_117581694_117583760	oto_TP2_RF1_vs_RF2	any	0.581	7500	ENSMUSG00000033342	Plppr5	firstIntron	96610	ENSMUSG00000033342	Plppr5
3_119937863_119940172	oto_TP2_RF1_vs_RF2	any	-0.563	-155630	ENSMUSG00000028134	Ptbp2	distalIntergenic	-28559	ENSMUSG00000104726	Gm18384
3_120701071_120703521	oto_TP2_RF1_vs_RF2	any	-0.575	184436		NA	intron	36040	ENSMUSG00000105207	Gm42927
3_121603797_121604862	oto_TP2_RF1_vs_RF2	any	0.6	39155	ENSMUSG00000044522	A730020M07Rik	distalIntergenic	38623	ENSMUSG00000044522	A730020M07Rik
3_123805195_123805740	oto_TP2_RF1_vs_RF2	any	-0.943	-114616	ENSMUSG00000027977	Ndst3	distalIntergenic	43868	ENSMUSG00000080842	Gm15400
3_123995403_123997271	oto_TP2_RF1_vs_RF2	any	-0.889	-305485	ENSMUSG00000027977	Ndst3	distalIntergenic	-10299	ENSMUSG00000081939	Gm15399
3_124157413_124158546	oto_TP2_RF1_vs_RF2	any	-0.825	-163057	ENSMUSG00000044528	Tram1l1	distalIntergenic	-87691	ENSMUSG00000104531	Gm43731
3_124518275_124520053	oto_TP2_RF1_vs_RF2	any	-0.649	61927	ENSMUSG00000039174	1700003H04Rik	distalIntergenic	16701	ENSMUSG00000077726	NA
3_124538056_124538823	oto_TP2_RF1_vs_RF2	any	-0.979	42651	ENSMUSG00000039174	1700003H04Rik	distalIntergenic	36482	ENSMUSG00000077726	NA
3_124755444_124756977	oto_TP2_RF1_vs_RF2	any	-0.65	-175120	ENSMUSG00000039174	1700003H04Rik	distalIntergenic	-82532	ENSMUSG00000106423	Gm42825
3_127932211_127932863	oto_TP2_RF1_vs_RF2	any	-0.962	16366	ENSMUSG00000104763	9830132P13Rik	intron	16039	ENSMUSG00000104763	9830132P13Rik
3_128545528_128547596	oto_TP2_RF1_vs_RF2	any	-0.551	-314957	ENSMUSG00000105816	D030025E07Rik	distalIntergenic	5156	ENSMUSG00000065248	Gm22293
3_129953495_129955837	oto_TP2_RF1_vs_RF2	any	-0.538	15540	ENSMUSG00000027994	Mcub	firstIntron	14369	ENSMUSG00000027994	Mcub
3_130079185_130080370	oto_TP2_RF1_vs_RF2	any	-0.671	-18871	ENSMUSG00000001052	Sec24b	USTSS1	-409	ENSMUSG00000106072	Gm42663
3_132006061_132008809	oto_TP2_RF1_vs_RF2	any	-0.676	-77857	ENSMUSG00000028031	Dkk2	intron	73583	ENSMUSG00000064992	NA
3_132441438_132442410	oto_TP2_RF1_vs_RF2	any	-0.675	-188267	ENSMUSG00000091721	Gimd1	DS2	3138	ENSMUSG00000106280	Gm42880
3_133271996_133272362	oto_TP2_RF1_vs_RF2	any	-1.101	-37290	ENSMUSG00000040969	Arhgef38	distalIntergenic	-37047	ENSMUSG00000040969	Arhgef38
3_133690641_133691726	oto_TP2_RF1_vs_RF2	any	-0.824	-146794	ENSMUSG00000040943	TeTP2	distalIntergenic	-27250	ENSMUSG00000105952	Gm40153
3_133933276_133933557	oto_TP2_RF1_vs_RF2	any	-1.47	-303078	ENSMUSG00000044365	Cxxc4	firstIntron	-114758	ENSMUSG00000104645	Gm30484
3_133967185_133969502	oto_TP2_RF1_vs_RF2	any	-0.728	-268151	ENSMUSG00000044365	Cxxc4	firstIntron	-148667	ENSMUSG00000104645	Gm30484
3_134281256_134282648	oto_TP2_RF1_vs_RF2	any	-0.889	-41369	ENSMUSG00000084564	Mir1895	distalIntergenic	-8746	ENSMUSG00000104779	Gm43559
3_138264277_138265881	oto_TP2_RF1_vs_RF2	any	-0.576	-12506	ENSMUSG00000074207	Adh1	firstIntron	3286	ENSMUSG00000074207	Adh1
3_139922306_139922595	oto_TP2_RF1_vs_RF2	any	-1.067	-105798	ENSMUSG00000099169	Mir7j	distalIntergenic	-105654	ENSMUSG00000099169	Mir7j
3_143695648_143697552	oto_TP2_RF1_vs_RF2	any	-0.664	15543	ENSMUSG00000105279	Gm6260	firstIntron	14658	ENSMUSG00000105279	Gm6260
3_143981714_143983947	oto_TP2_RF1_vs_RF2	any	-0.618	219501	ENSMUSG00000028266	Lmo4	distalIntergenic	-26940	ENSMUSG00000105811	Gm42707
3_144806580_144809107	oto_TP2_RF1_vs_RF2	any	-0.712	11650	ENSMUSG00000028262	Clca3a2	USTSS1	0	ENSMUSG00000105900	Gm43240
3_145106102_145108127	oto_TP2_RF1_vs_RF2	any	-0.539	-8009	ENSMUSG00000036960	Clca2	distalIntergenic	-6659	ENSMUSG00000036960	Clca2
3_145742633_145743736	oto_TP2_RF1_vs_RF2	any	0.683	-15507	ENSMUSG00000028194	Ddah1	distalIntergenic	-3467	ENSMUSG00000105608	Gm43408
3_147537793_147539490	oto_TP2_RF1_vs_RF2	any	-0.75	686275	ENSMUSG00000036745	Ttll7	distalIntergenic	96157	ENSMUSG00000103349	Gm36888
3_147749106_147749761	oto_TP2_RF1_vs_RF2	any	-1.063	897067	ENSMUSG00000036745	Ttll7	distalIntergenic	-113459	ENSMUSG00000103349	Gm36888
3_148462720_148463381	oto_TP2_RF1_vs_RF2	any	-0.875	491584	ENSMUSG00000028184	Adgrl2	distalIntergenic	7779	ENSMUSG00000105718	Gm43576
3_149385275_149386233	oto_TP2_RF1_vs_RF2	any	1.374	111017		NA	firstIntron	-44267	ENSMUSG00000089269	Gm26468
3_150359283_150360077	oto_TP2_RF1_vs_RF2	any	-0.983	664182	ENSMUSG00000092830	Mir3963	distalIntergenic	156004	ENSMUSG00000105779	Gm6439
3_151459035_151460254	oto_TP2_RF1_vs_RF2	any	-0.682	21763	ENSMUSG00000039167	Adgrl4	intron	21148	ENSMUSG00000039167	Adgrl4
3_154214577_154216584	oto_TP2_RF1_vs_RF2	any	-0.562	114979	ENSMUSG00000096225	Lhx8	intron	32916	ENSMUSG00000106500	Gm42540
3_155056037_155057717	oto_TP2_RF1_vs_RF2	any	-0.831	-1470	ENSMUSG00000040086	Tnni3k	USTSS1	-630	ENSMUSG00000040086	Tnni3k
3_157763570_157765673	oto_TP2_RF1_vs_RF2	any	-0.801	160441	ENSMUSG00000028179	Cth	distalIntergenic	-37162	ENSMUSG00000106632	Gm33466
3_159181608_159182746	oto_TP2_RF1_vs_RF2	any	-0.745	105813	ENSMUSG00000106053	Gm20752	intron	105244	ENSMUSG00000106053	Gm20752
3_159732127_159734173	oto_TP2_RF1_vs_RF2	any	-0.609	-106500	ENSMUSG00000028173	Wls	distalIntergenic	-105499	ENSMUSG00000028173	Wls
4_4707702_4709789	oto_TP2_RF1_vs_RF2	any	-0.621	84560	ENSMUSG00000066324	BpnTP2	distalIntergenic	-19784	ENSMUSG00000095971	Gm26436
4_5994517_5996136	oto_TP2_RF1_vs_RF2	any	-0.664	-195778	ENSMUSG00000028243	Ubxn2b	intron	-73738	ENSMUSG00000084360	Gm11797
4_6027094_6028931	oto_TP2_RF1_vs_RF2	any	-0.52	-163092	ENSMUSG00000028243	Ubxn2b	intron	-40943	ENSMUSG00000084360	Gm11797
4_6059411_6060856	oto_TP2_RF1_vs_RF2	any	-0.734	-130971	ENSMUSG00000028243	Ubxn2b	intron	-9018	ENSMUSG00000084360	Gm11797
4_6224577_6226299	oto_TP2_RF1_vs_RF2	any	-0.666	34333	ENSMUSG00000028243	Ubxn2b	distalIntergenic	33479	ENSMUSG00000028243	Ubxn2b
4_7228823_7229476	oto_TP2_RF1_vs_RF2	any	-0.863	-238427	ENSMUSG00000041272	Tox	distalIntergenic	-189309	ENSMUSG00000083023	Gm11804
4_7669262_7671931	oto_TP2_RF1_vs_RF2	any	-0.565	109909	ENSMUSG00000086070	8430436N08Rik	distalIntergenic	-87739	ENSMUSG00000085630	Gm11795
4_7948006_7948967	oto_TP2_RF1_vs_RF2	any	-0.714	290554	ENSMUSG00000041261	Car8	distalIntergenic	127090	ENSMUSG00000094771	Gm23860
4_8277949_8279090	oto_TP2_RF1_vs_RF2	any	-0.824	-39479	ENSMUSG00000041261	Car8	distalIntergenic	-38908	ENSMUSG00000041261	Car8
4_10351408_10352561	oto_TP2_RF1_vs_RF2	any	-0.726	-434588	ENSMUSG00000082843	4930448K20Rik	distalIntergenic	87182	ENSMUSG00000084215	Gm11814
4_11469285_11469852	oto_TP2_RF1_vs_RF2	any	1.006	-16389	ENSMUSG00000040720	Virma	distalIntergenic	-16106	ENSMUSG00000040720	Virma
4_11719734_11722427	oto_TP2_RF1_vs_RF2	any	-0.581	16634	ENSMUSG00000028214	Gem	distalIntergenic	15277	ENSMUSG00000028214	Gem
4_12981768_12982994	oto_TP2_RF1_vs_RF2	any	-0.601	75544	ENSMUSG00000055963	Triqk	3pUTR	74930	ENSMUSG00000055963	Triqk
4_13194345_13195435	oto_TP2_RF1_vs_RF2	any	-0.857	288053	ENSMUSG00000055963	Triqk	distalIntergenic	71615	ENSMUSG00000080359	NA
4_13308876_13310695	oto_TP2_RF1_vs_RF2	any	-0.839	402949	ENSMUSG00000055963	Triqk	distalIntergenic	-41826	ENSMUSG00000080359	NA
4_13599662_13601282	oto_TP2_RF1_vs_RF2	any	-0.542	-142830	ENSMUSG00000006586	Runx1t1	distalIntergenic	-4752	ENSMUSG00000081063	Gm11825
4_13889761_13890859	oto_TP2_RF1_vs_RF2	any	-0.607	105528	ENSMUSG00000006586	Runx1t1	3pUTR	104334	ENSMUSG00000086927	Gm11823
4_14074998_14076585	oto_TP2_RF1_vs_RF2	any	-0.731	215517		NA	distalIntergenic	3355	ENSMUSG00000077701	Gm24068
4_14325687_14326574	oto_TP2_RF1_vs_RF2	any	-0.989	-34822		NA	distalIntergenic	86069	ENSMUSG00000087919	Gm24908
4_15447089_15448831	oto_TP2_RF1_vs_RF2	any	-0.795	182140	ENSMUSG00000043252	Tmem64	distalIntergenic	-37535	ENSMUSG00000080869	Gm11856
4_16100879_16102722	oto_TP2_RF1_vs_RF2	any	-0.53	61842	ENSMUSG00000041135	Ripk2	distalIntergenic	18166	ENSMUSG00000081679	Gm11874
4_16539507_16541083	oto_TP2_RF1_vs_RF2	any	-0.699	376185	ENSMUSG00000085112	A530072M11Rik	distalIntergenic	74631	ENSMUSG00000086072	Gm11861
4_18625101_18626131	oto_TP2_RF1_vs_RF2	any	-0.903	-655234	ENSMUSG00000056494	Cngb3	intron	-82617	ENSMUSG00000089578	NA
4_20110709_20114883	oto_TP2_RF1_vs_RF2	any	-0.508	70744	ENSMUSG00000073987	Ggh	distalIntergenic	68657	ENSMUSG00000073987	Ggh
4_24918529_24920737	oto_TP2_RF1_vs_RF2	any	-0.633	21550	ENSMUSG00000028261	Ndufaf4	distalIntergenic	20446	ENSMUSG00000028261	Ndufaf4
4_25144738_25147126	oto_TP2_RF1_vs_RF2	any	-0.599	96279	ENSMUSG00000028259	Fhl5	intron	95750	ENSMUSG00000028259	Fhl5
4_27116858_27118722	oto_TP2_RF1_vs_RF2	any	-0.709	-412341	ENSMUSG00000086257	4930548K13Rik	distalIntergenic	7787	ENSMUSG00000083447	Gm11904
4_29525987_29527066	oto_TP2_RF1_vs_RF2	any	-0.817	458448		NA	distalIntergenic	35831	ENSMUSG00000082058	Gm11923
4_30031395_30032795	oto_TP2_RF1_vs_RF2	any	-0.907	-632501		NA	distalIntergenic	-160852	ENSMUSG00000080771	Gm11925
4_30839591_30840581	oto_TP2_RF1_vs_RF2	any	-1.073	175490		NA	distalIntergenic	-137056	ENSMUSG00000082949	Gm11920
4_31486794_31487730	oto_TP2_RF1_vs_RF2	any	-0.741	-476845	ENSMUSG00000028284	Map3k7	distalIntergenic	106322	ENSMUSG00000082254	Gm11922
4_32533676_32534600	oto_TP2_RF1_vs_RF2	any	-0.554	37524	ENSMUSG00000086150	Bach2os	intron	18889	ENSMUSG00000084611	NA
4_32914827_32917825	oto_TP2_RF1_vs_RF2	any	0.502	7179	ENSMUSG00000040183	Ankrd6	firstIntron	22141	ENSMUSG00000083565	Gm11941
4_33795161_33796095	oto_TP2_RF1_vs_RF2	any	-0.806	-128731	ENSMUSG00000044288	Cnr1	distalIntergenic	-113670	ENSMUSG00000077397	Gm24341
4_33892746_33895342	oto_TP2_RF1_vs_RF2	any	-0.509	-30315	ENSMUSG00000044288	Cnr1	distalIntergenic	-29251	ENSMUSG00000044288	Cnr1
4_33957882_33959166	oto_TP2_RF1_vs_RF2	any	-0.749	33931	ENSMUSG00000044288	Cnr1	distalIntergenic	33289	ENSMUSG00000044288	Cnr1
4_34224972_34227799	oto_TP2_RF1_vs_RF2	any	-0.505	-176319	ENSMUSG00000028264	Spaca1	distalIntergenic	94118	ENSMUSG00000087602	Gm12753
4_34308771_34310172	oto_TP2_RF1_vs_RF2	any	-0.857	-241143	ENSMUSG00000028291	Akirin2	distalIntergenic	-43871	ENSMUSG00000062554	Gm12751
4_35477598_35478867	oto_TP2_RF1_vs_RF2	any	0.682	-252353	ENSMUSG00000028300	C9orf72	distalIntergenic	41384	ENSMUSG00000083851	Gm12365
4_37626562_37627384	oto_TP2_RF1_vs_RF2	any	-0.997	377570	ENSMUSG00000086026	Gm12374	distalIntergenic	262534	ENSMUSG00000083983	Gm12375
4_38572339_38573265	oto_TP2_RF1_vs_RF2	any	-0.832	282681	ENSMUSG00000085632	Gm12381	exon	-90544	ENSMUSG00000081427	Gm12382
4_40317313_40317784	oto_TP2_RF1_vs_RF2	any	-1.046	4317	ENSMUSG00000087137	4930509K18Rik	exon	4081	ENSMUSG00000087137	4930509K18Rik
4_43552308_43553434	oto_TP2_RF1_vs_RF2	any	0.977	9712	ENSMUSG00000028465	Tln1	exon	-8898	ENSMUSG00000028466	Creb3
4_44363595_44364453	oto_TP2_RF1_vs_RF2	any	-0.83	63107	ENSMUSG00000035683	Melk	3pUTR	-18469	ENSMUSG00000083803	Gm12455
4_45160534_45161915	oto_TP2_RF1_vs_RF2	any	0.54	-23681	ENSMUSG00000035615	Frmpd1	distalIntergenic	-22960	ENSMUSG00000035615	Frmpd1
4_45207535_45210386	oto_TP2_RF1_vs_RF2	any	0.507	24055	ENSMUSG00000035615	Frmpd1	firstIntron	22660	ENSMUSG00000035615	Frmpd1
4_45428475_45430782	oto_TP2_RF1_vs_RF2	any	0.535	-20863	ENSMUSG00000045973	Slc25a51	intron	-19709	ENSMUSG00000045973	Slc25a51
4_45478062_45480176	oto_TP2_RF1_vs_RF2	any	0.747	51709	ENSMUSG00000044813	Shb	firstIntron	20376	ENSMUSG00000088892	NA
4_45486761_45488133	oto_TP2_RF1_vs_RF2	any	0.647	43381	ENSMUSG00000044813	Shb	intron	12419	ENSMUSG00000088892	NA
4_46053263_46056170	oto_TP2_RF1_vs_RF2	any	0.617	15495	ENSMUSG00000028328	Tmod1	firstIntron	14328	ENSMUSG00000028328	Tmod1
4_46100274_46102664	oto_TP2_RF1_vs_RF2	any	0.5	37006	ENSMUSG00000035495	Tstd2	firstExon	-15516	ENSMUSG00000088069	NA
4_46380589_46382160	oto_TP2_RF1_vs_RF2	any	-0.583	8048	ENSMUSG00000028331	Trmo	exon	7277	ENSMUSG00000028331	Trmo
4_47504028_47505379	oto_TP2_RF1_vs_RF2	any	1.113	30043	ENSMUSG00000053317	Sec61b	distalIntergenic	29370	ENSMUSG00000053317	Sec61b
4_51884352_51886812	oto_TP2_RF1_vs_RF2	any	-0.991	165528	ENSMUSG00000085515	C630028M04Rik	distalIntergenic	-6081	ENSMUSG00000081050	Gm12461
4_52646827_52648596	oto_TP2_RF1_vs_RF2	any	-0.71	40506	ENSMUSG00000028314	Toporsl	distalIntergenic	50553	ENSMUSG00000028314	Toporsl
4_52660297_52662632	oto_TP2_RF1_vs_RF2	any	-0.636	54259	ENSMUSG00000028314	Toporsl	distalIntergenic	64023	ENSMUSG00000028314	Toporsl
4_53895837_53898342	oto_TP2_RF1_vs_RF2	any	-0.56	71045	ENSMUSG00000028420	Tmem38b	distalIntergenic	-7354	ENSMUSG00000077418	Gm23745
4_54773800_54775208	oto_TP2_RF1_vs_RF2	any	-0.55	-173441	ENSMUSG00000060206	Zfp462	distalIntergenic	63176	ENSMUSG00000084710	NA
4_55194225_55195115	oto_TP2_RF1_vs_RF2	any	-0.609	-155372	ENSMUSG00000028426	Rad23b	firstIntron	31217	ENSMUSG00000081177	Gm12509
4_55253349_55254439	oto_TP2_RF1_vs_RF2	any	-0.955	-96148	ENSMUSG00000028426	Rad23b	USTSS1	-301	ENSMUSG00000081504	Gm12508
4_56233073_56235398	oto_TP2_RF1_vs_RF2	any	-0.665	507189	ENSMUSG00000070980	Actl7b	distalIntergenic	-8552	ENSMUSG00000085020	2310081O03Rik
4_57082575_57083871	oto_TP2_RF1_vs_RF2	any	0.7	59933	ENSMUSG00000028434	Epb41l4b	intron	59566	ENSMUSG00000028434	Epb41l4b
4_57567181_57569248	oto_TP2_RF1_vs_RF2	any	0.558	-33	ENSMUSG00000090053	Pakap	USTSS1	0	ENSMUSG00000089945	Pakap
4_58233543_58234964	oto_TP2_RF1_vs_RF2	any	-0.61	-27658	ENSMUSG00000028369	Svep1	distalIntergenic	-26684	ENSMUSG00000028369	Svep1
4_59371733_59373665	oto_TP2_RF1_vs_RF2	any	0.587	65934	ENSMUSG00000038578	Susd1	intron	-2867	ENSMUSG00000083979	Gm12527
4_59421627_59424591	oto_TP2_RF1_vs_RF2	any	0.529	15524	ENSMUSG00000038578	Susd1	exon	14042	ENSMUSG00000038578	Susd1
4_62624352_62625893	oto_TP2_RF1_vs_RF2	any	0.531	5451	ENSMUSG00000059810	Rgs3	exon	7819	ENSMUSG00000085177	Gm11209
4_63124862_63125402	oto_TP2_RF1_vs_RF2	any	-1.097	29040	ENSMUSG00000028356	Ambp	intron	29397	ENSMUSG00000028356	Ambp
4_65422193_65422682	oto_TP2_RF1_vs_RF2	any	-0.912	-182548	ENSMUSG00000051675	Trim32	intron	-182304	ENSMUSG00000051675	Trim32
4_66745200_66745666	oto_TP2_RF1_vs_RF2	any	-0.901	-82118	ENSMUSG00000039005	Tlr4	distalIntergenic	-19656	ENSMUSG00000082053	Gm11220
4_67447817_67448234	oto_TP2_RF1_vs_RF2	any	-1.705	620475	ENSMUSG00000039005	Tlr4	distalIntergenic	70698	ENSMUSG00000080815	Hmgb1-rs18
4_68289198_68289597	oto_TP2_RF1_vs_RF2	any	-1.076	32563		NA	distalIntergenic	13693	ENSMUSG00000081231	Tcp1-ps1
4_68889820_68891555	oto_TP2_RF1_vs_RF2	any	-0.511	63709	ENSMUSG00000028351	Brinp1	intron	62842	ENSMUSG00000028351	Brinp1
4_74232606_74234110	oto_TP2_RF1_vs_RF2	any	0.676	-9139	ENSMUSG00000028397	Kdm4c	distalIntergenic	4409	ENSMUSG00000083767	Gm11405
4_78031521_78033381	oto_TP2_RF1_vs_RF2	any	-0.814	179444	ENSMUSG00000028399	Ptprd	firstIntron	-178574	ENSMUSG00000092492	B230208B08Rik
4_79309570_79311268	oto_TP2_RF1_vs_RF2	any	-0.69	716372		NA	distalIntergenic	-16440	ENSMUSG00000083496	Gm11263
4_83831002_83832180	oto_TP2_RF1_vs_RF2	any	-0.773	213288	ENSMUSG00000085217	6030471H07Rik	intron	56678	ENSMUSG00000085378	Gm11415
4_83856210_83857804	oto_TP2_RF1_vs_RF2	any	-0.709	187872	ENSMUSG00000085217	6030471H07Rik	intron	31054	ENSMUSG00000085378	Gm11415
4_85483461_85484994	oto_TP2_RF1_vs_RF2	any	-0.675	278772	ENSMUSG00000028488	Sh3gl2	intron	-29178	ENSMUSG00000066113	Adamtsl1
4_85919726_85920863	oto_TP2_RF1_vs_RF2	any	-0.659	-133620	ENSMUSG00000066113	Adamtsl1	intron	9815	ENSMUSG00000088122	NA
4_86502858_86504358	oto_TP2_RF1_vs_RF2	any	-0.816	54695	ENSMUSG00000028492	Saxo1	firstIntron	-4794	ENSMUSG00000077597	Gm26017
4_88090303_88090757	oto_TP2_RF1_vs_RF2	any	-0.978	-4100	ENSMUSG00000038368	Focad	distalIntergenic	-3872	ENSMUSG00000038368	Focad
4_90014224_90015438	oto_TP2_RF1_vs_RF2	any	-0.8	-203989	ENSMUSG00000070902	Zfp352	distalIntergenic	-170089	ENSMUSG00000085690	Gm12629
4_91080270_91081623	oto_TP2_RF1_vs_RF2	any	-0.62	291108	ENSMUSG00000008489	Elavl2	distalIntergenic	42370	ENSMUSG00000079962	Gm12643
4_93998757_93999370	oto_TP2_RF1_vs_RF2	any	-0.772	557732	ENSMUSG00000028578	Caap1	distalIntergenic	-62003	ENSMUSG00000081685	Gm12647
4_94342690_94344237	oto_TP2_RF1_vs_RF2	any	-0.543	213332	ENSMUSG00000028578	Caap1	firstIntron	-51421	ENSMUSG00000081508	Gm12654
4_95811178_95813663	oto_TP2_RF1_vs_RF2	any	-0.526	154614	ENSMUSG00000044125	9530080O11Rik	3pUTR	-153577	ENSMUSG00000028572	Hook1
4_101692696_101693377	oto_TP2_RF1_vs_RF2	any	0.642	-24370	ENSMUSG00000057722	Lepr	distalIntergenic	-24027	ENSMUSG00000057722	Lepr
4_104834207_104835866	oto_TP2_RF1_vs_RF2	any	-0.669	41361	ENSMUSG00000035031	C8a	intron	-21463	ENSMUSG00000095386	Gm17662
4_106658515_106660428	oto_TP2_RF1_vs_RF2	any	0.503	8403	ENSMUSG00000043572	Pars2	DS2	7446	ENSMUSG00000043572	Pars2
4_107107470_107109802	oto_TP2_RF1_vs_RF2	any	0.877	11745	ENSMUSG00000047636	Cdcp2	3pUTR	10579	ENSMUSG00000047636	Cdcp2
4_107343692_107345626	oto_TP2_RF1_vs_RF2	any	0.586	-23125	ENSMUSG00000028614	Ndc1	exon	5727	ENSMUSG00000086041	Gm12869
4_107861724_107862279	oto_TP2_RF1_vs_RF2	any	0.639	-17753	ENSMUSG00000028609	Magoh	intron	-17476	ENSMUSG00000028609	Magoh
4_109758766_109759673	oto_TP2_RF1_vs_RF2	any	-0.859	82593	ENSMUSG00000010517	Faf1	intron	-3949	ENSMUSG00000083995	Gm12808
4_110133358_110134666	oto_TP2_RF1_vs_RF2	any	-0.774	152822	ENSMUSG00000028546	Elavl4	distalIntergenic	155305	ENSMUSG00000047143	Dmrta2
4_111866237_111867822	oto_TP2_RF1_vs_RF2	any	-0.554	35766	ENSMUSG00000028544	Slc5a9	distalIntergenic	35096	ENSMUSG00000028544	Slc5a9
4_114422027_114423911	oto_TP2_RF1_vs_RF2	any	0.516	16245	ENSMUSG00000070867	Trabd2b	intron	15303	ENSMUSG00000070867	Trabd2b
4_114459458_114462084	oto_TP2_RF1_vs_RF2	any	0.535	54047	ENSMUSG00000070867	Trabd2b	intron	52734	ENSMUSG00000070867	Trabd2b
4_114777218_114778244	oto_TP2_RF1_vs_RF2	any	0.754	-43989	ENSMUSG00000055198	Gm12830	distalIntergenic	-43478	ENSMUSG00000055198	Gm12830
4_116816651_116818635	oto_TP2_RF1_vs_RF2	any	0.517	3324	ENSMUSG00000028687	Mutyh	3pUTR	3072	ENSMUSG00000043155	Hpdl
4_118121710_118123917	oto_TP2_RF1_vs_RF2	any	0.62	12132	ENSMUSG00000028538	St3gal3	firstIntron	10997	ENSMUSG00000028538	St3gal3
4_119907997_119909086	oto_TP2_RF1_vs_RF2	any	0.573	93864	ENSMUSG00000028634	Hivep3	firstIntron	-155910	ENSMUSG00000115115	AL607142.1
4_120379699_120382335	oto_TP2_RF1_vs_RF2	any	0.548	-24264	ENSMUSG00000000085	Scmh1	distalIntergenic	-22946	ENSMUSG00000000085	Scmh1
4_124235969_124238386	oto_TP2_RF1_vs_RF2	any	0.659	248781		NA	distalIntergenic	40791	ENSMUSG00000103541	Gm37667
4_124255995_124257791	oto_TP2_RF1_vs_RF2	any	0.663	229066		NA	distalIntergenic	21386	ENSMUSG00000103541	Gm37667
4_125305452_125306363	oto_TP2_RF1_vs_RF2	any	0.618	-178027	ENSMUSG00000042677	Zc3h12a	distalIntergenic	76855	ENSMUSG00000087010	1700041M05Rik
4_125310664_125312095	oto_TP2_RF1_vs_RF2	any	0.508	-179451	ENSMUSG00000001985	Grik3	distalIntergenic	82067	ENSMUSG00000087010	1700041M05Rik
4_125437120_125438290	oto_TP2_RF1_vs_RF2	any	0.853	-53126	ENSMUSG00000001985	Grik3	distalIntergenic	-52410	ENSMUSG00000001985	Grik3
4_125459925_125462643	oto_TP2_RF1_vs_RF2	any	0.522	-29547	ENSMUSG00000001985	Grik3	distalIntergenic	-28057	ENSMUSG00000001985	Grik3
4_125550718_125551952	oto_TP2_RF1_vs_RF2	any	0.571	46586	ENSMUSG00000094403	NA	firstIntron	45969	ENSMUSG00000094403	NA
4_125582255_125584322	oto_TP2_RF1_vs_RF2	any	0.635	78540	ENSMUSG00000094403	NA	firstIntron	77506	ENSMUSG00000094403	NA
4_125594494_125597325	oto_TP2_RF1_vs_RF2	any	0.528	91161	ENSMUSG00000094403	NA	firstIntron	89745	ENSMUSG00000094403	NA
4_125855501_125857089	oto_TP2_RF1_vs_RF2	any	0.679	66015	ENSMUSG00000085562	2610028E06Rik	distalIntergenic	65328	ENSMUSG00000085562	2610028E06Rik
4_125938365_125939470	oto_TP2_RF1_vs_RF2	any	0.943	-16608	ENSMUSG00000085562	2610028E06Rik	distalIntergenic	-15948	ENSMUSG00000085562	2610028E06Rik
4_126064381_126066404	oto_TP2_RF1_vs_RF2	any	0.618	6828	ENSMUSG00000042616	Oscp1	exon	3855	ENSMUSG00000079942	Rpl28-ps3
4_126066812_126068655	oto_TP2_RF1_vs_RF2	any	0.54	9169	ENSMUSG00000042616	Oscp1	DSTSS2	1604	ENSMUSG00000079942	Rpl28-ps3
4_127689239_127692055	oto_TP2_RF1_vs_RF2	any	0.548	280194	ENSMUSG00000028813	CK137956	distalIntergenic	120118	ENSMUSG00000087510	1700112K13Rik
4_129775239_129777947	oto_TP2_RF1_vs_RF2	any	0.519	-34290	ENSMUSG00000028790	Khdrbs1	distalIntergenic	-12803	ENSMUSG00000099322	NA
4_130315759_130316976	oto_TP2_RF1_vs_RF2	any	0.589	7590	ENSMUSG00000028773	Fabp3	3pUTR	-7085	ENSMUSG00000073752	Gm10570
4_131131939_131133715	oto_TP2_RF1_vs_RF2	any	0.738	-122353	ENSMUSG00000086262	A930031H19Rik	distalIntergenic	-105562	ENSMUSG00000088041	Gm25261
4_131916062_131917105	oto_TP2_RF1_vs_RF2	any	0.6	3445	ENSMUSG00000085667	Gm12992	firstIntron	2924	ENSMUSG00000085667	Gm12992
4_132074301_132075923	oto_TP2_RF1_vs_RF2	any	0.55	201	ENSMUSG00000028906	Epb41	USTSS1	0	ENSMUSG00000070717	Gm10300
4_133052251_133053448	oto_TP2_RF1_vs_RF2	any	0.52	41344	ENSMUSG00000037692	Ahdc1	intron	40991	ENSMUSG00000037692	Ahdc1
4_133613762_133615494	oto_TP2_RF1_vs_RF2	any	0.695	-12460	ENSMUSG00000047281	Sfn	exon	-11594	ENSMUSG00000047281	Sfn
4_134424163_134425770	oto_TP2_RF1_vs_RF2	any	0.569	21997	ENSMUSG00000037366	Pafah2	3pUTR	24401	ENSMUSG00000087343	1700021N21Rik
4_134727853_134728565	oto_TP2_RF1_vs_RF2	any	1.064	-23919	ENSMUSG00000037306	Man1c1	distalIntergenic	-23563	ENSMUSG00000037306	Man1c1
4_134773104_134773626	oto_TP2_RF1_vs_RF2	any	1.048	-5361	ENSMUSG00000037295	Ldlrap1	distalIntergenic	-5080	ENSMUSG00000037295	Ldlrap1
4_135429399_135429601	oto_TP2_RF1_vs_RF2	any	1.133	4305	ENSMUSG00000059713	Rcan3	DSTSS2	1240	ENSMUSG00000087016	Gm15979
4_136689625_136691152	oto_TP2_RF1_vs_RF2	any	0.533	67768	ENSMUSG00000070683	Lactbl1	intron	50043	ENSMUSG00000103119	Gm37583
4_136743749_136744429	oto_TP2_RF1_vs_RF2	any	0.552	91923	ENSMUSG00000028664	Ephb2	intron	91559	ENSMUSG00000028664	Ephb2
4_136781495_136782999	oto_TP2_RF1_vs_RF2	any	0.772	53765	ENSMUSG00000028664	Ephb2	firstIntron	52989	ENSMUSG00000028664	Ephb2
4_136786374_136787928	oto_TP2_RF1_vs_RF2	any	0.634	48861	ENSMUSG00000028664	Ephb2	firstIntron	48060	ENSMUSG00000028664	Ephb2
4_136801486_136801759	oto_TP2_RF1_vs_RF2	any	1.143	34389	ENSMUSG00000028664	Ephb2	firstIntron	34229	ENSMUSG00000028664	Ephb2
4_136846877_136849674	oto_TP2_RF1_vs_RF2	any	0.667	-12264	ENSMUSG00000028664	Ephb2	distalIntergenic	-10889	ENSMUSG00000028664	Ephb2
4_136925312_136927416	oto_TP2_RF1_vs_RF2	any	0.762	-27520	ENSMUSG00000036887	C1qa	distalIntergenic	-26509	ENSMUSG00000036887	C1qa
4_137691451_137692948	oto_TP2_RF1_vs_RF2	any	0.543	10573	ENSMUSG00000041351	Rap1gap	firstIntron	13658	ENSMUSG00000087476	Rap1gapos
4_137864668_137865631	oto_TP2_RF1_vs_RF2	any	0.547	2913	ENSMUSG00000057530	Ece1	firstIntron	2431	ENSMUSG00000057530	Ece1
4_138348577_138349218	oto_TP2_RF1_vs_RF2	any	1.159	19057	ENSMUSG00000028755	Cda	intron	18774	ENSMUSG00000028755	Cda
4_139206146_139207679	oto_TP2_RF1_vs_RF2	any	0.561	12802	ENSMUSG00000028745	Capzb	firstIntron	13247	ENSMUSG00000028745	Capzb
4_139211998_139212472	oto_TP2_RF1_vs_RF2	any	0.731	18124	ENSMUSG00000028745	Capzb	firstIntron	19099	ENSMUSG00000028745	Capzb
4_140460743_140463009	oto_TP2_RF1_vs_RF2	any	0.574	81409		NA	exon	-14579	ENSMUSG00000118416	Gm50453
4_141463574_141465003	oto_TP2_RF1_vs_RF2	any	0.535	19616	ENSMUSG00000006215	Zbtb17	exon	18920	ENSMUSG00000006215	Zbtb17
4_141928663_141930417	oto_TP2_RF1_vs_RF2	any	0.662	-53452	ENSMUSG00000085424	Fhad1os1	exon	43009	ENSMUSG00000085922	Fhad1os2
4_141948542_141950091	oto_TP2_RF1_vs_RF2	any	0.585	-33675	ENSMUSG00000085424	Fhad1os1	intron	-26688	ENSMUSG00000081079	Gm13059
4_142060299_142062169	oto_TP2_RF1_vs_RF2	any	0.723	-23064	ENSMUSG00000073728	Tmem51os1	firstIntron	-11721	ENSMUSG00000085574	Gm13053
4_142446506_142448604	oto_TP2_RF1_vs_RF2	any	0.536	-208154	ENSMUSG00000040606	Kazn	distalIntergenic	-100031	ENSMUSG00000085816	Gm13052
4_142687896_142688800	oto_TP2_RF1_vs_RF2	any	0.821	447814	ENSMUSG00000106597	Mir7021	intron	-102008	ENSMUSG00000103678	Gm37624
4_143011557_143014045	oto_TP2_RF1_vs_RF2	any	0.558	123361	ENSMUSG00000106597	Mir7021	firstIntron	60794	ENSMUSG00000110067	6330411D24Rik
4_143118861_143120863	oto_TP2_RF1_vs_RF2	any	0.529	16300	ENSMUSG00000106597	Mir7021	intron	15299	ENSMUSG00000106597	Mir7021
4_149075711_149076963	oto_TP2_RF1_vs_RF2	any	0.54	23475	ENSMUSG00000028975	Pex14	exon	-19420	ENSMUSG00000081086	Gm9506
4_149490715_149491574	oto_TP2_RF1_vs_RF2	any	1.059	5879	ENSMUSG00000028990	Lzic	intron	5486	ENSMUSG00000028990	Lzic
4_149710162_149712159	oto_TP2_RF1_vs_RF2	any	0.522	-9532	ENSMUSG00000039936	Pik3cd	distalIntergenic	-7591	ENSMUSG00000039936	Pik3cd
4_149834441_149835738	oto_TP2_RF1_vs_RF2	any	0.738	-60823	ENSMUSG00000028982	Slc25a33	distalIntergenic	16677	ENSMUSG00000106221	NA
4_149846295_149848597	oto_TP2_RF1_vs_RF2	any	0.568	-73179	ENSMUSG00000028982	Slc25a33	distalIntergenic	28531	ENSMUSG00000106221	NA
4_149856542_149858578	oto_TP2_RF1_vs_RF2	any	0.512	-83293	ENSMUSG00000028982	Slc25a33	distalIntergenic	38778	ENSMUSG00000106221	NA
4_149940626_149943308	oto_TP2_RF1_vs_RF2	any	0.588	13039	ENSMUSG00000039911	Spsb1	5pUTR	11735	ENSMUSG00000039911	Spsb1
4_149953660_149956209	oto_TP2_RF1_vs_RF2	any	0.516	71	ENSMUSG00000039911	Spsb1	USTSS1	0	ENSMUSG00000039911	Spsb1
4_150109198_150110633	oto_TP2_RF1_vs_RF2	any	-0.651	-9428	ENSMUSG00000028976	Slc2a5	USTSS2	-1792	ENSMUSG00000118596	Gm53001
4_150816630_150819299	oto_TP2_RF1_vs_RF2	any	0.563	-35831	ENSMUSG00000028967	Errfi1	distalIntergenic	-6434	ENSMUSG00000085097	Gm13049
4_151206896_151208863	oto_TP2_RF1_vs_RF2	any	1.077	118310	ENSMUSG00000078491	Gm13090	intron	117326	ENSMUSG00000078491	Gm13090
4_151732225_151733091	oto_TP2_RF1_vs_RF2	any	0.746	129110	ENSMUSG00000014592	Camta1	intron	128785	ENSMUSG00000014592	Camta1
4_152510743_152513040	oto_TP2_RF1_vs_RF2	any	0.514	33750	ENSMUSG00000039577	Nphp4	intron	-32833	ENSMUSG00000028931	Kcnab2
4_152516169_152519296	oto_TP2_RF1_vs_RF2	any	0.511	39591	ENSMUSG00000039577	Nphp4	exon	-38259	ENSMUSG00000028931	Kcnab2
4_152854718_152855118	oto_TP2_RF1_vs_RF2	any	-1.227	157378		NA	distalIntergenic	157178	ENSMUSG00000073699	Gm833
4_155381579_155384539	oto_TP2_RF1_vs_RF2	any	0.587	15010	ENSMUSG00000029054	Gabrd	DS1	13573	ENSMUSG00000029054	Gabrd
4_155396986_155398704	oto_TP2_RF1_vs_RF2	any	0.534	224	ENSMUSG00000029054	Gabrd	USTSS1	0	ENSMUSG00000029054	Gabrd
5_4857616_4859187	oto_TP2_RF1_vs_RF2	any	-0.548	-100186	ENSMUSG00000044674	Fzd1	intron	-3193	ENSMUSG00000093159	NA
5_6167022_6168738	oto_TP2_RF1_vs_RF2	any	-0.536	-418563	ENSMUSG00000015652	Steap1	distalIntergenic	145253	ENSMUSG00000105370	Gm42718
5_6178400_6180754	oto_TP2_RF1_vs_RF2	any	-0.622	-430260	ENSMUSG00000015652	Steap1	distalIntergenic	133237	ENSMUSG00000105370	Gm42718
5_6869718_6873723	oto_TP2_RF1_vs_RF2	any	-0.614	-432443	ENSMUSG00000040514	Tex47	intron	-120261	ENSMUSG00000106532	Gm5714
5_9697241_9699056	oto_TP2_RF1_vs_RF2	any	-0.622	27203	ENSMUSG00000003974	Grm3	firstIntron	26114	ENSMUSG00000003974	Grm3
5_12175583_12176645	oto_TP2_RF1_vs_RF2	any	-0.834	-207052	ENSMUSG00000040254	Sema3d	distalIntergenic	-30622	ENSMUSG00000105155	Gm42910
5_13653484_13655438	oto_TP2_RF1_vs_RF2	any	-0.745	-137158	ENSMUSG00000067855	Speer3	distalIntergenic	-35669	ENSMUSG00000104905	Gm43718
5_13818665_13820301	oto_TP2_RF1_vs_RF2	any	-0.661	27864	ENSMUSG00000067855	Speer3	distalIntergenic	7423	ENSMUSG00000090793	Gm6650
5_14266301_14268014	oto_TP2_RF1_vs_RF2	any	-0.614	241882	ENSMUSG00000063531	Sema3e	distalIntergenic	23839	ENSMUSG00000106310	Gm43523
5_14311738_14312335	oto_TP2_RF1_vs_RF2	any	-1.247	-202881	ENSMUSG00000061601	Pclo	distalIntergenic	69276	ENSMUSG00000106310	Gm43523
5_15881293_15882975	oto_TP2_RF1_vs_RF2	any	-0.569	1632	ENSMUSG00000105185	4930519H02Rik	DSTSS1	854	ENSMUSG00000105185	4930519H02Rik
5_16601479_16602031	oto_TP2_RF1_vs_RF2	any	-0.904	47854	ENSMUSG00000028864	Hgf	intron	-3691	ENSMUSG00000105660	Gm42975
5_16785591_16786436	oto_TP2_RF1_vs_RF2	any	-0.965	232113	ENSMUSG00000028864	Hgf	distalIntergenic	-5374	ENSMUSG00000109903	Gm28710
5_17114774_17115890	oto_TP2_RF1_vs_RF2	any	-0.864	-360790	ENSMUSG00000058643	Speer4f1	distalIntergenic	112044	ENSMUSG00000091273	Gm6673
5_17888543_17890182	oto_TP2_RF1_vs_RF2	any	-0.985	-404	ENSMUSG00000002944	Cd36	USTSS1	0	ENSMUSG00000002944	Cd36
5_18162679_18165075	oto_TP2_RF1_vs_RF2	any	-0.716	196536	ENSMUSG00000057614	Gnai1	distalIntergenic	-185273	ENSMUSG00000104540	Gm3527
5_19826734_19828325	oto_TP2_RF1_vs_RF2	any	-0.616	-79988	ENSMUSG00000040003	Magi2	intron	-264290	ENSMUSG00000096882	NA
5_22092929_22094134	oto_TP2_RF1_vs_RF2	any	-0.705	-227928	ENSMUSG00000029015	Slc26a5	intron	-134943	ENSMUSG00000105766	Gm19666
5_22106615_22107691	oto_TP2_RF1_vs_RF2	any	-0.594	237552	ENSMUSG00000042453	Reln	intron	-148629	ENSMUSG00000105766	Gm19666
5_23189055_23190130	oto_TP2_RF1_vs_RF2	any	-0.686	244760	ENSMUSG00000073147	5031425E22Rik	intron	33666	ENSMUSG00000104866	Gm42948
5_25889274_25890307	oto_TP2_RF1_vs_RF2	any	-0.651	64553	ENSMUSG00000095550	Gm21671	distalIntergenic	35983	ENSMUSG00000105052	Gm21655
5_27316613_27318280	oto_TP2_RF1_vs_RF2	any	0.582	55512	ENSMUSG00000061576	Dpp6	firstIntron	98428	ENSMUSG00000106537	Gm43502
5_28611261_28612613	oto_TP2_RF1_vs_RF2	any	-0.614	-144836	ENSMUSG00000002633	Shh	intron	33988	ENSMUSG00000104587	Gm43161
5_30549643_30551142	oto_TP2_RF1_vs_RF2	any	0.775	-4557	ENSMUSG00000053194	Cib4	distalIntergenic	-3807	ENSMUSG00000053194	Cib4
5_30703886_30705600	oto_TP2_RF1_vs_RF2	any	0.64	-6821	ENSMUSG00000029168	Dpysl5	distalIntergenic	-5964	ENSMUSG00000029168	Dpysl5
5_31704030_31706136	oto_TP2_RF1_vs_RF2	any	0.534	7033	ENSMUSG00000052139	Babam2	intron	-2260	ENSMUSG00000107151	Gm43810
5_32302392_32303864	oto_TP2_RF1_vs_RF2	any	0.593	-50452	ENSMUSG00000029134	Plb1	exon	8255	ENSMUSG00000081200	Gm15615
5_32313740_32315496	oto_TP2_RF1_vs_RF2	any	0.537	-38962	ENSMUSG00000029134	Plb1	USTSS2	-1621	ENSMUSG00000081200	Gm15615
5_32439955_32441719	oto_TP2_RF1_vs_RF2	any	0.879	-18133	ENSMUSG00000014956	Ppp1cb	distalIntergenic	-17124	ENSMUSG00000014956	Ppp1cb
5_33492760_33493678	oto_TP2_RF1_vs_RF2	any	1.183	-59129	ENSMUSG00000029112	Nkx1-1	distalIntergenic	-55296	ENSMUSG00000107248	Gm43851
5_34899935_34900557	oto_TP2_RF1_vs_RF2	any	0.765	-15669	ENSMUSG00000051246	Msantd1	intron	-7455	ENSMUSG00000051246	Msantd1
5_35334552_35334971	oto_TP2_RF1_vs_RF2	any	1.245	-26791	ENSMUSG00000106762	4930478P22Rik	distalIntergenic	-26570	ENSMUSG00000106762	4930478P22Rik
5_35725557_35726143	oto_TP2_RF1_vs_RF2	any	1.548	3426	ENSMUSG00000036553	Sh3tc1	firstIntron	3002	ENSMUSG00000087703	Gm15650
5_35798800_35799461	oto_TP2_RF1_vs_RF2	any	0.76	41251	ENSMUSG00000029095	Ablim2	intron	40920	ENSMUSG00000029095	Ablim2
5_36594199_36595688	oto_TP2_RF1_vs_RF2	any	0.632	-8718	ENSMUSG00000029192	Tbc1d14	USTSS1	-923	ENSMUSG00000029192	Tbc1d14
5_36761299_36763565	oto_TP2_RF1_vs_RF2	any	0.718	-13753	ENSMUSG00000060708	Bloc1s4	exon	3130	ENSMUSG00000115557	Gm40318
5_36895712_36895987	oto_TP2_RF1_vs_RF2	any	0.558	-18971	ENSMUSG00000087487	Ppp2r2cos	firstIntron	-14127	ENSMUSG00000106934	Gm42506
5_37300734_37301564	oto_TP2_RF1_vs_RF2	any	0.655	35732	ENSMUSG00000029122	Evc	exon	-2954	ENSMUSG00000107307	Gm42935
5_40136455_40137605	oto_TP2_RF1_vs_RF2	any	-0.722	-492399	ENSMUSG00000051022	Hs3st1	distalIntergenic	-150827	ENSMUSG00000107070	Gm35191
5_40624907_40625615	oto_TP2_RF1_vs_RF2	any	-0.917	-980630	ENSMUSG00000051022	Hs3st1	distalIntergenic	-218978	ENSMUSG00000089393	Gm23022
5_41354929_41355243	oto_TP2_RF1_vs_RF2	any	-1.588	352605	ENSMUSG00000029128	Rab28	distalIntergenic	12806	ENSMUSG00000106895	Gm4754
5_41870454_41872373	oto_TP2_RF1_vs_RF2	any	-0.517	-19928	ENSMUSG00000098264	Mir6414	distalIntergenic	-16253	ENSMUSG00000107259	Gm5298
5_43394708_43395518	oto_TP2_RF1_vs_RF2	any	-1.001	-120456	ENSMUSG00000061535	C1qtnf7	distalIntergenic	18261	ENSMUSG00000107244	Gm43699
5_43547752_43548695	oto_TP2_RF1_vs_RF2	any	-0.812	32655	ENSMUSG00000061535	C1qtnf7	firstIntron	19126	ENSMUSG00000104547	Gm43022
5_45061805_45063358	oto_TP2_RF1_vs_RF2	any	-0.662	96381	ENSMUSG00000062496	4930431F12Rik	intron	-77563	ENSMUSG00000067331	Gm10205
5_45595207_45596439	oto_TP2_RF1_vs_RF2	any	-0.644	-43452	ENSMUSG00000097825	9630001P10Rik	firstIntron	38527	ENSMUSG00000104837	Gm42520
5_45736828_45739545	oto_TP2_RF1_vs_RF2	any	-0.628	-10609	ENSMUSG00000015882	Lcorl	intron	22145	ENSMUSG00000104852	Gm43201
5_47239914_47241708	oto_TP2_RF1_vs_RF2	any	-0.784	-742344	ENSMUSG00000031558	SliTP2	distalIntergenic	86263	ENSMUSG00000104660	Gm43601
5_47339602_47340902	oto_TP2_RF1_vs_RF2	any	-0.802	-642903	ENSMUSG00000031558	SliTP2	distalIntergenic	185951	ENSMUSG00000104660	Gm43601
5_47837751_47838513	oto_TP2_RF1_vs_RF2	any	-1.326	-145023	ENSMUSG00000031558	SliTP2	distalIntergenic	-136492	ENSMUSG00000105994	Gm43427
5_48113025_48116075	oto_TP2_RF1_vs_RF2	any	-0.553	-109392	ENSMUSG00000065603	Mir218-1	intron	-11009	ENSMUSG00000105502	Gm42536
5_48129249_48131346	oto_TP2_RF1_vs_RF2	any	-0.573	-93644	ENSMUSG00000065603	Mir218-1	intron	2165	ENSMUSG00000105502	Gm42536
5_48224788_48225756	oto_TP2_RF1_vs_RF2	any	-1.05	1330	ENSMUSG00000065603	Mir218-1	DSTSS1	846	ENSMUSG00000065603	Mir218-1
5_50625899_50627377	oto_TP2_RF1_vs_RF2	any	-0.621	373876	ENSMUSG00000099124	Mir8117	intron	-52339	ENSMUSG00000106038	Gm4962
5_55680243_55681215	oto_TP2_RF1_vs_RF2	any	-1.009	1330737	ENSMUSG00000105912	Gm10440	distalIntergenic	27294	ENSMUSG00000105186	Gm43778
5_55975581_55977511	oto_TP2_RF1_vs_RF2	any	-0.707	1626554	ENSMUSG00000105912	Gm10440	distalIntergenic	-179827	ENSMUSG00000105685	Gm43315
5_58556813_58558263	oto_TP2_RF1_vs_RF2	any	-0.766	-104540	ENSMUSG00000105234	4930459L07Rik	distalIntergenic	103774	ENSMUSG00000100557	1700029E06Rik
5_58907580_58908271	oto_TP2_RF1_vs_RF2	any	-0.7	-454928	ENSMUSG00000105234	4930459L07Rik	distalIntergenic	92722	ENSMUSG00000106509	Gm43394
5_59715142_59716385	oto_TP2_RF1_vs_RF2	any	-0.684	270238	ENSMUSG00000106013	4933402J10Rik	distalIntergenic	-61527	ENSMUSG00000104889	Gm43043
5_60598759_60600804	oto_TP2_RF1_vs_RF2	any	-0.776	-613780	ENSMUSG00000106013	4933402J10Rik	distalIntergenic	20129	ENSMUSG00000106548	Gm43390
5_61039759_61040025	oto_TP2_RF1_vs_RF2	any	-1.218	-768951	ENSMUSG00000089992	G6pd2	distalIntergenic	-94110	ENSMUSG00000105903	1700014F14Rik
5_61862760_61864065	oto_TP2_RF1_vs_RF2	any	-0.669	54570	ENSMUSG00000089992	G6pd2	distalIntergenic	53944	ENSMUSG00000089992	G6pd2
5_62160095_62161119	oto_TP2_RF1_vs_RF2	any	-0.763	351764	ENSMUSG00000089992	G6pd2	distalIntergenic	-27611	ENSMUSG00000077228	Gm22273
5_62580932_62582734	oto_TP2_RF1_vs_RF2	any	-0.669	184344	ENSMUSG00000037999	Arap2	distalIntergenic	30724	ENSMUSG00000105694	Gm43237
5_62851792_62852070	oto_TP2_RF1_vs_RF2	any	1.209	38108	ENSMUSG00000090326	Dthd1	intron	40118	ENSMUSG00000090326	Dthd1
5_63169288_63171124	oto_TP2_RF1_vs_RF2	any	-0.613	356383	ENSMUSG00000090326	Dthd1	distalIntergenic	357614	ENSMUSG00000090326	Dthd1
5_63711650_63713940	oto_TP2_RF1_vs_RF2	any	-0.617	63692	ENSMUSG00000090061	Nwd2	firstIntron	17596	ENSMUSG00000090138	Gm3687
5_65157749_65159491	oto_TP2_RF1_vs_RF2	any	0.507	27389	ENSMUSG00000054920	Klhl5	exon	21447	ENSMUSG00000087748	NA
5_65908772_65910558	oto_TP2_RF1_vs_RF2	any	-0.566	46096	ENSMUSG00000029204	Rhoh	USTSS2	-1066	ENSMUSG00000107254	Gm43769
5_66436543_66438161	oto_TP2_RF1_vs_RF2	any	-0.59	-99687	ENSMUSG00000029207	Apbb2	intron	-4417	ENSMUSG00000106732	Gm43792
5_66551948_66554026	oto_TP2_RF1_vs_RF2	any	0.533	65830	ENSMUSG00000029207	Apbb2	firstIntron	-17787	ENSMUSG00000106720	Gm43795
5_68128388_68128818	oto_TP2_RF1_vs_RF2	any	-1.132	96768	ENSMUSG00000068082	Grxcr1	intron	-44014	ENSMUSG00000106747	Gm43025
5_68149749_68151447	oto_TP2_RF1_vs_RF2	any	-0.591	118763	ENSMUSG00000068082	Grxcr1	intron	-65375	ENSMUSG00000106747	Gm43025
5_68896819_68898385	oto_TP2_RF1_vs_RF2	any	-0.882	444107	ENSMUSG00000037653	Kctd8	distalIntergenic	62004	ENSMUSG00000107117	Gm43842
5_69008856_69009806	oto_TP2_RF1_vs_RF2	any	-0.881	332378	ENSMUSG00000037653	Kctd8	distalIntergenic	-48467	ENSMUSG00000107117	Gm43842
5_69612646_69613776	oto_TP2_RF1_vs_RF2	any	-0.747	-20907	ENSMUSG00000029209	Gnpda2	distalIntergenic	-20306	ENSMUSG00000029209	Gnpda2
5_70251952_70253363	oto_TP2_RF1_vs_RF2	any	-0.867	589959	ENSMUSG00000001260	Gabrg1	distalIntergenic	-65106	ENSMUSG00000088863	Gm23067
5_71161700_71163388	oto_TP2_RF1_vs_RF2	any	-0.781	-66695	ENSMUSG00000000560	Gabra2	distalIntergenic	-65851	ENSMUSG00000000560	Gabra2
5_73874446_73876278	oto_TP2_RF1_vs_RF2	any	-0.591	193049	ENSMUSG00000054814	Usp46	distalIntergenic	-36618	ENSMUSG00000107027	1700019F05Rik
5_75338368_75339277	oto_TP2_RF1_vs_RF2	any	-0.777	161992	ENSMUSG00000099060	Mir7025	distalIntergenic	-3166	ENSMUSG00000106689	Gm18345
5_75552503_75553418	oto_TP2_RF1_vs_RF2	any	-0.656	-22026	ENSMUSG00000005672	Kit	distalIntergenic	7732	ENSMUSG00000089078	Gm24502
5_75693947_75695376	oto_TP2_RF1_vs_RF2	any	-0.633	119671	ENSMUSG00000005672	Kit	distalIntergenic	-32229	ENSMUSG00000106754	Gm43101
5_75772063_75773267	oto_TP2_RF1_vs_RF2	any	-0.696	197674	ENSMUSG00000005672	Kit	distalIntergenic	-13177	ENSMUSG00000106726	Gm43100
5_75839532_75841348	oto_TP2_RF1_vs_RF2	any	-0.75	137988	ENSMUSG00000062960	Kdr	distalIntergenic	-3887	ENSMUSG00000107061	Gm19590
5_78621920_78623107	oto_TP2_RF1_vs_RF2	any	-0.554	1157026	ENSMUSG00000107232	1700017L05Rik	distalIntergenic	81392	ENSMUSG00000107309	Gm43232
5_79845730_79847157	oto_TP2_RF1_vs_RF2	any	-0.759	-1174127	ENSMUSG00000037605	Adgrl3	distalIntergenic	-95201	ENSMUSG00000084435	Gm23429
5_79904985_79906050	oto_TP2_RF1_vs_RF2	any	-0.745	-1115053	ENSMUSG00000037605	Adgrl3	distalIntergenic	-154456	ENSMUSG00000084435	Gm23429
5_80657883_80660131	oto_TP2_RF1_vs_RF2	any	-0.581	-361564	ENSMUSG00000037605	Adgrl3	distalIntergenic	-233523	ENSMUSG00000065235	Gm22974
5_86649164_86650331	oto_TP2_RF1_vs_RF2	any	-0.65	-17324	ENSMUSG00000048764	Tmprss11f	distalIntergenic	-16740	ENSMUSG00000048764	Tmprss11f
5_88255987_88257543	oto_TP2_RF1_vs_RF2	any	-0.542	-12154	ENSMUSG00000090302	Smr2l	distalIntergenic	-11376	ENSMUSG00000090302	Smr2l
5_89118373_89121698	oto_TP2_RF1_vs_RF2	any	0.543	92070	ENSMUSG00000060961	Slc4a4	intron	231887	ENSMUSG00000060961	Slc4a4
5_89813096_89815178	oto_TP2_RF1_vs_RF2	any	-0.594	69197	ENSMUSG00000043635	Adamts3	intron	-13693	ENSMUSG00000077175	Gm25758
5_89824256_89826016	oto_TP2_RF1_vs_RF2	any	-0.65	58198	ENSMUSG00000043635	Adamts3	intron	-2855	ENSMUSG00000077175	Gm25758
5_90876220_90877332	oto_TP2_RF1_vs_RF2	any	-0.758	-14469	ENSMUSG00000029380	Cxcl1	distalIntergenic	-13909	ENSMUSG00000029380	Cxcl1
5_91389574_91390729	oto_TP2_RF1_vs_RF2	any	-0.882	12842	ENSMUSG00000082361	Btc	firstIntron	12265	ENSMUSG00000082361	Btc
5_91625971_91628067	oto_TP2_RF1_vs_RF2	any	-0.649	109319	ENSMUSG00000034981	Parm1	3pUTR	108356	ENSMUSG00000034981	Parm1
5_92154024_92155709	oto_TP2_RF1_vs_RF2	any	-0.532	16929	ENSMUSG00000029407	Uso1	intron	-13095	ENSMUSG00000084111	Gm15710
5_92840800_92842044	oto_TP2_RF1_vs_RF2	any	-0.619	32040	ENSMUSG00000029381	Shroom3	intron	-52238	ENSMUSG00000089268	Mir1961
5_96029604_96031152	oto_TP2_RF1_vs_RF2	any	0.52	73439	ENSMUSG00000023078	Cxcl13	distalIntergenic	55364	ENSMUSG00000107092	Gm7993
5_96698177_96699845	oto_TP2_RF1_vs_RF2	any	-0.596	-94374	ENSMUSG00000029484	Anxa3	intron	39519	ENSMUSG00000106526	Gm42604
5_96790065_96791550	oto_TP2_RF1_vs_RF2	any	-0.806	-2577	ENSMUSG00000029484	Anxa3	USTSS2	-1789	ENSMUSG00000029484	Anxa3
5_97415244_97416989	oto_TP2_RF1_vs_RF2	any	0.5	23700		NA	intron	22827	ENSMUSG00000097516	4930467D21Rik
5_97952441_97954394	oto_TP2_RF1_vs_RF2	any	-0.515	77544	ENSMUSG00000029338	Antxr2	intron	46556	ENSMUSG00000105801	C430019N01Rik
5_98776670_98777332	oto_TP2_RF1_vs_RF2	any	-0.856	-77414	ENSMUSG00000029335	Bmp3	intron	-77083	ENSMUSG00000029335	Bmp3
5_98975780_98977297	oto_TP2_RF1_vs_RF2	any	-0.615	60540	ENSMUSG00000029334	Prkg2	exon	44925	ENSMUSG00000089659	Gm3470
5_102171224_102172589	oto_TP2_RF1_vs_RF2	any	-0.666	-101986	ENSMUSG00000043940	Wdfy3	distalIntergenic	8933	ENSMUSG00000106189	Gm42933
5_103260695_103262376	oto_TP2_RF1_vs_RF2	any	-0.535	37493	ENSMUSG00000104956	4930429D17Rik	intron	-11533	ENSMUSG00000104688	Gm18702
5_103998849_104001074	oto_TP2_RF1_vs_RF2	any	-0.626	21834	ENSMUSG00000029311	Hsd17b11	intron	9479	ENSMUSG00000082527	Gm8200
5_106055088_106055654	oto_TP2_RF1_vs_RF2	any	1.104	178803	ENSMUSG00000029290	Zfp326	distalIntergenic	16779	ENSMUSG00000095052	NA
5_108245764_108248424	oto_TP2_RF1_vs_RF2	any	-0.691	-21803	ENSMUSG00000029265	Dr1	distalIntergenic	-20473	ENSMUSG00000029265	Dr1
5_110057277_110058648	oto_TP2_RF1_vs_RF2	any	0.538	-42006	ENSMUSG00000064247	Plcxd1	firstIntron	13865	ENSMUSG00000090963	Gm17655
5_110362867_110365127	oto_TP2_RF1_vs_RF2	any	0.515	19267	ENSMUSG00000072754	Lrcol1	3pUTR	18137	ENSMUSG00000072754	Lrcol1
5_111213826_111216205	oto_TP2_RF1_vs_RF2	any	0.512	-115681	ENSMUSG00000050017	Pitpnb	intron	16686	ENSMUSG00000105027	Gm43676
5_111252948_111255734	oto_TP2_RF1_vs_RF2	any	0.56	-76356	ENSMUSG00000050017	Pitpnb	intron	19360	ENSMUSG00000099130	NA
5_111472323_111474040	oto_TP2_RF1_vs_RF2	any	0.566	55016	ENSMUSG00000070576	Mn1	distalIntergenic	48734	ENSMUSG00000106560	Gm43119
5_113110820_113111096	oto_TP2_RF1_vs_RF2	any	0.76	27627	ENSMUSG00000051339	2900026A02Rik	firstIntron	8368	ENSMUSG00000104576	F830115B05Rik
5_113639961_113641621	oto_TP2_RF1_vs_RF2	any	0.572	2812	ENSMUSG00000042190	Cmklr1	firstIntron	-3342	ENSMUSG00000085713	Gm15736
5_113870854_113873981	oto_TP2_RF1_vs_RF2	any	0.54	36288	ENSMUSG00000004530	Coro1c	intron	10693	ENSMUSG00000106623	Gm43335
5_114725122_114726950	oto_TP2_RF1_vs_RF2	any	0.641	6521	ENSMUSG00000098656	Mir7028	DS1	5607	ENSMUSG00000098656	Mir7028
5_114745329_114745867	oto_TP2_RF1_vs_RF2	any	0.967	26083	ENSMUSG00000098656	Mir7028	exon	25814	ENSMUSG00000098656	Mir7028
5_118095358_118096806	oto_TP2_RF1_vs_RF2	any	0.504	59376	ENSMUSG00000032867	Fbxw8	exon	29998	ENSMUSG00000029360	Gm9754
5_118228718_118231524	oto_TP2_RF1_vs_RF2	any	0.583	14740	ENSMUSG00000032850	RnfTP2	exon	13592	ENSMUSG00000032850	RnfTP2
5_120419608_120421051	oto_TP2_RF1_vs_RF2	any	0.602	-11556	ENSMUSG00000029595	Lhx5	exon	-10648	ENSMUSG00000029595	Lhx5
5_120492175_120496130	oto_TP2_RF1_vs_RF2	any	0.537	9470	ENSMUSG00000029598	Plbd2	exon	7495	ENSMUSG00000029598	Plbd2
5_121110746_121112533	oto_TP2_RF1_vs_RF2	any	0.507	79757	ENSMUSG00000043733	Ptpn11	distalIntergenic	72463	ENSMUSG00000106940	Gm42930
5_121184163_121186098	oto_TP2_RF1_vs_RF2	any	0.637	6266	ENSMUSG00000043733	Ptpn11	USTSS1	0	ENSMUSG00000106940	Gm42930
5_122241039_122241899	oto_TP2_RF1_vs_RF2	any	0.543	22991	ENSMUSG00000038593	Tctn1	3pUTR	-11103	ENSMUSG00000082645	Gm15481
5_123337864_123338857	oto_TP2_RF1_vs_RF2	any	0.687	-6087	ENSMUSG00000029438	Bcl7a	firstIntron	-4977	ENSMUSG00000029438	Bcl7a
5_123805197_123807310	oto_TP2_RF1_vs_RF2	any	0.556	56528	ENSMUSG00000029414	Kntc1	exon	55481	ENSMUSG00000029414	Kntc1
5_124147636_124149878	oto_TP2_RF1_vs_RF2	any	0.502	32649	ENSMUSG00000029404	Arl6ip4	intron	31547	ENSMUSG00000029404	Arl6ip4
5_124161861_124163255	oto_TP2_RF1_vs_RF2	any	0.56	24624	ENSMUSG00000029406	Pitpnm2	firstIntron	-31652	ENSMUSG00000089842	Pitpnm2os2
5_124172717_124174429	oto_TP2_RF1_vs_RF2	any	0.527	13609	ENSMUSG00000029406	Pitpnm2	firstIntron	-20478	ENSMUSG00000089842	Pitpnm2os2
5_124205757_124208856	oto_TP2_RF1_vs_RF2	any	0.564	-20125	ENSMUSG00000029406	Pitpnm2	firstIntron	10850	ENSMUSG00000089842	Pitpnm2os2
5_124933000_124935115	oto_TP2_RF1_vs_RF2	any	0.666	-69417	ENSMUSG00000037962	Rflna	distalIntergenic	-68106	ENSMUSG00000037962	Rflna
5_124951996_124954512	oto_TP2_RF1_vs_RF2	any	0.716	-50221	ENSMUSG00000037962	Rflna	distalIntergenic	-48709	ENSMUSG00000037962	Rflna
5_125191634_125192728	oto_TP2_RF1_vs_RF2	any	0.643	-12967	ENSMUSG00000029478	Ncor2	distalIntergenic	-12415	ENSMUSG00000029478	Ncor2
5_125202416_125205082	oto_TP2_RF1_vs_RF2	any	0.61	-24535	ENSMUSG00000029478	Ncor2	distalIntergenic	-23197	ENSMUSG00000029478	Ncor2
5_126835308_126836188	oto_TP2_RF1_vs_RF2	any	-0.847	-195041	ENSMUSG00000105490	4933438B17Rik	distalIntergenic	-16569	ENSMUSG00000106644	Gm40331
5_128781726_128783927	oto_TP2_RF1_vs_RF2	any	0.522	46581	ENSMUSG00000029423	Piwil1	exon	-6176	ENSMUSG00000106522	Gm42871
5_128841266_128842293	oto_TP2_RF1_vs_RF2	any	0.511	105534	ENSMUSG00000029423	Piwil1	intron	-65716	ENSMUSG00000106522	Gm42871
5_130380582_130381556	oto_TP2_RF1_vs_RF2	any	-0.689	3562	ENSMUSG00000052014	A330070K13Rik	exon	3075	ENSMUSG00000052014	A330070K13Rik
5_131020879_131021382	oto_TP2_RF1_vs_RF2	any	0.94	286391	ENSMUSG00000034040	Galnt17	intron	21588	ENSMUSG00000106729	Gm43165
5_131241069_131242448	oto_TP2_RF1_vs_RF2	any	0.827	65763	ENSMUSG00000034040	Galnt17	firstIntron	66049	ENSMUSG00000034040	Galnt17
5_132305324_132306608	oto_TP2_RF1_vs_RF2	any	0.601	236377	ENSMUSG00000029673	Auts2	firstIntron	66073	ENSMUSG00000104994	Gm42989
5_133812179_133812864	oto_TP2_RF1_vs_RF2	any	0.836	-287226	ENSMUSG00000015944	Castor2	distalIntergenic	29655	ENSMUSG00000106067	Gm7902
5_136026310_136028080	oto_TP2_RF1_vs_RF2	any	0.751	-11301	ENSMUSG00000042985	Upk3b	3pUTR	-10416	ENSMUSG00000042985	Upk3b
5_136162835_136165739	oto_TP2_RF1_vs_RF2	any	0.654	6369	ENSMUSG00000039747	Orai2	firstIntron	4974	ENSMUSG00000039747	Orai2
5_137165616_137166020	oto_TP2_RF1_vs_RF2	any	1.431	-49611	ENSMUSG00000043279	Trim56	DSTSS1	50	ENSMUSG00000079174	NA
5_139182708_139183996	oto_TP2_RF1_vs_RF2	any	0.623	-17285	ENSMUSG00000036817	Sun1	intron	-16641	ENSMUSG00000036817	Sun1
5_139288124_139289516	oto_TP2_RF1_vs_RF2	any	0.536	35323	ENSMUSG00000025858	Get4	intron	-22908	ENSMUSG00000098690	NA
5_139391002_139392820	oto_TP2_RF1_vs_RF2	any	0.639	2007	ENSMUSG00000044197	Gpr146	5pUTR	-12460	ENSMUSG00000044092	C130050O18Rik
5_139407304_139408783	oto_TP2_RF1_vs_RF2	any	0.621	1657	ENSMUSG00000044092	C130050O18Rik	intron	2024	ENSMUSG00000044092	C130050O18Rik
5_139417848_139419262	oto_TP2_RF1_vs_RF2	any	0.618	-4624	ENSMUSG00000053647	Gper1	intron	-3889	ENSMUSG00000053647	Gper1
5_139490931_139492245	oto_TP2_RF1_vs_RF2	any	0.511	-7097	ENSMUSG00000053581	Zfand2a	distalIntergenic	-6382	ENSMUSG00000053581	Zfand2a
5_139686436_139688494	oto_TP2_RF1_vs_RF2	any	0.55	48868	ENSMUSG00000036718	Micall2	distalIntergenic	-13153	ENSMUSG00000104637	Gm42424
5_140693295_140694113	oto_TP2_RF1_vs_RF2	any	0.645	8674	ENSMUSG00000036555	Iqce	exon	8265	ENSMUSG00000036555	Iqce
5_140761671_140762741	oto_TP2_RF1_vs_RF2	any	0.693	38079	ENSMUSG00000050022	Amz1	exon	37544	ENSMUSG00000050022	Amz1
5_141698210_141699076	oto_TP2_RF1_vs_RF2	any	0.798	457109	ENSMUSG00000039683	Sdk1	intron	-82208	ENSMUSG00000085540	Gm16036
5_142405480_142405996	oto_TP2_RF1_vs_RF2	any	0.549	4241	ENSMUSG00000056493	Foxk1	firstIntron	3983	ENSMUSG00000056493	Foxk1
5_142682485_142683308	oto_TP2_RF1_vs_RF2	any	0.789	-19204	ENSMUSG00000050822	Slc29a4	distalIntergenic	-9204	ENSMUSG00000050822	Slc29a4
5_144584680_144585570	oto_TP2_RF1_vs_RF2	any	0.864	39238	ENSMUSG00000059991	Nptx2	distalIntergenic	38778	ENSMUSG00000059991	Nptx2
5_144719577_144721090	oto_TP2_RF1_vs_RF2	any	0.635	41244	ENSMUSG00000043388	Tmem130	distalIntergenic	2707	ENSMUSG00000082524	Gm6272
5_145164510_145165348	oto_TP2_RF1_vs_RF2	any	0.524	2175	ENSMUSG00000029624	Ptcd1	DSTSS2	1760	ENSMUSG00000029624	Ptcd1
5_146589713_146592885	oto_TP2_RF1_vs_RF2	any	0.543	-6060	ENSMUSG00000041468	Gpr12	firstIntron	-4474	ENSMUSG00000041468	Gpr12
5_149410336_149414084	oto_TP2_RF1_vs_RF2	any	0.584	461	ENSMUSG00000029659	Medag	USTSS1	0	ENSMUSG00000029659	Medag
6_5255338_5256350	oto_TP2_RF1_vs_RF2	any	-0.701	389	ENSMUSG00000029759	Pon3	USTSS1	0	ENSMUSG00000029759	Pon3
6_5442394_5444212	oto_TP2_RF1_vs_RF2	any	-0.509	52893	ENSMUSG00000042607	Asb4	distalIntergenic	52097	ENSMUSG00000019577	Pdk4
6_6414329_6415745	oto_TP2_RF1_vs_RF2	any	-0.611	163621	ENSMUSG00000042541	Sem1	distalIntergenic	-62062	ENSMUSG00000097900	Gm8652
6_11709996_11711705	oto_TP2_RF1_vs_RF2	any	-0.685	196599	ENSMUSG00000029632	Ndufa4	distalIntergenic	195792	ENSMUSG00000029632	Ndufa4
6_12214199_12215437	oto_TP2_RF1_vs_RF2	any	-0.726	-105238	ENSMUSG00000057223	Gm6578	distalIntergenic	85573	ENSMUSG00000108209	Gm32222
6_13293849_13294363	oto_TP2_RF1_vs_RF2	any	1.197	-69141	ENSMUSG00000079679	Vwde	distalIntergenic	30104	ENSMUSG00000118525	Gm725
6_14093530_14094159	oto_TP2_RF1_vs_RF2	any	-1.086	222276	ENSMUSG00000097616	1110019D14Rik	distalIntergenic	-11895	ENSMUSG00000108205	Gm19252
6_15780526_15781303	oto_TP2_RF1_vs_RF2	any	-0.804	60254	ENSMUSG00000041390	Mdfic	intron	-30020	ENSMUSG00000108046	Gm43924
6_16076204_16079088	oto_TP2_RF1_vs_RF2	any	-0.515	356985	ENSMUSG00000041390	Mdfic	distalIntergenic	10871	ENSMUSG00000108201	Gm43991
6_16796198_16798169	oto_TP2_RF1_vs_RF2	any	-0.599	101257	ENSMUSG00000029553	Tfec	distalIntergenic	18674	ENSMUSG00000107022	Gm36669
6_17210786_17211922	oto_TP2_RF1_vs_RF2	any	-0.637	13247	ENSMUSG00000085171	D830026I12Rik	exon	13035	ENSMUSG00000085171	D830026I12Rik
6_17583774_17584980	oto_TP2_RF1_vs_RF2	any	-0.707	-52633	ENSMUSG00000015733	Capza2	distalIntergenic	-51254	ENSMUSG00000015733	Capza2
6_17978061_17980209	oto_TP2_RF1_vs_RF2	any	-0.544	51310	ENSMUSG00000010797	WnTP2	distalIntergenic	50376	ENSMUSG00000010797	WnTP2
6_19282418_19284443	oto_TP2_RF1_vs_RF2	any	-0.661	-4588	ENSMUSG00000107217	4930524B17Rik	distalIntergenic	-3575	ENSMUSG00000107217	4930524B17Rik
6_19943980_19945384	oto_TP2_RF1_vs_RF2	any	-0.891	389340	ENSMUSG00000099149	Mir6370	distalIntergenic	155927	ENSMUSG00000107067	Gm42581
6_20037424_20039027	oto_TP2_RF1_vs_RF2	any	-0.592	482884	ENSMUSG00000099149	Mir6370	distalIntergenic	249371	ENSMUSG00000107067	Gm42581
6_23248494_23250605	oto_TP2_RF1_vs_RF2	any	-0.683	-1286	ENSMUSG00000029697	Fezf1	USTSS1	-132	ENSMUSG00000029697	Fezf1
6_23285822_23287903	oto_TP2_RF1_vs_RF2	any	-0.652	-38599	ENSMUSG00000029697	Fezf1	exon	34689	ENSMUSG00000106775	C130093G08Rik
6_23527464_23529953	oto_TP2_RF1_vs_RF2	any	-0.615	121596	ENSMUSG00000051956	Rnf133	exon	7718	ENSMUSG00000098877	NA
6_23568602_23570617	oto_TP2_RF1_vs_RF2	any	-0.518	80695	ENSMUSG00000051956	Rnf133	intron	48856	ENSMUSG00000098877	NA
6_23636699_23639934	oto_TP2_RF1_vs_RF2	any	-0.594	11988	ENSMUSG00000051956	Rnf133	DSTSS1	22	ENSMUSG00000088885	NA
6_25138309_25139193	oto_TP2_RF1_vs_RF2	any	-0.927	-182626	ENSMUSG00000048022	Tmem229a	distalIntergenic	-59406	ENSMUSG00000087867	Gm24443
6_25259895_25261427	oto_TP2_RF1_vs_RF2	any	-0.638	-304536	ENSMUSG00000048022	Tmem229a	distalIntergenic	-59844	ENSMUSG00000089442	Gm22529
6_25725957_25727698	oto_TP2_RF1_vs_RF2	any	-0.77	-36848	ENSMUSG00000039904	Gpr37	distalIntergenic	-35228	ENSMUSG00000039904	Gpr37
6_27972113_27973017	oto_TP2_RF1_vs_RF2	any	0.774	-35815	ENSMUSG00000076067	Mir592	intron	-35363	ENSMUSG00000076067	Mir592
6_29011037_29012325	oto_TP2_RF1_vs_RF2	any	0.67	-10938	ENSMUSG00000065469	Mir129-1	firstIntron	-10294	ENSMUSG00000065469	Mir129-1
6_30277607_30279530	oto_TP2_RF1_vs_RF2	any	0.5	25970	ENSMUSG00000039159	Ube2h	firstIntron	25009	ENSMUSG00000039159	Ube2h
6_31702079_31703503	oto_TP2_RF1_vs_RF2	any	0.631	-36660	ENSMUSG00000084973	Gm13848	firstExon	3487	ENSMUSG00000107010	Gm43293
6_32595230_32596723	oto_TP2_RF1_vs_RF2	any	0.652	-7785	ENSMUSG00000029765	Plxna4	distalIntergenic	-7038	ENSMUSG00000029765	Plxna4
6_32714549_32715928	oto_TP2_RF1_vs_RF2	any	0.795	-127047	ENSMUSG00000029765	Plxna4	distalIntergenic	36360	ENSMUSG00000106873	BC049739
6_32753597_32755489	oto_TP2_RF1_vs_RF2	any	0.501	-166351	ENSMUSG00000029765	Plxna4	USTSS2	-1309	ENSMUSG00000106873	BC049739
6_35649648_35651382	oto_TP2_RF1_vs_RF2	any	-0.777	-110627	ENSMUSG00000029840	Mtpn	distalIntergenic	-33979	ENSMUSG00000107110	Gm42931
6_36267083_36268526	oto_TP2_RF1_vs_RF2	any	-0.662	-120279	ENSMUSG00000045613	Chrm2	exon	-77984	ENSMUSG00000107089	Gm43443
6_37160249_37162114	oto_TP2_RF1_vs_RF2	any	0.565	138794	ENSMUSG00000038665	Dgki	firstIntron	138070	ENSMUSG00000038665	Dgki
6_37483990_37485613	oto_TP2_RF1_vs_RF2	any	-0.65	-42654	ENSMUSG00000038648	Creb3l2	distalIntergenic	-41844	ENSMUSG00000038648	Creb3l2
6_41559463_41561053	oto_TP2_RF1_vs_RF2	any	-0.713	38482	ENSMUSG00000057163	Prss2	USTSS2	-1011	ENSMUSG00000076499	Trbv31
6_42230863_42232216	oto_TP2_RF1_vs_RF2	any	-0.62	-14395	ENSMUSG00000029864	Gstk1	distalIntergenic	-13719	ENSMUSG00000029864	Gstk1
6_43395625_43396192	oto_TP2_RF1_vs_RF2	any	0.69	-46520		NA	intron	21820	ENSMUSG00000084325	Gm15550
6_43461951_43463197	oto_TP2_RF1_vs_RF2	any	-0.672	20145		NA	intron	-4782	ENSMUSG00000107709	9430018G01Rik
6_43532724_43534393	oto_TP2_RF1_vs_RF2	any	-0.506	91130		NA	intron	64745	ENSMUSG00000107709	9430018G01Rik
6_43584632_43586686	oto_TP2_RF1_vs_RF2	any	-0.509	80619	ENSMUSG00000029735	Tpk1	intron	79592	ENSMUSG00000029735	Tpk1
6_44814480_44815893	oto_TP2_RF1_vs_RF2	any	-0.668	-244874	ENSMUSG00000039419	Cntnap2	distalIntergenic	-5678	ENSMUSG00000107845	Gm44212
6_45964227_45965840	oto_TP2_RF1_vs_RF2	any	-0.728	904973	ENSMUSG00000039419	Cntnap2	intron	62289	ENSMUSG00000107515	Gm43886
6_46360227_46362851	oto_TP2_RF1_vs_RF2	any	-0.688	-882857	ENSMUSG00000039419	Cntnap2	intron	-50905	ENSMUSG00000107442	Gm43881
6_47030584_47032338	oto_TP2_RF1_vs_RF2	any	-0.52	-212935	ENSMUSG00000039419	Cntnap2	intron	-12818	ENSMUSG00000107952	Gm6352
6_50967178_50967642	oto_TP2_RF1_vs_RF2	any	-1.281	191295	ENSMUSG00000107667	C530044C16Rik	USTSS1	0	ENSMUSG00000108153	Gm44402
6_51270344_51272003	oto_TP2_RF1_vs_RF2	any	-0.602	-1264	ENSMUSG00000065505	Mir148a	USTSS1	-434	ENSMUSG00000065505	Mir148a
6_51810792_51811956	oto_TP2_RF1_vs_RF2	any	-0.782	201175	ENSMUSG00000059182	Skap2	distalIntergenic	-99711	ENSMUSG00000108145	Gm38811
6_52004622_52006826	oto_TP2_RF1_vs_RF2	any	-0.504	6825	ENSMUSG00000059182	Skap2	firstIntron	5723	ENSMUSG00000059182	Skap2
6_53899567_53900716	oto_TP2_RF1_vs_RF2	any	0.783	78531	ENSMUSG00000052955	Cpvl	intron	-27419	ENSMUSG00000094527	NA
6_54484818_54486281	oto_TP2_RF1_vs_RF2	any	0.56	32667	ENSMUSG00000086040	Wipf3	exon	-11648	ENSMUSG00000108081	Gm44026
6_54516536_54517197	oto_TP2_RF1_vs_RF2	any	0.759	49515	ENSMUSG00000019124	Scrn1	intron	-43366	ENSMUSG00000108081	Gm44026
6_55591523_55592909	oto_TP2_RF1_vs_RF2	any	-0.506	89047	ENSMUSG00000037984	Neurod6	distalIntergenic	58017	ENSMUSG00000104746	NA
6_55808526_55809294	oto_TP2_RF1_vs_RF2	any	-0.721	-28108	ENSMUSG00000037973	Itprid1	distalIntergenic	-27601	ENSMUSG00000037973	Itprid1
6_55855671_55856760	oto_TP2_RF1_vs_RF2	any	-0.638	19198	ENSMUSG00000037973	Itprid1	firstIntron	18776	ENSMUSG00000037973	Itprid1
6_56129187_56131406	oto_TP2_RF1_vs_RF2	any	-0.738	112782	ENSMUSG00000002930	Ppp1r17	intron	41625	ENSMUSG00000106152	NA
6_56346910_56348365	oto_TP2_RF1_vs_RF2	any	-0.657	14754	ENSMUSG00000004347	Pde1c	firstIntron	-173879	ENSMUSG00000106152	NA
6_57605062_57606435	oto_TP2_RF1_vs_RF2	any	-0.533	24757	ENSMUSG00000029798	Herc6	intron	10842	ENSMUSG00000107627	Gm19244
6_59274200_59275506	oto_TP2_RF1_vs_RF2	any	-0.802	65983	ENSMUSG00000049232	Tigd2	distalIntergenic	65330	ENSMUSG00000049232	Tigd2
6_60158955_60160147	oto_TP2_RF1_vs_RF2	any	-0.81	81532	ENSMUSG00000073045	Gm5570	distalIntergenic	-87769	ENSMUSG00000095176	NA
6_60171294_60172136	oto_TP2_RF1_vs_RF2	any	-1.275	93696	ENSMUSG00000073045	Gm5570	distalIntergenic	-78656	ENSMUSG00000064515	n-R5s162
6_60664859_60666340	oto_TP2_RF1_vs_RF2	any	-0.761	163404	ENSMUSG00000025889	Snca	distalIntergenic	78081	ENSMUSG00000108003	Gm35386
6_61042562_61044318	oto_TP2_RF1_vs_RF2	any	-0.524	99123	ENSMUSG00000054641	Mmrn1	DSTSS1	675	ENSMUSG00000108299	Gm43892
6_62464650_62465244	oto_TP2_RF1_vs_RF2	any	-1.065	-791910	ENSMUSG00000071424	Grid2	distalIntergenic	-116826	ENSMUSG00000108160	Gm19237
6_62784687_62785802	oto_TP2_RF1_vs_RF2	any	-0.947	-471612	ENSMUSG00000071424	Grid2	distalIntergenic	27890	ENSMUSG00000108174	Gm44092
6_65081733_65082952	oto_TP2_RF1_vs_RF2	any	-1.151	39137	ENSMUSG00000029920	Smarcad1	intron	39150	ENSMUSG00000029920	Smarcad1
6_65421739_65422497	oto_TP2_RF1_vs_RF2	any	-1.011	40824	ENSMUSG00000029917	Qrfprl	firstIntron	5719	ENSMUSG00000107584	Gm18716
6_68164126_68166721	oto_TP2_RF1_vs_RF2	any	-0.506	-599725		NA	USTSS1	0	ENSMUSG00000105363	Igkv11-114
6_69726165_69727165	oto_TP2_RF1_vs_RF2	any	-0.676	-399491	ENSMUSG00000106222	Rprl1	USTSS1	0	ENSMUSG00000076563	Igkv5-48
6_73479984_73482678	oto_TP2_RF1_vs_RF2	any	-0.603	-10310	ENSMUSG00000107408	1700065L07Rik	distalIntergenic	-8963	ENSMUSG00000107408	1700065L07Rik
6_73658686_73659547	oto_TP2_RF1_vs_RF2	any	-0.831	-188096	ENSMUSG00000107408	1700065L07Rik	distalIntergenic	-50013	ENSMUSG00000107441	Gm31747
6_73715250_73717532	oto_TP2_RF1_vs_RF2	any	-0.837	-245370	ENSMUSG00000107408	1700065L07Rik	distalIntergenic	-106577	ENSMUSG00000107441	Gm31747
6_73795082_73796491	oto_TP2_RF1_vs_RF2	any	-0.731	-324766	ENSMUSG00000107408	1700065L07Rik	distalIntergenic	89358	ENSMUSG00000107646	Gm44225
6_74205461_74207354	oto_TP2_RF1_vs_RF2	any	-0.662	-735387	ENSMUSG00000107408	1700065L07Rik	distalIntergenic	-133596	ENSMUSG00000093964	NA
6_74270687_74272492	oto_TP2_RF1_vs_RF2	any	-0.59	-800569	ENSMUSG00000107408	1700065L07Rik	distalIntergenic	-68458	ENSMUSG00000093964	NA
6_75253360_75254413	oto_TP2_RF1_vs_RF2	any	-0.933	-1782866	ENSMUSG00000107408	1700065L07Rik	distalIntergenic	43646	ENSMUSG00000107951	Gm6210
6_75340973_75341451	oto_TP2_RF1_vs_RF2	any	-1.04	-1870191	ENSMUSG00000107408	1700065L07Rik	distalIntergenic	42571	ENSMUSG00000107918	Gm8999
6_76889850_76890954	oto_TP2_RF1_vs_RF2	any	-0.798	-352075	ENSMUSG00000060780	Lrrtm1	intron	-351735	ENSMUSG00000060780	Lrrtm1
6_81807004_81808567	oto_TP2_RF1_vs_RF2	any	0.709	87877	ENSMUSG00000106154	Mir7232	DSTSS1	213	ENSMUSG00000089445	Gm22530
6_82192281_82193068	oto_TP2_RF1_vs_RF2	any	-1.032	151047	ENSMUSG00000035104	Eva1a	distalIntergenic	-49106	ENSMUSG00000108224	Gm31861
6_84131723_84132716	oto_TP2_RF1_vs_RF2	any	0.763	112834	ENSMUSG00000033788	Dysf	intron	-24716	ENSMUSG00000087001	Gm15475
6_84407647_84408422	oto_TP2_RF1_vs_RF2	any	-0.809	15803	ENSMUSG00000107797	Gm10445	distalIntergenic	15416	ENSMUSG00000107797	Gm10445
6_85201182_85202285	oto_TP2_RF1_vs_RF2	any	0.691	13803	ENSMUSG00000033726	Emx1	intron	13744	ENSMUSG00000033726	Emx1
6_85264834_85266960	oto_TP2_RF1_vs_RF2	any	0.523	67525	ENSMUSG00000033720	Sfxn5	firstExon	66462	ENSMUSG00000033720	Sfxn5
6_85267459_85268967	oto_TP2_RF1_vs_RF2	any	0.572	65209	ENSMUSG00000033720	Sfxn5	exon	64455	ENSMUSG00000033720	Sfxn5
6_85479441_85481160	oto_TP2_RF1_vs_RF2	any	0.558	22693	ENSMUSG00000047013	Fbxo41	exon	21834	ENSMUSG00000047013	Fbxo41
6_87257212_87259400	oto_TP2_RF1_vs_RF2	any	0.538	77469	ENSMUSG00000033420	Antxr1	USTSS2	-1604	ENSMUSG00000107865	Gm44417
6_87483415_87484261	oto_TP2_RF1_vs_RF2	any	1.043	12489	ENSMUSG00000030047	Arhgap25	intron	48998	ENSMUSG00000030047	Arhgap25
6_88575686_88577391	oto_TP2_RF1_vs_RF2	any	0.732	50909	ENSMUSG00000033182	Kbtbd12	intron	56673	ENSMUSG00000107698	Gm44430
6_88711166_88712420	oto_TP2_RF1_vs_RF2	any	0.765	-12619	ENSMUSG00000033174	Mgll	distalIntergenic	-11992	ENSMUSG00000033174	Mgll
6_88762815_88764663	oto_TP2_RF1_vs_RF2	any	0.514	39035	ENSMUSG00000033174	Mgll	exon	20088	ENSMUSG00000107835	Gm43999
6_88768949_88771283	oto_TP2_RF1_vs_RF2	any	0.534	45412	ENSMUSG00000033174	Mgll	intron	16168	ENSMUSG00000107719	Gm43937
6_90579199_90580093	oto_TP2_RF1_vs_RF2	any	0.747	-25234	ENSMUSG00000030089	Slc41a3	intron	19855	ENSMUSG00000089781	Gm15756
6_91589379_91591453	oto_TP2_RF1_vs_RF2	any	0.621	74381	ENSMUSG00000034192	Lsm3	distalIntergenic	-3305	ENSMUSG00000108335	Gm45215
6_91826559_91828476	oto_TP2_RF1_vs_RF2	any	0.579	-20125	ENSMUSG00000030098	Grip2	USTSS1	0	ENSMUSG00000030098	Grip2
6_93462359_93463462	oto_TP2_RF1_vs_RF2	any	0.65	450052	ENSMUSG00000045095	Magi1	distalIntergenic	-6802	ENSMUSG00000107848	Gm44181
6_93674205_93675678	oto_TP2_RF1_vs_RF2	any	0.821	238021	ENSMUSG00000045095	Magi1	3pUTR	-23980	ENSMUSG00000107739	Gm7812
6_93733345_93734626	oto_TP2_RF1_vs_RF2	any	0.76	178977	ENSMUSG00000045095	Magi1	intron	-59146	ENSMUSG00000088627	Gm23035
6_95586661_95587950	oto_TP2_RF1_vs_RF2	any	-0.718	105576	ENSMUSG00000061838	Suclg2	exon	130850	ENSMUSG00000061838	Suclg2
6_97717685_97719516	oto_TP2_RF1_vs_RF2	any	0.622	-88457	ENSMUSG00000035158	Mitf	distalIntergenic	-10923	ENSMUSG00000094510	NA
6_98513319_98515349	oto_TP2_RF1_vs_RF2	any	0.53	-171580	ENSMUSG00000090667	Mdfic2	intron	36758	ENSMUSG00000107929	4930595L18Rik
6_99613712_99615828	oto_TP2_RF1_vs_RF2	any	0.522	52001	ENSMUSG00000093661	Eif4e3	intron	37821	ENSMUSG00000084547	NA
6_99653910_99654938	oto_TP2_RF1_vs_RF2	any	0.633	12347	ENSMUSG00000093661	Eif4e3	firstIntron	7280	ENSMUSG00000107583	Gm44104
6_102322240_102324104	oto_TP2_RF1_vs_RF2	any	-0.559	57072	ENSMUSG00000107563	4930587E11Rik	intron	56140	ENSMUSG00000107563	4930587E11Rik
6_103380118_103381937	oto_TP2_RF1_vs_RF2	any	-0.576	-129848	ENSMUSG00000030077	Chl1	distalIntergenic	-100132	ENSMUSG00000108296	Gm44295
6_103944080_103945510	oto_TP2_RF1_vs_RF2	any	-0.732	19889		NA	distalIntergenic	19129	ENSMUSG00000108172	Pou5f1-rs5
6_108743804_108744071	oto_TP2_RF1_vs_RF2	any	-0.873	-39121	ENSMUSG00000030105	Arl8b	distalIntergenic	-39028	ENSMUSG00000030105	Arl8b
6_109280786_109282140	oto_TP2_RF1_vs_RF2	any	-0.966	452822	ENSMUSG00000030104	Edem1	distalIntergenic	66544	ENSMUSG00000107641	Gm32858
6_109455430_109456378	oto_TP2_RF1_vs_RF2	any	-0.776	627263	ENSMUSG00000030104	Edem1	distalIntergenic	-11205	ENSMUSG00000107551	Gm4605
6_111975605_111976831	oto_TP2_RF1_vs_RF2	any	-0.935	-234490	ENSMUSG00000100219	1700054K19Rik	distalIntergenic	-15279	ENSMUSG00000089490	NA
6_112464169_112466251	oto_TP2_RF1_vs_RF2	any	0.679	5705	ENSMUSG00000062694	Cav3	firstIntron	4664	ENSMUSG00000062694	Cav3
6_112479930_112481242	oto_TP2_RF1_vs_RF2	any	0.666	9239	ENSMUSG00000049112	Oxtr	firstIntron	8701	ENSMUSG00000049112	Oxtr
6_112609360_112610003	oto_TP2_RF1_vs_RF2	any	1.114	86988	ENSMUSG00000030254	Rad18	distalIntergenic	3816	ENSMUSG00000029633	Gm5578
6_113965563_113967113	oto_TP2_RF1_vs_RF2	any	0.589	-31657	ENSMUSG00000030302	Atp2b2	intron	27824	ENSMUSG00000087053	Gm15082
6_114032178_114034224	oto_TP2_RF1_vs_RF2	any	0.628	8879	ENSMUSG00000030302	Atp2b2	firstIntron	8389	ENSMUSG00000030302	Atp2b2
6_114057088_114059774	oto_TP2_RF1_vs_RF2	any	0.611	-16351	ENSMUSG00000030302	Atp2b2	distalIntergenic	-2422	ENSMUSG00000107474	Gm43932
6_114770209_114772060	oto_TP2_RF1_vs_RF2	any	0.659	128038	ENSMUSG00000030314	Atg7	intron	-17330	ENSMUSG00000107395	Gm44331
6_114819768_114821546	oto_TP2_RF1_vs_RF2	any	0.652	101164	ENSMUSG00000030315	Vgll4	intron	30378	ENSMUSG00000107395	Gm44331
6_114847838_114849136	oto_TP2_RF1_vs_RF2	any	0.803	73334	ENSMUSG00000030315	Vgll4	intron	58448	ENSMUSG00000107395	Gm44331
6_114857412_114859770	oto_TP2_RF1_vs_RF2	any	0.628	63230	ENSMUSG00000030315	Vgll4	3pUTR	68022	ENSMUSG00000107395	Gm44331
6_114913795_114915751	oto_TP2_RF1_vs_RF2	any	0.547	7048	ENSMUSG00000030315	Vgll4	firstIntron	54243	ENSMUSG00000030315	Vgll4
6_117899616_117901486	oto_TP2_RF1_vs_RF2	any	0.63	211	ENSMUSG00000042079	Hnrnpf	USTSS1	0	ENSMUSG00000042079	Hnrnpf
6_119197793_119200510	oto_TP2_RF1_vs_RF2	any	0.605	-2743	ENSMUSG00000051331	Cacna1c	USTSS1	-903	ENSMUSG00000051331	Cacna1c
6_119276513_119277315	oto_TP2_RF1_vs_RF2	any	0.904	40388	ENSMUSG00000041460	Cacna2d4	exon	39987	ENSMUSG00000041460	Cacna2d4
6_119307716_119310785	oto_TP2_RF1_vs_RF2	any	0.574	19953	ENSMUSG00000055003	Lrtm2	exon	19981	ENSMUSG00000055003	Lrtm2
6_120134765_120135938	oto_TP2_RF1_vs_RF2	any	-0.824	41972	ENSMUSG00000041377	Ninj2	firstIntron	7812	ENSMUSG00000095086	NA
6_120273662_120276510	oto_TP2_RF1_vs_RF2	any	0.565	19473	ENSMUSG00000041372	B4galnt3	firstIntron	18049	ENSMUSG00000041372	B4galnt3
6_124705640_124706735	oto_TP2_RF1_vs_RF2	any	0.686	5990	ENSMUSG00000004268	Emg1	firstExon	5443	ENSMUSG00000004268	Emg1
6_135315902_135317060	oto_TP2_RF1_vs_RF2	any	0.604	-6097	ENSMUSG00000047104	Pbp2	intron	2501	ENSMUSG00000107768	Gm44275
6_136244884_136245414	oto_TP2_RF1_vs_RF2	any	-0.626	-71638	ENSMUSG00000030209	Grin2b	distalIntergenic	-35813	ENSMUSG00000087878	Gm26105
6_136475217_136476230	oto_TP2_RF1_vs_RF2	any	0.61	-43127	ENSMUSG00000030213	Atf7ip	distalIntergenic	10956	ENSMUSG00000091408	Gm6728
6_136659995_136660770	oto_TP2_RF1_vs_RF2	any	-0.923	1510	ENSMUSG00000030214	Plbd1	DSTSS2	1158	ENSMUSG00000030214	Plbd1
6_137884551_137887999	oto_TP2_RF1_vs_RF2	any	-0.538	131698	ENSMUSG00000030225	Dera	distalIntergenic	31972	ENSMUSG00000094466	NA
6_137913886_137916291	oto_TP2_RF1_vs_RF2	any	-0.707	160512	ENSMUSG00000030225	Dera	distalIntergenic	3680	ENSMUSG00000094466	NA
6_138152922_138153589	oto_TP2_RF1_vs_RF2	any	-0.937	11669	ENSMUSG00000008540	Mgst1	3pUTR	12606	ENSMUSG00000008540	Mgst1
6_139576719_139578114	oto_TP2_RF1_vs_RF2	any	-0.601	-38898	ENSMUSG00000030228	Pik3c2g	USTSS1	0	ENSMUSG00000108147	4930443G03Rik
6_141686768_141687761	oto_TP2_RF1_vs_RF2	any	-0.706	57747	ENSMUSG00000030236	Slco1b2	distalIntergenic	27330	ENSMUSG00000088865	NA
6_142092021_142093405	oto_TP2_RF1_vs_RF2	any	-0.783	-83968	ENSMUSG00000079263	Gm6614	intron	-17051	ENSMUSG00000092488	Gm18159
6_143314662_143314957	oto_TP2_RF1_vs_RF2	any	-1.104	68922		NA	distalIntergenic	68774	ENSMUSG00000072679	D6Ertd474e
6_144814671_144815461	oto_TP2_RF1_vs_RF2	any	-0.554	142198	ENSMUSG00000085785	Sox5os3	distalIntergenic	-11039	ENSMUSG00000087850	Gm22792
6_147530585_147531147	oto_TP2_RF1_vs_RF2	any	-0.644	54501	ENSMUSG00000030301	Ccdc91	DSTSS1	162	ENSMUSG00000107793	4933406L23Rik
6_148403445_148404954	oto_TP2_RF1_vs_RF2	any	0.752	40152	ENSMUSG00000030306	Tmtc1	intron	-12116	ENSMUSG00000107706	Gm44022
7_3464412_3465767	oto_TP2_RF1_vs_RF2	any	-0.531	37534	ENSMUSG00000053338	Tarm1	intron	13055	ENSMUSG00000107985	Gm35037
7_6696017_6697272	oto_TP2_RF1_vs_RF2	any	0.504	-213	ENSMUSG00000002266	Zim1	USTSS1	0	ENSMUSG00000002266	Zim1
7_15986697_15989125	oto_TP2_RF1_vs_RF2	any	0.535	11584	ENSMUSG00000070808	Bicra	firstExon	14814	ENSMUSG00000109984	Gm38948
7_24917530_24920315	oto_TP2_RF1_vs_RF2	any	0.744	14577	ENSMUSG00000040940	Arhgef1	exon	14618	ENSMUSG00000040940	Arhgef1
7_25041376_25044842	oto_TP2_RF1_vs_RF2	any	0.516	29260	ENSMUSG00000003378	Grik5	intron	27504	ENSMUSG00000003378	Grik5
7_28482264_28483441	oto_TP2_RF1_vs_RF2	any	0.654	-14088	ENSMUSG00000099417	1700028B04Rik	firstIntron	-4412	ENSMUSG00000109201	Gm6518
7_28569694_28571086	oto_TP2_RF1_vs_RF2	any	0.578	-9406	ENSMUSG00000098558	Mir7049	5pUTR	-8710	ENSMUSG00000098558	Mir7049
7_29351956_29352534	oto_TP2_RF1_vs_RF2	any	0.905	48240	ENSMUSG00000030584	Dpf1	intron	-32554	ENSMUSG00000109351	Gm44632
7_31066559_31068494	oto_TP2_RF1_vs_RF2	any	0.518	7592	ENSMUSG00000036560	Lgi4	3pUTR	7217	ENSMUSG00000036560	Lgi4
7_34190084_34191504	oto_TP2_RF1_vs_RF2	any	-0.646	5876	ENSMUSG00000002635	Pdcd2l	intron	5157	ENSMUSG00000002635	Pdcd2l
7_35636356_35637558	oto_TP2_RF1_vs_RF2	any	0.711	10525	ENSMUSG00000030417	Pdcd5	exon	9963	ENSMUSG00000030417	Pdcd5
7_35877546_35879032	oto_TP2_RF1_vs_RF2	any	0.583	-75300	ENSMUSG00000044452	Zfp507	distalIntergenic	39286	ENSMUSG00000100387	Gm28514
7_37509230_37511507	oto_TP2_RF1_vs_RF2	any	0.541	259383	ENSMUSG00000043456	Zfp536	firstIntron	6347	ENSMUSG00000108330	Gm44882
7_37613374_37615781	oto_TP2_RF1_vs_RF2	any	0.78	155174	ENSMUSG00000043456	Zfp536	intron	46857	ENSMUSG00000108572	Gm44883
7_38056098_38056348	oto_TP2_RF1_vs_RF2	any	1.333	-36671	ENSMUSG00000030421	Uri1	firstIntron	-2968	ENSMUSG00000108334	Gm30771
7_39896834_39897695	oto_TP2_RF1_vs_RF2	any	-0.761	379499	ENSMUSG00000068959	Zfp619	intron	13275	ENSMUSG00000102085	4930435C17Rik
7_43695272_43695841	oto_TP2_RF1_vs_RF2	any	0.967	5139	ENSMUSG00000044737	Klk14	3pUTR	2628	ENSMUSG00000108734	Gm44817
7_44445408_44446348	oto_TP2_RF1_vs_RF2	any	0.501	3391	ENSMUSG00000047085	Lrrc4b	intron	16390	ENSMUSG00000047085	Lrrc4b
7_44884412_44886645	oto_TP2_RF1_vs_RF2	any	0.794	6895	ENSMUSG00000002968	Med25	5pUTR	6067	ENSMUSG00000002968	Med25
7_44908640_44909329	oto_TP2_RF1_vs_RF2	any	0.914	12906	ENSMUSG00000011658	Fuz	3pUTR	-10541	ENSMUSG00000109198	D7Bwg0826e
7_46098090_46098773	oto_TP2_RF1_vs_RF2	any	0.621	1805	ENSMUSG00000096146	Kcnj11	DSTSS2	1991	ENSMUSG00000096146	Kcnj11
7_46109811_46111494	oto_TP2_RF1_vs_RF2	any	0.671	-9889	ENSMUSG00000096146	Kcnj11	DSTSS1	587	ENSMUSG00000110146	Gm45487
7_46363817_46365386	oto_TP2_RF1_vs_RF2	any	1.085	-6801		NA	distalIntergenic	-11088	ENSMUSG00000009471	Myod1
7_48778370_48779968	oto_TP2_RF1_vs_RF2	any	-0.658	-9834	ENSMUSG00000030471	Zdhhc13	distalIntergenic	-9035	ENSMUSG00000030471	Zdhhc13
7_49165774_49167430	oto_TP2_RF1_vs_RF2	any	0.572	-4444		NA	intron	-5955	ENSMUSG00000108950	9130015G15Rik
7_60096944_60098204	oto_TP2_RF1_vs_RF2	any	-0.701	40	ENSMUSG00000102252	Snrpn	intron	-33998	ENSMUSG00000108937	Gm18908
7_63061050_63061815	oto_TP2_RF1_vs_RF2	any	-1.109	151093	ENSMUSG00000030525	Chrna7	distalIntergenic	74475	ENSMUSG00000109057	Gm44741
7_65234164_65236417	oto_TP2_RF1_vs_RF2	any	0.502	-78763	ENSMUSG00000030518	Fam189a1	distalIntergenic	-20735	ENSMUSG00000108587	1810049I09Rik
7_66901796_66904280	oto_TP2_RF1_vs_RF2	any	0.68	63303	ENSMUSG00000058145	Adamts17	intron	57638	ENSMUSG00000109079	Gm44755
7_67411843_67413791	oto_TP2_RF1_vs_RF2	any	0.526	-39959	ENSMUSG00000030557	Mef2a	distalIntergenic	30142	ENSMUSG00000109329	Gm33926
7_67502482_67504520	oto_TP2_RF1_vs_RF2	any	0.511	-130643	ENSMUSG00000030557	Mef2a	distalIntergenic	-58549	ENSMUSG00000109329	Gm33926
7_68097227_68098745	oto_TP2_RF1_vs_RF2	any	0.592	145729	ENSMUSG00000005533	Igf1r	intron	144400	ENSMUSG00000005533	Igf1r
7_68179244_68180388	oto_TP2_RF1_vs_RF2	any	0.751	84417	ENSMUSG00000030553	Pgpep1l	intron	83845	ENSMUSG00000030553	Pgpep1l
7_70350002_70352024	oto_TP2_RF1_vs_RF2	any	-0.51	9580	ENSMUSG00000030551	Nr2f2	3pUTR	-2306	ENSMUSG00000109364	Gm44948
7_73714934_73717165	oto_TP2_RF1_vs_RF2	any	-0.545	-24257	ENSMUSG00000078670	Fam174b	distalIntergenic	-8394	ENSMUSG00000108687	Gm45007
7_74370640_74372145	oto_TP2_RF1_vs_RF2	any	0.654	183387	ENSMUSG00000025790	Slco3a1	intron	-20553	ENSMUSG00000085161	Gm7580
7_78439284_78441934	oto_TP2_RF1_vs_RF2	any	0.518	137229	ENSMUSG00000059146	Ntrk3	intron	133298	ENSMUSG00000108390	Gm39038
7_78539535_78540980	oto_TP2_RF1_vs_RF2	any	0.745	37580	ENSMUSG00000059146	Ntrk3	firstIntron	34252	ENSMUSG00000108390	Gm39038
7_79047445_79049430	oto_TP2_RF1_vs_RF2	any	0.605	-4788	ENSMUSG00000030607	Acan	firstIntron	3893	ENSMUSG00000097441	Gm26633
7_79052623_79053829	oto_TP2_RF1_vs_RF2	any	0.809	0	ENSMUSG00000030607	Acan	USTSS1	0	ENSMUSG00000097441	Gm26633
7_79485835_79487721	oto_TP2_RF1_vs_RF2	any	0.545	-13248	ENSMUSG00000097023	Mir9-3hg	distalIntergenic	-12305	ENSMUSG00000097023	Mir9-3hg
7_79599644_79600859	oto_TP2_RF1_vs_RF2	any	0.702	17405	ENSMUSG00000030549	Rhcg	exon	2817	ENSMUSG00000108318	Gm45170
7_79731199_79732262	oto_TP2_RF1_vs_RF2	any	0.724	1045	ENSMUSG00000030546	Plin1	DSTSS1	641	ENSMUSG00000030546	Plin1
7_79771207_79772953	oto_TP2_RF1_vs_RF2	any	0.828	21510	ENSMUSG00000030544	Mesp1	exon	17672	ENSMUSG00000108506	Gm44705
7_89662625_89663965	oto_TP2_RF1_vs_RF2	any	0.766	30477	ENSMUSG00000030621	Me3	intron	-29501	ENSMUSG00000092071	A230065N10Rik
7_89712159_89713469	oto_TP2_RF1_vs_RF2	any	0.759	79996	ENSMUSG00000030621	Me3	intron	48206	ENSMUSG00000089938	Gm15744
7_93079423_93081315	oto_TP2_RF1_vs_RF2	any	0.525	490	ENSMUSG00000051515	Fam181b	USTSS1	0	ENSMUSG00000051515	Fam181b
7_95707532_95708143	oto_TP2_RF1_vs_RF2	any	-1.013	-463406	ENSMUSG00000048078	Tenm4	distalIntergenic	205243	ENSMUSG00000108628	Gm5037
7_96502357_96502981	oto_TP2_RF1_vs_RF2	any	-0.689	-160705	ENSMUSG00000085751	Gm15412	intron	-66340	ENSMUSG00000082780	Rps11-ps5
7_98402470_98405028	oto_TP2_RF1_vs_RF2	any	1.048	-36667	ENSMUSG00000074003	Gucy2d	intron	10596	ENSMUSG00000108449	Gm44507
7_98751416_98752914	oto_TP2_RF1_vs_RF2	any	0.833	48918	ENSMUSG00000030753	Thap12	distalIntergenic	-16335	ENSMUSG00000108988	Gm44934
7_99168809_99170426	oto_TP2_RF1_vs_RF2	any	0.642	13095	ENSMUSG00000030747	DgaTP2	3pUTR	12293	ENSMUSG00000030747	DgaTP2
7_99198113_99199645	oto_TP2_RF1_vs_RF2	any	0.839	-16166	ENSMUSG00000030747	DgaTP2	distalIntergenic	-2721	ENSMUSG00000109052	Gm45012
7_99212771_99214701	oto_TP2_RF1_vs_RF2	any	0.904	24875	ENSMUSG00000052396	MogaTP2	firstIntron	10405	ENSMUSG00000109052	Gm45012
7_99663766_99665586	oto_TP2_RF1_vs_RF2	any	0.599	31133	ENSMUSG00000030737	Slco2b1	firstExon	3636	ENSMUSG00000085095	Gm15635
7_101017004_101018233	oto_TP2_RF1_vs_RF2	any	0.717	-5566	ENSMUSG00000032860	P2ry2	DSTSS1	635	ENSMUSG00000108895	Gm45070
7_101320213_101322362	oto_TP2_RF1_vs_RF2	any	0.519	175	ENSMUSG00000030688	Stard10	5pUTR	3127	ENSMUSG00000030688	Stard10
7_101719958_101720986	oto_TP2_RF1_vs_RF2	any	0.745	56704	ENSMUSG00000001829	Clpb	intron	56325	ENSMUSG00000001829	Clpb
7_101725893_101727622	oto_TP2_RF1_vs_RF2	any	0.594	62990	ENSMUSG00000001829	Clpb	intron	62260	ENSMUSG00000001829	Clpb
7_105216579_105217155	oto_TP2_RF1_vs_RF2	any	-1.32	-12526	ENSMUSG00000048425	Olfr686	distalIntergenic	-9094	ENSMUSG00000048425	Olfr686
7_105703001_105703995	oto_TP2_RF1_vs_RF2	any	1.006	33086	ENSMUSG00000030888	Rrp8	exon	-12434	ENSMUSG00000081911	Mrps36-ps2
7_109559261_109562815	oto_TP2_RF1_vs_RF2	any	0.547	40906	ENSMUSG00000065016	Snora3	intron	37981	ENSMUSG00000077575	Gm24888
7_110002977_110003385	oto_TP2_RF1_vs_RF2	any	1.335	3465	ENSMUSG00000101585	1600010M07Rik	USTSS1	-193	ENSMUSG00000065389	Gm23100
7_111571596_111573813	oto_TP2_RF1_vs_RF2	any	0.755	207272	ENSMUSG00000038296	Galnt18	intron	-184264	ENSMUSG00000109867	Gm5338
7_111720235_111722002	oto_TP2_RF1_vs_RF2	any	0.5	58858	ENSMUSG00000038296	Galnt18	firstIntron	57975	ENSMUSG00000038296	Galnt18
7_111959582_111961263	oto_TP2_RF1_vs_RF2	any	0.682	-63083	ENSMUSG00000059263	Usp47	distalIntergenic	-12252	ENSMUSG00000065751	Gm23345
7_118834149_118835615	oto_TP2_RF1_vs_RF2	any	0.987	20731	ENSMUSG00000030980	Knop1	DSTSS2	1584	ENSMUSG00000077667	Gm26147
7_118837774_118838632	oto_TP2_RF1_vs_RF2	any	0.723	17410	ENSMUSG00000030980	Knop1	exon	5209	ENSMUSG00000077667	Gm26147
7_118908924_118909326	oto_TP2_RF1_vs_RF2	any	1.483	-53127	ENSMUSG00000030980	Knop1	intron	-52670	ENSMUSG00000030980	Knop1
7_121820349_121821545	oto_TP2_RF1_vs_RF2	any	1.045	-44091	ENSMUSG00000030873	Scnn1b	distalIntergenic	17520	ENSMUSG00000108410	Gm44740
7_122717921_122719669	oto_TP2_RF1_vs_RF2	any	0.724	47051	ENSMUSG00000066189	Cacng3	firstIntron	-16003	ENSMUSG00000108718	Gm44749
7_123327348_123330030	oto_TP2_RF1_vs_RF2	any	0.506	41226	ENSMUSG00000030766	Arhgap17	intron	-39754	ENSMUSG00000030763	Lcmt1
7_124236698_124239182	oto_TP2_RF1_vs_RF2	any	0.563	254759	ENSMUSG00000078591	Hs3st4	firstIntron	49980	ENSMUSG00000085899	Gm15338
7_124836077_124837430	oto_TP2_RF1_vs_RF2	any	1.038	-127819	ENSMUSG00000086254	3100003L05Rik	distalIntergenic	-70179	ENSMUSG00000108623	Gm45092
7_125766763_125768426	oto_TP2_RF1_vs_RF2	any	0.671	59725	ENSMUSG00000032743	Katnip	intron	58875	ENSMUSG00000032743	Katnip
7_126054625_126056982	oto_TP2_RF1_vs_RF2	any	0.567	26607	ENSMUSG00000046182	Gsg1l	firstIntron	7465	ENSMUSG00000108376	Gm44874
7_126855584_126856471	oto_TP2_RF1_vs_RF2	any	0.758	5435	ENSMUSG00000030689	Ino80e	exon	-5501	ENSMUSG00000042606	Hirip3
7_126987961_126989841	oto_TP2_RF1_vs_RF2	any	0.823	12987	ENSMUSG00000030682	Cdipt	exon	-11863	ENSMUSG00000097075	Cdiptos
7_127921828_127923732	oto_TP2_RF1_vs_RF2	any	0.54	7333	ENSMUSG00000030800	Prss8	exon	6372	ENSMUSG00000030800	Prss8
7_128730993_128733356	oto_TP2_RF1_vs_RF2	any	0.672	8254	ENSMUSG00000048170	Mcmbp	USTSS1	-846	ENSMUSG00000088566	NA
7_129231686_129232690	oto_TP2_RF1_vs_RF2	any	0.905	-24906	ENSMUSG00000070366	Plpp4	distalIntergenic	-24341	ENSMUSG00000070366	Plpp4
7_129483384_129484723	oto_TP2_RF1_vs_RF2	any	0.649	-107809	ENSMUSG00000042055	Wdr11	distalIntergenic	-80294	ENSMUSG00000108713	Gm33027
7_132286597_132287475	oto_TP2_RF1_vs_RF2	any	0.792	-28628	ENSMUSG00000109270	Gm10584	intron	26603	ENSMUSG00000109555	Gm44891
7_132699812_132700800	oto_TP2_RF1_vs_RF2	any	1.316	76610	ENSMUSG00000030956	Fam53b	intron	-39928	ENSMUSG00000087348	Gm15582
7_132701669_132702860	oto_TP2_RF1_vs_RF2	any	1.049	74651	ENSMUSG00000030956	Fam53b	intron	-41785	ENSMUSG00000087348	Gm15582
7_132798481_132800364	oto_TP2_RF1_vs_RF2	any	0.571	-12488	ENSMUSG00000030956	Fam53b	intron	13522	ENSMUSG00000030956	Fam53b
7_132805782_132807862	oto_TP2_RF1_vs_RF2	any	0.525	6374	ENSMUSG00000030956	Fam53b	5pUTR	6024	ENSMUSG00000030956	Fam53b
7_133001562_133002332	oto_TP2_RF1_vs_RF2	any	0.509	13300	ENSMUSG00000030970	Ctbp2	intron	-18010	ENSMUSG00000085663	Gm15718
7_133474688_133475699	oto_TP2_RF1_vs_RF2	any	0.758	126921	ENSMUSG00000030976	Tex36	distalIntergenic	126459	ENSMUSG00000030976	Tex36
7_133791654_133795330	oto_TP2_RF1_vs_RF2	any	0.502	-10707	ENSMUSG00000030986	Dhx32	firstIntron	-8928	ENSMUSG00000030986	Dhx32
7_134443904_134445440	oto_TP2_RF1_vs_RF2	any	-0.707	-67841	ENSMUSG00000030994	D7Ertd443e	intron	55720	ENSMUSG00000030994	D7Ertd443e
7_138451381_138451925	oto_TP2_RF1_vs_RF2	any	-0.877	-53923	ENSMUSG00000091002	Tcerg1l	distalIntergenic	37767	ENSMUSG00000110354	Gm45686
7_139164048_139165515	oto_TP2_RF1_vs_RF2	any	0.554	23712	ENSMUSG00000015981	Stk32c	firstIntron	33781	ENSMUSG00000098629	NA
7_139470535_139472441	oto_TP2_RF1_vs_RF2	any	0.524	70994	ENSMUSG00000025477	Inpp5a	intron	81426	ENSMUSG00000025477	Inpp5a
7_140233152_140235327	oto_TP2_RF1_vs_RF2	any	0.768	-13061	ENSMUSG00000054672	ScarTP2	distalIntergenic	-11957	ENSMUSG00000054672	ScarTP2
7_140488806_140489755	oto_TP2_RF1_vs_RF2	any	0.651	-3359	ENSMUSG00000063230	Olfr535	5pUTR	4590	ENSMUSG00000063230	Olfr535
7_144354535_144359189	oto_TP2_RF1_vs_RF2	any	0.52	72477	ENSMUSG00000037541	Shank2	intron	47744	ENSMUSG00000085745	Gm14372
8_8025083_8026545	oto_TP2_RF1_vs_RF2	any	-0.696	634959	ENSMUSG00000001300	Efnb2	distalIntergenic	39715	ENSMUSG00000109316	Gm45160
8_8742601_8743319	oto_TP2_RF1_vs_RF2	any	-0.972	-52423	ENSMUSG00000040459	Arglu1	intron	6631	ENSMUSG00000109062	Gm44622
8_8802137_8804513	oto_TP2_RF1_vs_RF2	any	-0.621	-112788	ENSMUSG00000040459	Arglu1	intron	66167	ENSMUSG00000109062	Gm44622
8_10349920_10351676	oto_TP2_RF1_vs_RF2	any	-0.659	196887	ENSMUSG00000039057	Myo16	intron	196009	ENSMUSG00000039057	Myo16
8_10722259_10723948	oto_TP2_RF1_vs_RF2	any	0.781	159350	ENSMUSG00000109473	B930025P03Rik	USTSS1	0	ENSMUSG00000109067	Gm44784
8_10874185_10875566	oto_TP2_RF1_vs_RF2	any	0.544	7578	ENSMUSG00000109473	B930025P03Rik	exon	6888	ENSMUSG00000109473	B930025P03Rik
8_11437543_11439199	oto_TP2_RF1_vs_RF2	any	0.573	-39558	ENSMUSG00000096957	E230013L22Rik	exon	-19651	ENSMUSG00000084783	Gm15419
8_11833565_11835102	oto_TP2_RF1_vs_RF2	any	0.59	-6187	ENSMUSG00000031512	Tex29	3pUTR	5298	ENSMUSG00000086500	Gm15875
8_12735485_12736173	oto_TP2_RF1_vs_RF2	any	1.375	-16702	ENSMUSG00000074469	Gm15348	distalIntergenic	-16358	ENSMUSG00000074469	Gm15348
8_12804303_12807259	oto_TP2_RF1_vs_RF2	any	0.61	26138	ENSMUSG00000084780	Gm15350	exon	26606	ENSMUSG00000084780	Gm15350
8_12919988_12921204	oto_TP2_RF1_vs_RF2	any	0.699	4703	ENSMUSG00000031442	Mcf2l	intron	-4230	ENSMUSG00000086770	Gm15351
8_13548288_13549508	oto_TP2_RF1_vs_RF2	any	1.054	13563	ENSMUSG00000031452	1700029H14Rik	USTSS2	-1260	ENSMUSG00000110278	Gm5608
8_13647765_13649128	oto_TP2_RF1_vs_RF2	any	0.658	29140	ENSMUSG00000031453	Rasa3	firstIntron	28475	ENSMUSG00000031453	Rasa3
8_14615007_14616015	oto_TP2_RF1_vs_RF2	any	0.774	-273025	ENSMUSG00000026317	Cln8	intron	131412	ENSMUSG00000084945	C030037F17Rik
8_14651136_14652302	oto_TP2_RF1_vs_RF2	any	0.544	-236817	ENSMUSG00000026317	Cln8	intron	95125	ENSMUSG00000084945	C030037F17Rik
8_15322626_15323986	oto_TP2_RF1_vs_RF2	any	0.54	265653	ENSMUSG00000031461	Myom2	firstIntron	-51653	ENSMUSG00000109748	Gm35392
8_16426672_16428956	oto_TP2_RF1_vs_RF2	any	0.591	-258976	ENSMUSG00000093142	Mir3106	intron	-4219	ENSMUSG00000087363	Gm16347
8_18555873_18556702	oto_TP2_RF1_vs_RF2	any	-0.949	-38843	ENSMUSG00000039842	Mcph1	distalIntergenic	-38429	ENSMUSG00000039842	Mcph1
8_19235852_19236546	oto_TP2_RF1_vs_RF2	any	-0.933	-3717	ENSMUSG00000071169	Defb46	distalIntergenic	-3370	ENSMUSG00000071169	Defb46
8_21981555_21982349	oto_TP2_RF1_vs_RF2	any	-0.608	11356	ENSMUSG00000017049	Ccdc70	distalIntergenic	11780	ENSMUSG00000017049	Ccdc70
8_23916941_23918974	oto_TP2_RF1_vs_RF2	any	0.501	248297	ENSMUSG00000037492	Zmat4	intron	-164176	ENSMUSG00000109158	Gm45166
8_25101121_25103920	oto_TP2_RF1_vs_RF2	any	0.567	342		NA	USTSS1	0	ENSMUSG00000110148	5830408C22Rik
8_25118871_25121352	oto_TP2_RF1_vs_RF2	any	0.548	17933		NA	distalIntergenic	-14203	ENSMUSG00000109684	Gm45745
8_25138934_25140023	oto_TP2_RF1_vs_RF2	any	0.652	19754	ENSMUSG00000099142	Mir8108	distalIntergenic	19210	ENSMUSG00000099142	Mir8108
8_25646190_25648051	oto_TP2_RF1_vs_RF2	any	0.538	6544	ENSMUSG00000054823	Nsd3	intron	14240	ENSMUSG00000088037	Gm24992
8_25952631_25953387	oto_TP2_RF1_vs_RF2	any	0.991	23735	ENSMUSG00000037260	Hgsnat	exon	23366	ENSMUSG00000037260	Hgsnat
8_26816534_26817591	oto_TP2_RF1_vs_RF2	any	0.637	7360	ENSMUSG00000100335	2310008N11Rik	firstIntron	36219	ENSMUSG00000110297	Gm45647
8_27770454_27771744	oto_TP2_RF1_vs_RF2	any	0.888	313754	ENSMUSG00000110372	Gm8096	distalIntergenic	-9343	ENSMUSG00000064882	Gm24202
8_29588142_29588746	oto_TP2_RF1_vs_RF2	any	-1.056	-368808	ENSMUSG00000063626	Unc5d	distalIntergenic	-301161	ENSMUSG00000110331	Nudc-ps1
8_29593876_29594997	oto_TP2_RF1_vs_RF2	any	-0.764	-374801	ENSMUSG00000063626	Unc5d	distalIntergenic	-306895	ENSMUSG00000110331	Nudc-ps1
8_29661641_29662136	oto_TP2_RF1_vs_RF2	any	-1.134	-442253	ENSMUSG00000063626	Unc5d	distalIntergenic	-374660	ENSMUSG00000110331	Nudc-ps1
8_30580527_30581173	oto_TP2_RF1_vs_RF2	any	-0.89	12455	ENSMUSG00000097044	4933433F19Rik	distalIntergenic	12134	ENSMUSG00000097044	4933433F19Rik
8_32138207_32139561	oto_TP2_RF1_vs_RF2	any	-0.929	-13011		NA	firstIntron	-46568	ENSMUSG00000089370	Gm22140
8_33601671_33601991	oto_TP2_RF1_vs_RF2	any	0.827	2210	ENSMUSG00000009630	Ppp2cb	firstIntron	2046	ENSMUSG00000009630	Ppp2cb
8_34221824_34223124	oto_TP2_RF1_vs_RF2	any	0.631	-55762	ENSMUSG00000098785	Mir6395	intron	4965	ENSMUSG00000100605	Gm29243
8_34456139_34458009	oto_TP2_RF1_vs_RF2	any	0.538	183242	ENSMUSG00000109819	B930018H19Rik	intron	14986	ENSMUSG00000110369	Gm45349
8_34479522_34481352	oto_TP2_RF1_vs_RF2	any	0.58	159879	ENSMUSG00000109819	B930018H19Rik	distalIntergenic	-6527	ENSMUSG00000110369	Gm45349
8_36924077_36925957	oto_TP2_RF1_vs_RF2	any	-0.555	27425	ENSMUSG00000031523	Dlc1	intron	27186	ENSMUSG00000031523	Dlc1
[truncated: 128,556 more rows]
